# Supplementary material for: TP53 isoform junction reads based analysis in malignant and normal contexts
Source: Sci Rep. 2021 Aug 26;11:17275. doi: 10.1038/s41598-021-96700-1 (PMC8390641; doi:10.1038/s41598-021-96700-1)
Supplement: Supplementary file 1 — Supplementary Tables. [file 41598_2021_96700_MOESM1_ESM.xlsx]

## Sheet: Supp. Table 1
Supplemental Table S1. Exonic fractions for C-terminal and NM_001126112.2 alternative isoforms for each GTEx sample used in analysis.
Subject ID	SRR ID	Body Site	C-terminal alternative isoforms exonic fraction	NM_001126112.2 exonic fraction	NM_001126113.2 exonic fraction		NM_000546.6 exon 1 to 2 junction counts	NM_001126112.2 exon 1 to 2 junction counts	NM_000546.6 exon 9 to 10 junction counts	NM_001126114.2 exon 9 to 10 junction counts	NM_001126114.2 exon 10 to 11 junction counts	NM_001126113.2 exon 9 to 10 junction counts
GTEX-XV7Q	SRR1069097	Adipose - Subcutaneous	0.0140845	0	0		19	0	35	0	1	0
GTEX-RU72	SRR1070184	Adipose - Subcutaneous	0.0588235	0	0		29	0	40	1	4	0
GTEX-XAJ8	SRR1070503	Adipose - Subcutaneous	0.03125	0.0588235	0		16	1	31	0	2	0
GTEX-XUYS	SRR1071453	Adipose - Subcutaneous	0.0196078	0	0		13	0	25	1	0	0
GTEX-X638	SRR1072247	Adipose - Subcutaneous	0.04	0	0		24	0	24	1	1	0
GTEX-QV44	SRR1073581	Adipose - Subcutaneous	0	0	0		27	0	29	0	0	0
GTEX-XBEC	SRR1075971	Adipose - Subcutaneous	0.0869565	0	0		12	0	21	0	4	0
GTEX-XQ8I	SRR1077038	Adipose - Subcutaneous	0.0149254	0	0		35	0	33	0	1	0
GTEX-NPJ8	SRR1078489	Adipose - Subcutaneous	0	0	0		34	0	45	0	0	0
GTEX-XK95	SRR1079522	Adipose - Subcutaneous	0	0	0		17	0	20	0	0	0
GTEX-XUZC	SRR1080270	Adipose - Subcutaneous	0.0322581	0.12	0		22	3	30	1	1	0
GTEX-X8HC	SRR1080459	Adipose - Subcutaneous	0.0980392	0	0		19	0	23	4	1	0
GTEX-XBED	SRR1081567	Adipose - Subcutaneous	0.0447761	0	0		28	0	32	0	3	0
GTEX-VUSG	SRR1082173	Adipose - Subcutaneous	0.0285714	0	0		33	0	34	2	0	0
GTEX-X5EB	SRR1082376	Adipose - Subcutaneous	0.0384615	0.0526316	0		18	1	25	1	1	0
GTEX-X88G	SRR1082883	Adipose - Subcutaneous	0.0114943	0	0		35	0	43	1	0	0
GTEX-TKQ1	SRR1083311	Adipose - Subcutaneous	0.0217391	0	0		38	0	45	1	1	0
GTEX-XOTO	SRR1085134	Adipose - Subcutaneous	0.114754	0	0		24	0	27	5	2	0
GTEX-XPVG	SRR1085285	Adipose - Subcutaneous	0.127273	0	0		16	0	24	2	5	0
GTEX-SN8G	SRR1085996	Adipose - Subcutaneous	0.142857	0	0		9	0	15	2	3	0
GTEX-R55C	SRR1090407	Adipose - Subcutaneous	0.0344828	0	0		33	0	42	1	2	0
GTEX-OXRP	SRR1091380	Adipose - Subcutaneous	0.025641	0	0		9	0	19	1	0	0
GTEX-XYKS	SRR1091572	Adipose - Subcutaneous	0.0103093	0	0		32	0	48	1	0	0
GTEX-OHPN	SRR1093148	Adipose - Subcutaneous	0.0285714	0	0		24	0	17	1	0	0
GTEX-X4XY	SRR1095455	Adipose - Subcutaneous	0.125	0	0		25	0	28	3	5	0
GTEX-XXEK	SRR1095575	Adipose - Subcutaneous	0.0133333	0.0344828	0		28	1	37	1	0	0
GTEX-XMK1	SRR1096383	Adipose - Subcutaneous	0	0	0		37	0	38	0	0	0
GTEX-O5YV	SRR1096712	Adipose - Subcutaneous	0	0	0		33	0	29	0	0	0
GTEX-XLM4	SRR1097013	Adipose - Subcutaneous	0.047619	0	0		33	0	30	0	3	0
GTEX-R55D	SRR1099072	Adipose - Subcutaneous	0.0243902	0	0		30	0	40	2	0	0
GTEX-W5X1	SRR1099096	Adipose - Subcutaneous	0.0294118	0	0		21	0	33	0	2	0
GTEX-XGQ4	SRR1100419	Adipose - Subcutaneous	0	0	0		17	0	27	0	0	0
GTEX-XUW1	SRR1100677	Adipose - Subcutaneous	0	0	0		16	0	13	0	0	0
GTEX-X62O	SRR1101643	Adipose - Subcutaneous	0.037037	0	0		21	0	26	2	0	0
GTEX-N7MS	SRR1102631	Adipose - Subcutaneous	0.0545455	0	0		27	0	26	2	1	0
GTEX-XUJ4	SRR1105198	Adipose - Subcutaneous	0.030303	0	0		10	0	16	1	0	0
GTEX-111YS	SRR1309160	Adipose - Subcutaneous	0.0566038	0.0344828	0		28	1	25	0	3	0
GTEX-111CU	SRR1310275	Adipose - Subcutaneous	0.0410959	0	0		30	0	35	1	2	0
GTEX-11DXX	SRR1310542	Adipose - Subcutaneous	0.0181818	0	0		32	0	27	1	0	0
GTEX-113IC	SRR1310584	Adipose - Subcutaneous	0.0285714	0	0		26	0	34	1	1	0
GTEX-11DXW	SRR1311018	Adipose - Subcutaneous	0.0285714	0	0		37	0	34	2	0	0
GTEX-11ILO	SRR1311266	Adipose - Subcutaneous	0.0361446	0	0		55	0	40	3	0	0
GTEX-133LE	SRR1312501	Adipose - Subcutaneous	0	0	0		55	0	75	0	0	0
GTEX-139D8	SRR1314873	Adipose - Subcutaneous	0.0196078	0	0		24	0	25	0	1	0
GTEX-11EM3	SRR1315081	Adipose - Subcutaneous	0	0	0		21	0	20	0	0	0
GTEX-11ONC	SRR1315225	Adipose - Subcutaneous	0	0.0714286	0		26	2	37	0	0	0
GTEX-13N11	SRR1315931	Adipose - Subcutaneous	0.0967742	0	0		25	0	28	4	2	0
GTEX-145MI	SRR1316367	Adipose - Subcutaneous	0.0649351	0	0		40	0	36	2	3	0
GTEX-11XUK	SRR1317365	Adipose - Subcutaneous	0.0425532	0	0		41	0	45	1	3	0
GTEX-13OW7	SRR1317410	Adipose - Subcutaneous	0.0434783	0	0		49	0	44	0	4	0
GTEX-PWN1	SRR1317446	Adipose - Subcutaneous	0.0909091	0	0		20	0	15	1	2	0
GTEX-13N2G	SRR1317771	Adipose - Subcutaneous	0	0.0434783	0		22	1	31	0	0	0
GTEX-13QJ3	SRR1317985	Adipose - Subcutaneous	0.0793651	0	0		32	0	29	3	2	0
GTEX-13O1R	SRR1318354	Adipose - Subcutaneous	0.0909091	0	0		34	0	15	1	2	0
GTEX-13O61	SRR1318796	Adipose - Subcutaneous	0.0857143	0	0		33	0	32	4	2	0
GTEX-13O3P	SRR1318879	Adipose - Subcutaneous	0	0	0		44	0	38	0	0	0
GTEX-144GM	SRR1319204	Adipose - Subcutaneous	0.0434783	0	0		39	0	44	3	1	0
GTEX-12WSD	SRR1319731	Adipose - Subcutaneous	0.0666667	0	0		33	0	28	2	2	0
GTEX-13CF2	SRR1319882	Adipose - Subcutaneous	0.0724638	0.0344828	0		28	1	32	3	2	0
GTEX-13FH7	SRR1319903	Adipose - Subcutaneous	0.04	0	0		27	0	24	1	1	0
GTEX-POMQ	SRR1322936	Adipose - Subcutaneous	0.0178571	0.0212766	0		46	1	55	0	2	0
GTEX-YF7O	SRR1324025	Adipose - Subcutaneous	0	0	0		32	0	37	0	0	0
GTEX-13G51	SRR1325906	Adipose - Subcutaneous	0	0	0		19	0	21	0	0	0
GTEX-146FR	SRR1326270	Adipose - Subcutaneous	0.030303	0	0		19	0	32	0	2	0
GTEX-146FQ	SRR1326579	Adipose - Subcutaneous	0.0212766	0	0		44	0	46	1	1	0
GTEX-11P82	SRR1327834	Adipose - Subcutaneous	0	0.03125	0		31	1	37	0	0	0
GTEX-11TUW	SRR1328620	Adipose - Subcutaneous	0.0294118	0	0		47	0	33	0	2	0
GTEX-11I78	SRR1330588	Adipose - Subcutaneous	0	0	0		21	0	24	0	0	0
GTEX-YFCO	SRR1330920	Adipose - Subcutaneous	0.00680272	0	0		42	0	73	0	1	0
GTEX-11O72	SRR1331708	Adipose - Subcutaneous	0	0	0		36	0	41	0	0	0
GTEX-QEG4	SRR1332069	Adipose - Subcutaneous	0.0333333	0	0		34	0	29	2	0	0
GTEX-111VG	SRR1332424	Adipose - Subcutaneous	0.0704225	0	0		38	0	33	2	3	0
GTEX-WVJS	SRR1332443	Adipose - Subcutaneous	0	0.037037	0		26	1	22	0	0	0
GTEX-XBEW	SRR1332969	Adipose - Subcutaneous	0.0181818	0	0		24	0	27	0	1	0
GTEX-117YX	SRR1334098	Adipose - Subcutaneous	0	0	0		25	0	29	0	0	0
GTEX-XMD2	SRR1337192	Adipose - Subcutaneous	0	0	0		39	0	43	0	0	0
GTEX-13SLW	SRR1337342	Adipose - Subcutaneous	0.015873	0	0		30	0	31	1	0	0
GTEX-13NYS	SRR1337606	Adipose - Subcutaneous	0	0	0		21	0	17	0	0	0
GTEX-148VI	SRR1338031	Adipose - Subcutaneous	0.146341	0	0		38	0	35	6	6	0
GTEX-145MN	SRR1338147	Adipose - Subcutaneous	0.038961	0	0		55	0	37	3	0	0
GTEX-ZTPG	SRR1338426	Adipose - Subcutaneous	0	0	0		42	0	52	0	0	0
GTEX-11EQ8	SRR1341344	Adipose - Subcutaneous	0.0243902	0	0		40	0	40	1	1	0
GTEX-12584	SRR1345146	Adipose - Subcutaneous	0.0149254	0	0		28	0	33	0	1	0
GTEX-13NZ9	SRR1345609	Adipose - Subcutaneous	0	0	0		38	0	52	0	0	0
GTEX-13SLX	SRR1346773	Adipose - Subcutaneous	0.0120482	0	0		38	0	41	0	1	0
GTEX-ZYWO	SRR1347060	Adipose - Subcutaneous	0	0	0		49	0	37	0	0	0
GTEX-PLZ4	SRR1347166	Adipose - Subcutaneous	0.00990099	0.0243902	0		40	1	50	1	0	0
GTEX-12C56	SRR1347459	Adipose - Subcutaneous	0.0291262	0.00961538	0		103	1	100	5	1	0
GTEX-ZPIC	SRR1347819	Adipose - Subcutaneous	0.0217391	0	0		35	0	45	1	1	0
GTEX-ZEX8	SRR1348402	Adipose - Subcutaneous	0	0	0		29	0	30	0	0	0
GTEX-11P81	SRR1349121	Adipose - Subcutaneous	0.0638298	0.0263158	0		37	1	22	2	1	0
GTEX-11ZVC	SRR1351303	Adipose - Subcutaneous	0.0120482	0	0		23	0	41	1	0	0
GTEX-11EMC	SRR1351347	Adipose - Subcutaneous	0.0649351	0	0		42	0	36	3	2	0
GTEX-WHPG	SRR1351454	Adipose - Subcutaneous	0.142857	0	0		12	0	3	1	0	0
GTEX-ZDYS	SRR1353199	Adipose - Subcutaneous	0.0769231	0	0		21	0	24	1	3	0
GTEX-ZYY3	SRR1353309	Adipose - Subcutaneous	0.0638298	0	0		32	0	22	1	2	0
GTEX-ZP4G	SRR1354315	Adipose - Subcutaneous	0	0	0		17	0	17	0	0	0
GTEX-W5WG	SRR1354931	Adipose - Subcutaneous	0.0980392	0	0		11	0	23	0	5	0
GTEX-ZVTK	SRR1355172	Adipose - Subcutaneous	0.0697674	0	0		22	0	20	1	2	0
GTEX-13QBU	SRR1359062	Adipose - Subcutaneous	0	0	0		20	0	35	0	0	0
GTEX-11TT1	SRR1359447	Adipose - Subcutaneous	0	0	0		12	0	18	0	0	0
GTEX-ZYFC	SRR1360695	Adipose - Subcutaneous	0.0526316	0	0		32	0	27	2	1	0
GTEX-13X6K	SRR1361174	Adipose - Subcutaneous	0.0724638	0	0		45	0	32	3	2	0
GTEX-UTHO	SRR1361522	Adipose - Subcutaneous	0.0212766	0	0		11	0	23	1	0	0
GTEX-14E6C	SRR1361652	Adipose - Subcutaneous	0.0857143	0	0		13	0	16	2	1	0
GTEX-11ZUS	SRR1362310	Adipose - Subcutaneous	0	0.025	0		39	1	31	0	0	0
GTEX-ZF3C	SRR1362866	Adipose - Subcutaneous	0.00917431	0.0526316	0		54	3	54	1	0	0
GTEX-ZVZQ	SRR1363858	Adipose - Subcutaneous	0.0238095	0	0		55	0	82	3	1	0
GTEX-1269C	SRR1363968	Adipose - Subcutaneous	0	0	0		29	0	35	0	0	0
GTEX-ZVP2	SRR1365291	Adipose - Subcutaneous	0.015873	0	0		27	0	31	0	1	0
GTEX-14BMU	SRR1366648	Adipose - Subcutaneous	0.0123457	0	0		27	0	40	1	0	0
GTEX-147F3	SRR1367825	Adipose - Subcutaneous	0.0461538	0	0		33	0	31	1	2	0
GTEX-139T8	SRR1368597	Adipose - Subcutaneous	0	0	0		28	0	19	0	0	0
GTEX-ZPCL	SRR1369196	Adipose - Subcutaneous	0.0545455	0	0		25	0	26	1	2	0
GTEX-139TT	SRR1370329	Adipose - Subcutaneous	0	0	0		14	0	22	0	0	0
GTEX-X15G	SRR1373694	Adipose - Subcutaneous	0	0	0		7	0	10	0	0	0
GTEX-1212Z	SRR1373746	Adipose - Subcutaneous	0.0232558	0	0		47	0	42	1	1	0
GTEX-ZAJG	SRR1375329	Adipose - Subcutaneous	0.00990099	0	0		43	0	50	0	1	0
GTEX-Y114	SRR1376939	Adipose - Subcutaneous	0.032967	0	0		33	0	44	1	2	0
GTEX-12696	SRR1377423	Adipose - Subcutaneous	0.0222222	0	0		39	0	44	1	1	0
GTEX-13O21	SRR1378885	Adipose - Subcutaneous	0.0285714	0	0		34	0	34	1	1	0
GTEX-13U4I	SRR1379495	Adipose - Subcutaneous	0.0285714	0	0		25	0	34	2	0	0
GTEX-13112	SRR1380393	Adipose - Subcutaneous	0	0	0		21	0	33	0	0	0
GTEX-ZVE2	SRR1380657	Adipose - Subcutaneous	0	0	0		20	0	29	0	0	0
GTEX-12ZZX	SRR1380764	Adipose - Subcutaneous	0.0357143	0.0625	0		30	2	27	0	2	0
GTEX-ZE7O	SRR1382890	Adipose - Subcutaneous	0	0	0		20	0	37	0	0	0
GTEX-14BIL	SRR1383699	Adipose - Subcutaneous	0.0540541	0	0		31	0	35	2	2	0
GTEX-YB5E	SRR1384395	Adipose - Subcutaneous	0	0	0		16	0	20	0	0	0
GTEX-1211K	SRR1385501	Adipose - Subcutaneous	0.011236	0	0		28	0	44	0	1	0
GTEX-111FC	SRR1386689	Adipose - Subcutaneous	0	0.047619	0		20	1	28	0	0	0
GTEX-13FTY	SRR1387856	Adipose - Subcutaneous	0.025641	0	0		30	0	19	0	1	0
GTEX-Y111	SRR1387921	Adipose - Subcutaneous	0.0185185	0	0		29	0	53	0	2	0
GTEX-13VXU	SRR1388354	Adipose - Subcutaneous	0.037037	0.0344828	0		28	1	39	1	2	0
GTEX-145LT	SRR1395554	Adipose - Subcutaneous	0	0	0		31	0	24	0	0	0
GTEX-11EQ9	SRR1395575	Adipose - Subcutaneous	0.037037	0	0		14	0	13	1	0	0
GTEX-1497J	SRR1396616	Adipose - Subcutaneous	0	0	0		24	0	22	0	0	0
GTEX-13W3W	SRR1397366	Adipose - Subcutaneous	0.0123457	0.0238095	0		41	1	40	0	1	0
GTEX-12WSL	SRR1398924	Adipose - Subcutaneous	0.0416667	0	0		39	0	46	2	2	0
GTEX-WFG8	SRR1399797	Adipose - Subcutaneous	0	0	0		40	0	48	0	0	0
GTEX-13OW6	SRR1399971	Adipose - Subcutaneous	0.0285714	0	0		25	0	17	1	0	0
GTEX-111FC	SRR1400202	Adipose - Subcutaneous	0	0.0416667	0		46	2	67	0	0	0
GTEX-ZDTS	SRR1400847	Adipose - Subcutaneous	0.03125	0	0		12	0	31	1	1	0
GTEX-ZYVF	SRR1400910	Adipose - Subcutaneous	0	0	0		37	0	25	0	0	0
GTEX-ZZ64	SRR1400974	Adipose - Subcutaneous	0	0	0		15	0	18	0	0	0
GTEX-ZUA1	SRR1401211	Adipose - Subcutaneous	0.176471	0	0		19	0	21	6	3	0
GTEX-Y8E5	SRR1401468	Adipose - Subcutaneous	0.0574713	0.05	0		19	1	41	4	1	0
GTEX-13S7M	SRR1402962	Adipose - Subcutaneous	0.047619	0	0		25	0	30	2	1	0
GTEX-Y8LW	SRR1403005	Adipose - Subcutaneous	0	0	0		16	0	27	0	0	0
GTEX-13NZB	SRR1404209	Adipose - Subcutaneous	0	0	0		35	0	35	0	0	0
GTEX-13VXT	SRR1405165	Adipose - Subcutaneous	0	0	0		16	0	22	0	0	0
GTEX-ZVZP	SRR1405331	Adipose - Subcutaneous	0.0357143	0	0		28	0	27	1	1	0
GTEX-11UD2	SRR1405525	Adipose - Subcutaneous	0.0204082	0	0		32	0	24	1	0	0
GTEX-ZXES	SRR1405547	Adipose - Subcutaneous	0	0	0		17	0	17	0	0	0
GTEX-139T6	SRR1405660	Adipose - Subcutaneous	0.0645161	0	0		33	0	29	0	4	0
GTEX-11GSO	SRR1407250	Adipose - Subcutaneous	0.111111	0	0		19	0	12	3	0	0
GTEX-ZF28	SRR1408393	Adipose - Subcutaneous	0	0	0		24	0	15	0	0	0
GTEX-11LCK	SRR1408471	Adipose - Subcutaneous	0.00775194	0.0196078	0		50	1	64	0	1	0
GTEX-YFC4	SRR1409374	Adipose - Subcutaneous	0.0204082	0.0169492	0		58	1	72	3	0	0
GTEX-13IVO	SRR1409854	Adipose - Subcutaneous	0.0769231	0	0		56	0	42	5	2	0
GTEX-11EI6	SRR1410678	Adipose - Subcutaneous	0.0508475	0	0		26	0	28	2	1	0
GTEX-ZC5H	SRR1413329	Adipose - Subcutaneous	0.0204082	0	0		31	0	24	1	0	0
GTEX-13PDP	SRR1413436	Adipose - Subcutaneous	0	0.0384615	0		25	1	24	0	0	0
GTEX-12WS9	SRR1413501	Adipose - Subcutaneous	0.103448	0	0		24	0	26	2	4	0
GTEX-14753	SRR1413541	Adipose - Subcutaneous	0.0731707	0	0		17	0	19	2	1	0
GTEX-1128S	SRR1413602	Adipose - Subcutaneous	0.0416667	0.0344828	0		28	1	23	1	1	0
GTEX-13YAN	SRR1414229	Adipose - Subcutaneous	0.0434783	0	0		13	0	22	0	2	0
GTEX-147GR	SRR1415004	Adipose - Subcutaneous	0	0	0		19	0	28	0	0	0
GTEX-11TTK	SRR1415316	Adipose - Subcutaneous	0	0	0		30	0	35	0	0	0
GTEX-14DAR	SRR1415398	Adipose - Subcutaneous	0	0	0		23	0	18	0	0	0
GTEX-1399T	SRR1416248	Adipose - Subcutaneous	0.030303	0.025641	0		38	1	32	0	2	0
GTEX-P4PP	SRR1416313	Adipose - Subcutaneous	0	0.0222222	0		44	1	39	0	0	0
GTEX-13113	SRR1416654	Adipose - Subcutaneous	0.04	0	0		16	0	12	1	0	0
GTEX-ZE9C	SRR1417342	Adipose - Subcutaneous	0	0	0		21	0	31	0	0	0
GTEX-14C5O	SRR1419917	Adipose - Subcutaneous	0.0769231	0	0		22	0	18	1	2	0
GTEX-1399R	SRR1420067	Adipose - Subcutaneous	0.0612245	0	0		28	0	23	2	1	0
GTEX-13RTJ	SRR1420109	Adipose - Subcutaneous	0	0	0		21	0	19	0	0	0
GTEX-ZQG8	SRR1420276	Adipose - Subcutaneous	0.115385	0	0		19	0	23	2	4	0
GTEX-13FHP	SRR1420873	Adipose - Subcutaneous	0.0114943	0	0		33	0	43	1	0	0
GTEX-Y8E4	SRR1429678	Adipose - Subcutaneous	0.025641	0	0		27	0	19	1	0	0
GTEX-YEC4	SRR1429846	Adipose - Subcutaneous	0.0980392	0	0		22	0	23	1	4	0
GTEX-ZVT2	SRR1430066	Adipose - Subcutaneous	0.0645161	0	0		16	0	29	0	4	0
GTEX-144FL	SRR1430333	Adipose - Subcutaneous	0	0	0		37	0	32	0	0	0
GTEX-131XW	SRR1430549	Adipose - Subcutaneous	0.0243902	0	0		47	0	40	0	2	0
GTEX-11ZTT	SRR1431037	Adipose - Subcutaneous	0.0204082	0	0		24	0	24	1	0	0
GTEX-Y3I4	SRR1431757	Adipose - Subcutaneous	0.0442478	0	0		41	0	54	1	4	0
GTEX-12KS4	SRR1432253	Adipose - Subcutaneous	0	0	0		38	0	32	0	0	0
GTEX-14C39	SRR1432518	Adipose - Subcutaneous	0.0120482	0	0		42	0	41	0	1	0
GTEX-ZYW4	SRR1433004	Adipose - Subcutaneous	0.08	0.027027	0		36	1	23	2	2	0
GTEX-YEC3	SRR1433392	Adipose - Subcutaneous	0.0645161	0	0		21	0	29	1	3	0
GTEX-13FHO	SRR1433410	Adipose - Subcutaneous	0.025641	0	0		39	0	38	1	1	0
GTEX-13CF3	SRR1433555	Adipose - Subcutaneous	0	0	0		26	0	20	0	0	0
GTEX-13111	SRR1433926	Adipose - Subcutaneous	0.0625	0	0		24	0	30	0	4	0
GTEX-12ZZZ	SRR1433950	Adipose - Subcutaneous	0.037037	0	0		25	0	26	0	2	0
GTEX-13OVJ	SRR1435229	Adipose - Subcutaneous	0.0714286	0.0357143	0		27	1	26	2	2	0
GTEX-YECK	SRR1437119	Adipose - Subcutaneous	0.0444444	0	0		35	0	43	2	2	0
GTEX-Z93S	SRR1437390	Adipose - Subcutaneous	0.333333	0	0		13	0	8	5	3	0
GTEX-13PLJ	SRR1441159	Adipose - Subcutaneous	0.0555556	0.0344828	0		28	1	34	3	1	0
GTEX-ZVZO	SRR1442464	Adipose - Subcutaneous	0.0222222	0	0		48	0	44	1	1	0
GTEX-13N1W	SRR1444138	Adipose - Subcutaneous	0.0697674	0	0		19	0	20	0	3	0
GTEX-146FH	SRR1445259	Adipose - Subcutaneous	0.269841	0	0		30	0	23	7	10	0
GTEX-12WSM	SRR1445637	Adipose - Subcutaneous	0.00787402	0.0263158	0		37	1	63	0	1	0
GTEX-ZDXO	SRR1446028	Adipose - Subcutaneous	0.0465116	0	0		43	0	41	3	1	0
GTEX-YJ8A	SRR1446375	Adipose - Subcutaneous	0.0731707	0	0		43	0	38	2	4	0
GTEX-ZF29	SRR1447303	Adipose - Subcutaneous	0.148936	0	0		32	0	20	3	4	0
GTEX-145LS	SRR1447564	Adipose - Subcutaneous	0.0222222	0.0294118	0		33	1	44	1	1	0
GTEX-ZPU1	SRR1452033	Adipose - Subcutaneous	0	0	0		25	0	28	0	0	0
GTEX-1314G	SRR1452164	Adipose - Subcutaneous	0	0	0		29	0	27	0	0	0
GTEX-ZLV1	SRR1452270	Adipose - Subcutaneous	0	0	0		31	0	25	0	0	0
GTEX-11DZ1	SRR1452468	Adipose - Subcutaneous	0.0133333	0	0		54	0	74	1	1	0
GTEX-11H98	SRR1452935	Adipose - Subcutaneous	0	0	0		31	0	40	0	0	0
GTEX-13PVR	SRR1453811	Adipose - Subcutaneous	0	0	0		27	0	24	0	0	0
GTEX-ZVT4	SRR1454201	Adipose - Subcutaneous	0.0322581	0	0		7	0	15	0	1	0
GTEX-ZLWG	SRR1454439	Adipose - Subcutaneous	0.0422535	0	0		30	0	34	3	0	0
GTEX-11UD1	SRR1454739	Adipose - Subcutaneous	0.010989	0	0		42	0	45	0	1	0
GTEX-ZZPU	SRR1454909	Adipose - Subcutaneous	0.0666667	0	0		17	0	28	2	2	0
GTEX-12WSA	SRR1454995	Adipose - Subcutaneous	0.0357143	0	0		17	0	27	0	2	0
GTEX-12WSC	SRR1455017	Adipose - Subcutaneous	0.08	0.0555556	0		17	1	23	0	4	0
GTEX-1117F	SRR1455038	Adipose - Subcutaneous	0.16129	0	0		13	0	13	3	2	0
GTEX-139TU	SRR1455195	Adipose - Subcutaneous	0.0707071	0	0		35	0	46	4	3	0
GTEX-13OVI	SRR1456229	Adipose - Subcutaneous	0.0810811	0	0		10	0	17	2	1	0
GTEX-11PRG	SRR1456881	Adipose - Subcutaneous	0.0169492	0	0		28	0	29	1	0	0
GTEX-13OW8	SRR1457854	Adipose - Subcutaneous	0.0666667	0	0		25	0	28	2	2	0
GTEX-132AR	SRR1458113	Adipose - Subcutaneous	0	0.0217391	0		45	1	47	0	0	0
GTEX-13PVQ	SRR1458290	Adipose - Subcutaneous	0.0294118	0	0		27	0	33	2	0	0
GTEX-145MO	SRR1459190	Adipose - Subcutaneous	0	0	0		9	0	15	0	0	0
GTEX-145MF	SRR1460320	Adipose - Subcutaneous	0	0	0		27	0	30	0	0	0
GTEX-Z9EW	SRR1464258	Adipose - Subcutaneous	0.037037	0	0		27	0	39	1	2	0
GTEX-14BMV	SRR1464766	Adipose - Subcutaneous	0.0789474	0	0		36	0	35	4	2	0
GTEX-131YS	SRR1465001	Adipose - Subcutaneous	0.037037	0	0		23	0	26	1	1	0
GTEX-13FTW	SRR1465459	Adipose - Subcutaneous	0.0526316	0	0		37	0	45	4	1	0
GTEX-YJ89	SRR1465893	Adipose - Subcutaneous	0	0.05	0		38	2	44	0	0	0
GTEX-ZDTT	SRR1467080	Adipose - Subcutaneous	0	0	0		21	0	31	0	0	0
GTEX-12126	SRR1468271	Adipose - Subcutaneous	0.0222222	0.0526316	0		18	1	22	1	0	0
GTEX-1122O	SRR1468722	Adipose - Subcutaneous	0	0	0		14	0	14	0	0	0
GTEX-11ZTS	SRR1468744	Adipose - Subcutaneous	0.0416667	0	0		27	0	23	1	1	0
GTEX-ZAK1	SRR1471477	Adipose - Subcutaneous	0	0	0		23	0	23	0	0	0
GTEX-ZYFD	SRR1473632	Adipose - Subcutaneous	0	0	0		11	0	26	0	0	0
GTEX-11DXZ	SRR1473714	Adipose - Subcutaneous	0.0638298	0	0		41	0	22	0	3	0
GTEX-Z93T	SRR1474533	Adipose - Subcutaneous	0	0	0		21	0	38	0	0	0
GTEX-Y5V6	SRR1475192	Adipose - Subcutaneous	0.0169492	0	0		13	0	29	0	1	0
GTEX-13OVL	SRR1475566	Adipose - Subcutaneous	0.0181818	0	0		32	0	27	0	1	0
GTEX-12WSB	SRR1476102	Adipose - Subcutaneous	0	0	0		20	0	32	0	0	0
GTEX-139T4	SRR1476447	Adipose - Subcutaneous	0.0217391	0	0		35	0	45	1	1	0
GTEX-ZV68	SRR1477949	Adipose - Subcutaneous	0.0361446	0	0		42	0	40	2	1	0
GTEX-11GS4	SRR1478228	Adipose - Subcutaneous	0.0540541	0	0		25	0	35	3	1	0
GTEX-145ME	SRR1478547	Adipose - Subcutaneous	0.030303	0.047619	0		20	1	16	1	0	0
GTEX-ZTSS	SRR1479133	Adipose - Subcutaneous	0.0740741	0	0		21	0	25	0	4	0
GTEX-13D11	SRR1485312	Adipose - Subcutaneous	0	0	0		22	0	15	0	0	0
GTEX-11OF3	SRR1485521	Adipose - Subcutaneous	0.0285714	0	0		42	0	34	0	2	0
GTEX-12ZZY	SRR1485613	Adipose - Subcutaneous	0.0588235	0	0		32	0	32	1	3	0
GTEX-13NZA	SRR1485722	Adipose - Subcutaneous	0.04	0	0		34	0	36	2	1	0
GTEX-X4EO	SRR1485740	Adipose - Subcutaneous	0.0666667	0	0		24	0	14	0	2	0
GTEX-Y5V5	SRR1486520	Adipose - Subcutaneous	0	0	0		31	0	24	0	0	0
GTEX-1399U	SRR1486762	Adipose - Subcutaneous	0.0126582	0.0384615	0.0487805		25	1	39	1	0	2
GTEX-13NZ8	SRR1486889	Adipose - Subcutaneous	0	0	0		37	0	31	0	0	0
GTEX-131XF	SRR1486973	Adipose - Subcutaneous	0.0117647	0	0		23	0	42	1	0	0
GTEX-ZXG5	SRR1487340	Adipose - Subcutaneous	0	0	0		22	0	31	0	0	0
GTEX-ZTX8	SRR1488449	Adipose - Subcutaneous	0	0	0		33	0	36	0	0	0
GTEX-11ZU8	SRR1488610	Adipose - Subcutaneous	0.0140845	0	0		16	0	35	0	1	0
GTEX-13JVG	SRR1488899	Adipose - Subcutaneous	0	0	0		20	0	31	0	0	0
GTEX-NL3G	SRR1488960	Adipose - Subcutaneous	0.0697674	0	0		12	0	20	0	3	0
GTEX-131XE	SRR1489199	Adipose - Subcutaneous	0.0204082	0.0181818	0		54	1	48	2	0	0
GTEX-13O3Q	SRR1490057	Adipose - Subcutaneous	0	0	0		25	0	26	0	0	0
GTEX-13JUV	SRR1490740	Adipose - Subcutaneous	0.027027	0	0		28	0	36	1	1	0
GTEX-YB5K	SRR1498838	Adipose - Subcutaneous	0.0126582	0	0		25	0	39	0	1	0
GTEX-XQ3S	SRR1498931	Adipose - Subcutaneous	0.1	0	0		10	0	18	1	3	0
GTEX-139YR	SRR1499174	Adipose - Subcutaneous	0.134328	0	0		33	0	29	5	4	0
GTEX-YJ8O	SRR1499521	Adipose - Subcutaneous	0.0943396	0	0		35	0	24	4	1	0
GTEX-ZT9X	SRR1499894	Adipose - Subcutaneous	0.012987	0	0		47	0	38	0	1	0
GTEX-1313W	SRR1500113	Adipose - Subcutaneous	0	0.037037	0		26	1	17	0	0	0
GTEX-QDVN	SRR1500216	Adipose - Subcutaneous	0.010101	0	0		35	0	49	0	1	0
GTEX-144GL	SRR1500240	Adipose - Subcutaneous	0	0	0		33	0	32	0	0	0
GTEX-11WQC	SRR1500450	Adipose - Subcutaneous	0	0	0		29	0	35	0	0	0
GTEX-Y3IK	SRR1500472	Adipose - Subcutaneous	0.025641	0	0		48	0	38	1	1	0
GTEX-11P7K	SRR1501020	Adipose - Subcutaneous	0.0322581	0	0		37	0	30	1	1	0
GTEX-T6MN	SRR2157314	Adipose - Subcutaneous	0.0733945	0	0		135	0	101	11	5	0
GTEX-VUSG	SRR2164608	Adipose - Subcutaneous	0.0769231	0.0149254	0		132	2	108	11	7	0
GTEX-S32W	SRR2164707	Adipose - Subcutaneous	0.0331126	0.0119048	0		83	1	73	1	4	0
GTEX-XLM4	SRR2166459	Adipose - Subcutaneous	0.015873	0	0		62	0	62	2	0	0
GTEX-T5JC	SRR2167710	Adipose - Subcutaneous	0.0121951	0	0		117	0	81	1	1	0
GTEX-XXEK	SRR2170173	Adipose - Subcutaneous	0.0379747	0	0		81	0	76	4	2	0
GTEX-QDVN	SRR599313	Adipose - Subcutaneous	0.0461538	0	0		30	0	31	2	1	0
GTEX-Q734	SRR608150	Adipose - Subcutaneous	0	0	0		59	0	53	0	0	0
GTEX-OXRN	SRR608198	Adipose - Subcutaneous	0.0120482	0	0		39	0	41	0	1	0
GTEX-P4QR	SRR612263	Adipose - Subcutaneous	0	0	0		20	0	20	0	0	0
GTEX-PWOO	SRR612707	Adipose - Subcutaneous	0.0169492	0	0		21	0	29	1	0	0
GTEX-QVJO	SRR612815	Adipose - Subcutaneous	0	0	0		2	0	2	0	0	0
GTEX-PX3G	SRR612863	Adipose - Subcutaneous	0.0243902	0	0		27	0	20	1	0	0
GTEX-REY6	SRR612935	Adipose - Subcutaneous	0.0526316	0	0		12	0	18	2	0	0
GTEX-QLQW	SRR613150	Adipose - Subcutaneous	0	0	0		5	0	14	0	0	0
GTEX-P4PQ	SRR613234	Adipose - Subcutaneous	0.0769231	0	0		22	0	18	2	1	0
GTEX-QDVJ	SRR613342	Adipose - Subcutaneous	0	0	0		9	0	9	0	0	0
GTEX-RVPU	SRR613390	Adipose - Subcutaneous	0	0	0		12	0	12	0	0	0
GTEX-Q2AH	SRR613533	Adipose - Subcutaneous	0.0434783	0	0		7	0	11	1	0	0
GTEX-Q2AI	SRR613550	Adipose - Subcutaneous	0	0	0		13	0	24	0	0	0
GTEX-QMRM	SRR613639	Adipose - Subcutaneous	0.0322581	0	0		18	0	15	1	0	0
GTEX-POMQ	SRR613675	Adipose - Subcutaneous	0	0	0		11	0	11	0	0	0
GTEX-OIZH	SRR613855	Adipose - Subcutaneous	0.0105263	0	0		45	0	47	0	1	0
GTEX-QEG5	SRR613896	Adipose - Subcutaneous	0	0	0		22	0	27	0	0	0
GTEX-RM2N	SRR613915	Adipose - Subcutaneous	0	0.0833333	0		11	1	27	0	0	0
GTEX-QLQ7	SRR613927	Adipose - Subcutaneous	0	0	0		16	0	20	0	0	0
GTEX-Q2AG	SRR614119	Adipose - Subcutaneous	0	0	0		9	0	12	0	0	0
GTEX-QESD	SRR614191	Adipose - Subcutaneous	0.0333333	0	0		33	0	29	2	0	0
GTEX-OXRK	SRR614395	Adipose - Subcutaneous	0	0	0		30	0	31	0	0	0
GTEX-R55F	SRR614419	Adipose - Subcutaneous	0	0	0		40	0	55	0	0	0
GTEX-QCQG	SRR614864	Adipose - Subcutaneous	0.0344828	0	0		13	0	14	0	1	0
GTEX-OOBK	SRR615069	Adipose - Subcutaneous	0	0	0		38	0	41	0	0	0
GTEX-PWN1	SRR615237	Adipose - Subcutaneous	0	0	0		3	0	4	0	0	0
GTEX-QV31	SRR615431	Adipose - Subcutaneous	0.0491803	0.0384615	0		25	1	29	3	0	0
GTEX-OOBJ	SRR615659	Adipose - Subcutaneous	0.0196078	0	0		17	0	25	1	0	0
GTEX-PLZ4	SRR615778	Adipose - Subcutaneous	0	0	0		7	0	12	0	0	0
GTEX-R55G	SRR615874	Adipose - Subcutaneous	0.05	0	0		14	0	19	0	2	0
GTEX-P4PP	SRR615946	Adipose - Subcutaneous	0	0	0		2	0	3	0	0	0
GTEX-RTLS	SRR617841	Adipose - Subcutaneous	0.0212766	0	0		13	0	23	1	0	0
GTEX-P44H	SRR654730	Adipose - Subcutaneous	0.0869565	0	0		12	0	21	2	2	0
GTEX-UJHI	SRR654862	Adipose - Subcutaneous	0.0408163	0	0		27	0	47	1	3	0
GTEX-QDT8	SRR654898	Adipose - Subcutaneous	0.0322581	0	0		11	0	30	1	1	0
GTEX-U412	SRR655182	Adipose - Subcutaneous	0.127273	0	0.04		15	0	24	3	4	1
GTEX-TMKS	SRR655531	Adipose - Subcutaneous	0.0344828	0	0		14	0	28	1	1	0
GTEX-R53T	SRR655637	Adipose - Subcutaneous	0.0526316	0	0		3	0	9	1	0	0
GTEX-RWSA	SRR655768	Adipose - Subcutaneous	0.142857	0.0869565	0		21	2	12	0	4	0
GTEX-SNMC	SRR655816	Adipose - Subcutaneous	0	0	0		12	0	22	0	0	0
GTEX-S4P3	SRR656059	Adipose - Subcutaneous	0.0243902	0	0		3	0	20	0	1	0
GTEX-T5JC	SRR656946	Adipose - Subcutaneous	0	0	0		12	0	20	0	0	0
GTEX-T2IS	SRR657599	Adipose - Subcutaneous	0	0	0		10	0	9	0	0	0
GTEX-QEL4	SRR657949	Adipose - Subcutaneous	0.0232558	0	0		15	0	21	0	1	0
GTEX-SIU8	SRR658081	Adipose - Subcutaneous	0.0612245	0	0		21	0	23	1	2	0
GTEX-SUCS	SRR658754	Adipose - Subcutaneous	0.0126582	0	0		36	0	39	1	0	0
GTEX-TMZS	SRR658941	Adipose - Subcutaneous	0.0847458	0	0		37	0	27	2	3	0
GTEX-POYW	SRR658953	Adipose - Subcutaneous	0	0.0277778	0		35	1	46	0	0	0
GTEX-U4B1	SRR659109	Adipose - Subcutaneous	0.0169492	0	0		42	0	29	1	0	0
GTEX-S7SE	SRR659212	Adipose - Subcutaneous	0.142857	0	0		8	0	9	2	1	0
GTEX-T6MN	SRR659804	Adipose - Subcutaneous	0.116883	0	0		36	0	34	6	3	0
GTEX-WEY5	SRR660462	Adipose - Subcutaneous	0.05	0	0		20	0	19	1	1	0
GTEX-S3XE	SRR660510	Adipose - Subcutaneous	0.05	0	0		17	0	19	2	0	0
GTEX-U8XE	SRR660614	Adipose - Subcutaneous	0	0	0		25	0	27	0	0	0
GTEX-U8T8	SRR660764	Adipose - Subcutaneous	0	0	0		6	0	3	0	0	0
GTEX-S4Z8	SRR660847	Adipose - Subcutaneous	0.0434783	0	0		13	0	11	1	0	0
GTEX-S341	SRR661108	Adipose - Subcutaneous	0.0526316	0	0		6	0	9	1	0	0
GTEX-S32W	SRR661167	Adipose - Subcutaneous	0.0196078	0	0		10	0	25	0	1	0
GTEX-TML8	SRR661267	Adipose - Subcutaneous	0.0344828	0	0		19	0	28	2	0	0
GTEX-S95S	SRR661313	Adipose - Subcutaneous	0	0	0		9	0	16	0	0	0
GTEX-S4UY	SRR661589	Adipose - Subcutaneous	0.0163934	0.04	0		24	1	30	0	1	0
GTEX-TMMY	SRR661651	Adipose - Subcutaneous	0.25	0	0		5	0	6	2	2	0
GTEX-QDVN	SRR661735	Adipose - Subcutaneous	0.0434783	0	0		27	0	22	1	1	0
GTEX-UTHO	SRR662103	Adipose - Subcutaneous	0	0	0		3	0	12	0	0	0
GTEX-S4Q7	SRR662114	Adipose - Subcutaneous	0	0.0833333	0		11	1	15	0	0	0
GTEX-SJXC	SRR663076	Adipose - Subcutaneous	0.0555556	0	0		12	0	17	1	1	0
GTEX-WFG8	SRR663197	Adipose - Subcutaneous	0	0.125	0		7	1	5	0	0	0
GTEX-WFJO	SRR663440	Adipose - Subcutaneous	0.037037	0	0		13	0	13	0	1	0
GTEX-T6MO	SRR663489	Adipose - Subcutaneous	0.0222222	0.0625	0		15	1	22	1	0	0
GTEX-S7SF	SRR663783	Adipose - Subcutaneous	0.214286	0.0769231	0		12	1	11	1	5	0
GTEX-U3ZN	SRR664795	Adipose - Subcutaneous	0.0526316	0	0		22	0	18	2	0	0
GTEX-P44G	SRR665274	Adipose - Subcutaneous	0.166667	0	0		6	0	5	2	0	0
GTEX-T8EM	SRR665310	Adipose - Subcutaneous	0.0169492	0.0333333	0		29	1	29	1	0	0
GTEX-T5JW	SRR665357	Adipose - Subcutaneous	0.0681818	0	0		23	0	41	0	6	0
GTEX-S33H	SRR665538	Adipose - Subcutaneous	0	0.0322581	0		30	1	37	0	0	0
GTEX-SSA3	SRR665551	Adipose - Subcutaneous	0.0232558	0	0		9	0	21	1	0	0
GTEX-TSE9	SRR665586	Adipose - Subcutaneous	0.0652174	0.037037	0		26	1	43	2	4	0
GTEX-VJYA	SRR665634	Adipose - Subcutaneous	0	0	0		7	0	2	0	0	0
GTEX-X4LF	SRR807543	Adipose - Subcutaneous	0.025641	0	0		21	0	38	1	1	0
GTEX-PX3G	SRR808019	Adipose - Subcutaneous	0.032967	0.037037	0		26	1	44	3	0	0
GTEX-PLZ6	SRR809018	Adipose - Subcutaneous	0	0.05	0		19	1	17	0	0	0
GTEX-OIZI	SRR809161	Adipose - Subcutaneous	0.0909091	0	0		7	0	10	0	2	0
GTEX-OXRO	SRR809853	Adipose - Subcutaneous	0.0461538	0	0		20	0	31	1	2	0
GTEX-OXRK	SRR809963	Adipose - Subcutaneous	0.00934579	0	0		32	0	53	1	0	0
GTEX-WVLH	SRR810643	Adipose - Subcutaneous	0.00934579	0	0		30	0	53	0	1	0
GTEX-O5YT	SRR812536	Adipose - Subcutaneous	0	0	0		11	0	9	0	0	0
GTEX-WI4N	SRR812943	Adipose - Subcutaneous	0	0	0		41	0	40	0	0	0
GTEX-NFK9	SRR813137	Adipose - Subcutaneous	0.025641	0	0		28	0	19	1	0	0
GTEX-P78B	SRR813680	Adipose - Subcutaneous	0.0123457	0	0		27	0	40	0	1	0
GTEX-P4QS	SRR813776	Adipose - Subcutaneous	0	0	0		24	0	27	0	0	0
GTEX-WH7G	SRR813824	Adipose - Subcutaneous	0.0704225	0	0		22	0	33	2	3	0
GTEX-WL46	SRR814387	Adipose - Subcutaneous	0	0.0277778	0		35	1	34	0	0	0
GTEX-PWCY	SRR815869	Adipose - Subcutaneous	0	0	0		29	0	33	0	0	0
GTEX-P4QT	SRR816316	Adipose - Subcutaneous	0.0384615	0.0294118	0		33	1	25	1	1	0
GTEX-X261	SRR817329	Adipose - Subcutaneous	0	0	0		52	0	43	0	0	0
GTEX-WFON	SRR818263	Adipose - Subcutaneous	0.0542636	0.015873	0		62	1	61	4	3	0
GTEX-OXRL	SRR818797	Adipose - Subcutaneous	0	0.02	0		49	1	58	0	0	0
GTEX-Q2AH	SRR818821	Adipose - Subcutaneous	0.0465116	0	0		35	0	41	0	4	0
GTEX-WY7C	SRR819459	Adipose - Subcutaneous	0.011236	0	0		23	0	44	1	0	0
GTEX-OXRP	SRR819820	Adipose - Subcutaneous	0.12	0	0		16	0	22	1	5	0
GTEX-OHPM	SRR820448	Adipose - Subcutaneous	0.0153846	0	0		48	0	32	1	0	0
GTEX-PLZ5	SRR820755	Adipose - Subcutaneous	0.0136986	0	0		27	0	36	0	1	0
GTEX-OHPK	SRR821715	Adipose - Subcutaneous	0.0769231	0	0		40	0	42	4	3	0
GTEX-XUZC	SRR1069638	Adipose - Visceral (Omentum)	0.0555556	0	0		20	0	17	1	1	0
GTEX-XYKS	SRR1070713	Adipose - Visceral (Omentum)	0.030303	0	0		38	0	32	0	2	0
GTEX-XUJ4	SRR1081209	Adipose - Visceral (Omentum)	0.0909091	0	0		8	0	10	2	0	0
GTEX-XXEK	SRR1083752	Adipose - Visceral (Omentum)	0	0	0		43	0	46	0	0	0
GTEX-XGQ4	SRR1083918	Adipose - Visceral (Omentum)	0.0357143	0	0		24	0	27	1	1	0
GTEX-XV7Q	SRR1089619	Adipose - Visceral (Omentum)	0.0181818	0	0		18	0	27	1	0	0
GTEX-XQ8I	SRR1091302	Adipose - Visceral (Omentum)	0	0	0		10	0	9	0	0	0
GTEX-XOT4	SRR1094457	Adipose - Visceral (Omentum)	0	0	0		21	0	29	0	0	0
GTEX-XBED	SRR1098567	Adipose - Visceral (Omentum)	0.0909091	0	0		10	0	15	2	1	0
GTEX-XMK1	SRR1098712	Adipose - Visceral (Omentum)	0.0515464	0.0243902	0		40	1	46	2	3	0
GTEX-XAJ8	SRR1099622	Adipose - Visceral (Omentum)	0	0	0		14	0	14	0	0	0
GTEX-XLM4	SRR1101085	Adipose - Visceral (Omentum)	0	0	0		24	0	20	0	0	0
GTEX-11DXX	SRR1308650	Adipose - Visceral (Omentum)	0.0454545	0	0		21	0	21	2	0	0
GTEX-117YW	SRR1308882	Adipose - Visceral (Omentum)	0	0	0		24	0	20	0	0	0
GTEX-111CU	SRR1309032	Adipose - Visceral (Omentum)	0	0	0		13	0	15	0	0	0
GTEX-1117F	SRR1309248	Adipose - Visceral (Omentum)	0.0666667	0.047619	0		20	1	14	2	0	0
GTEX-11P7K	SRR1309680	Adipose - Visceral (Omentum)	0.0434783	0	0		22	0	33	3	0	0
GTEX-11OF3	SRR1309963	Adipose - Visceral (Omentum)	0	0	0		13	0	9	0	0	0
GTEX-11LCK	SRR1311486	Adipose - Visceral (Omentum)	0.047619	0	0		20	0	20	1	1	0
GTEX-12C56	SRR1312310	Adipose - Visceral (Omentum)	0.0869565	0	0		36	0	21	2	2	0
GTEX-13OW7	SRR1313583	Adipose - Visceral (Omentum)	0	0	0		29	0	34	0	0	0
GTEX-131XH	SRR1315165	Adipose - Visceral (Omentum)	0	0	0		34	0	33	0	0	0
GTEX-1128S	SRR1316320	Adipose - Visceral (Omentum)	0	0	0		35	0	60	0	0	0
GTEX-1122O	SRR1316982	Adipose - Visceral (Omentum)	0.0625	0	0		12	0	30	2	2	0
GTEX-12ZZX	SRR1317631	Adipose - Visceral (Omentum)	0	0	0		5	0	12	0	0	0
GTEX-13PL6	SRR1320517	Adipose - Visceral (Omentum)	0	0	0		14	0	22	0	0	0
GTEX-13W46	SRR1322840	Adipose - Visceral (Omentum)	0	0.0357143	0		27	1	32	0	0	0
GTEX-Y3I4	SRR1323577	Adipose - Visceral (Omentum)	0.0204082	0	0		20	0	24	0	1	0
GTEX-139D8	SRR1324085	Adipose - Visceral (Omentum)	0	0	0		23	0	28	0	0	0
GTEX-145LU	SRR1326143	Adipose - Visceral (Omentum)	0	0.0769231	0		12	1	23	0	0	0
GTEX-13OW8	SRR1326205	Adipose - Visceral (Omentum)	0	0	0		22	0	32	0	0	0
GTEX-145MF	SRR1328845	Adipose - Visceral (Omentum)	0	0	0		7	0	12	0	0	0
GTEX-111YS	SRR1329027	Adipose - Visceral (Omentum)	0.0769231	0	0		23	0	24	0	4	0
GTEX-14BIN	SRR1332648	Adipose - Visceral (Omentum)	0	0	0		8	0	13	0	0	0
GTEX-ZC5H	SRR1333308	Adipose - Visceral (Omentum)	0	0	0		33	0	25	0	0	0
GTEX-13JUV	SRR1333395	Adipose - Visceral (Omentum)	0	0	0		52	0	72	0	0	0
GTEX-ZE9C	SRR1333485	Adipose - Visceral (Omentum)	0.0169492	0	0		17	0	29	1	0	0
GTEX-131XG	SRR1333953	Adipose - Visceral (Omentum)	0.152542	0	0		19	0	25	3	6	0
GTEX-Y5V6	SRR1334814	Adipose - Visceral (Omentum)	0	0	0		22	0	18	0	0	0
GTEX-11WQK	SRR1335140	Adipose - Visceral (Omentum)	0	0	0		17	0	30	0	0	0
GTEX-13OW6	SRR1336415	Adipose - Visceral (Omentum)	0	0	0		13	0	27	0	0	0
GTEX-1399S	SRR1337010	Adipose - Visceral (Omentum)	0	0	0		24	0	31	0	0	0
GTEX-Z9EW	SRR1337449	Adipose - Visceral (Omentum)	0.2	0	0		13	0	8	2	2	0
GTEX-XBEW	SRR1338836	Adipose - Visceral (Omentum)	0.127273	0	0		28	0	24	2	5	0
GTEX-11PRG	SRR1340221	Adipose - Visceral (Omentum)	0	0	0		19	0	24	0	0	0
GTEX-131YS	SRR1340486	Adipose - Visceral (Omentum)	0	0	0		19	0	24	0	0	0
GTEX-13U4I	SRR1341480	Adipose - Visceral (Omentum)	0.0307692	0.0144928	0		68	1	63	2	2	0
GTEX-139TU	SRR1342067	Adipose - Visceral (Omentum)	0	0	0		20	0	24	0	0	0
GTEX-132NY	SRR1343302	Adipose - Visceral (Omentum)	0	0	0		20	0	29	0	0	0
GTEX-133LE	SRR1343741	Adipose - Visceral (Omentum)	0.0526316	0.0243902	0		40	1	45	2	3	0
GTEX-ZYVF	SRR1344143	Adipose - Visceral (Omentum)	0	0.2	0		8	2	27	0	0	0
GTEX-13113	SRR1344346	Adipose - Visceral (Omentum)	0.05	0.0625	0		15	1	19	0	2	0
GTEX-ZDYS	SRR1345914	Adipose - Visceral (Omentum)	0	0	0		21	0	22	0	0	0
GTEX-14BIL	SRR1346689	Adipose - Visceral (Omentum)	0	0	0		25	0	28	0	0	0
GTEX-WYVS	SRR1346909	Adipose - Visceral (Omentum)	0	0	0		26	0	34	0	0	0
GTEX-13NYS	SRR1347259	Adipose - Visceral (Omentum)	0	0	0		33	0	32	0	0	0
GTEX-ZXES	SRR1347772	Adipose - Visceral (Omentum)	0.0344828	0	0		21	0	28	2	0	0
GTEX-12696	SRR1348378	Adipose - Visceral (Omentum)	0.010101	0	0		38	0	49	1	0	0
GTEX-14ICL	SRR1349363	Adipose - Visceral (Omentum)	0.25	0	0		13	0	15	6	4	0
GTEX-ZVE2	SRR1349911	Adipose - Visceral (Omentum)	0	0	0		14	0	25	0	0	0
GTEX-14AS3	SRR1350069	Adipose - Visceral (Omentum)	0.04	0	0		14	0	24	1	1	0
GTEX-11XUK	SRR1350153	Adipose - Visceral (Omentum)	0.0344828	0	0		14	0	14	1	0	0
GTEX-14A6H	SRR1351212	Adipose - Visceral (Omentum)	0	0	0		16	0	22	0	0	0
GTEX-12WSA	SRR1353710	Adipose - Visceral (Omentum)	0	0	0		23	0	24	0	0	0
GTEX-11TT1	SRR1354117	Adipose - Visceral (Omentum)	0.0175439	0	0		33	0	28	0	1	0
GTEX-ZDXO	SRR1355085	Adipose - Visceral (Omentum)	0.0666667	0	0		8	0	14	2	0	0
GTEX-ZP4G	SRR1356101	Adipose - Visceral (Omentum)	0.0666667	0	0		24	0	28	2	2	0
GTEX-11GS4	SRR1356468	Adipose - Visceral (Omentum)	0.037037	0	0		6	0	13	1	0	0
GTEX-13CF3	SRR1360478	Adipose - Visceral (Omentum)	0.0188679	0.0625	0		30	2	26	1	0	0
GTEX-139T6	SRR1361093	Adipose - Visceral (Omentum)	0.0555556	0	0		15	0	17	2	0	0
GTEX-13W3W	SRR1361326	Adipose - Visceral (Omentum)	0	0	0		24	0	30	0	0	0
GTEX-ZLWG	SRR1362081	Adipose - Visceral (Omentum)	0.0333333	0.0416667	0		23	1	29	1	1	0
GTEX-11ZUS	SRR1362755	Adipose - Visceral (Omentum)	0	0	0		19	0	15	0	0	0
GTEX-WWTW	SRR1365894	Adipose - Visceral (Omentum)	0	0	0		9	0	15	0	0	0
GTEX-ZAB4	SRR1367920	Adipose - Visceral (Omentum)	0	0.0357143	0		27	1	12	0	0	0
GTEX-131XE	SRR1368692	Adipose - Visceral (Omentum)	0	0.0238095	0		41	1	40	0	0	0
GTEX-ZA64	SRR1368874	Adipose - Visceral (Omentum)	0.0294118	0.0512821	0		37	2	33	0	2	0
GTEX-13QBU	SRR1369070	Adipose - Visceral (Omentum)	0	0	0		17	0	26	0	0	0
GTEX-11DYG	SRR1369129	Adipose - Visceral (Omentum)	0	0.0526316	0		18	1	20	0	0	0
GTEX-1211K	SRR1370551	Adipose - Visceral (Omentum)	0.015873	0	0		36	0	31	1	0	0
GTEX-146FR	SRR1370850	Adipose - Visceral (Omentum)	0	0	0		11	0	5	0	0	0
GTEX-Y5V5	SRR1374608	Adipose - Visceral (Omentum)	0	0	0		11	0	10	0	0	0
GTEX-ZT9W	SRR1375248	Adipose - Visceral (Omentum)	0.0285714	0	0		33	0	17	1	0	0
GTEX-11P82	SRR1375351	Adipose - Visceral (Omentum)	0.0285714	0.047619	0		20	1	34	2	0	0
GTEX-11VI4	SRR1375699	Adipose - Visceral (Omentum)	0.0204082	0	0		16	0	24	1	0	0
GTEX-ZYW4	SRR1377599	Adipose - Visceral (Omentum)	0	0	0		34	0	25	0	0	0
GTEX-13OVH	SRR1377696	Adipose - Visceral (Omentum)	0	0	0		15	0	24	0	0	0
GTEX-11EM3	SRR1377777	Adipose - Visceral (Omentum)	0.135135	0	0		21	0	16	2	3	0
GTEX-Y111	SRR1377820	Adipose - Visceral (Omentum)	0	0	0		28	0	19	0	0	0
GTEX-ZDTS	SRR1378109	Adipose - Visceral (Omentum)	0	0	0		13	0	20	0	0	0
GTEX-WYBS	SRR1379065	Adipose - Visceral (Omentum)	0	0	0		2	0	6	0	0	0
GTEX-11NUK	SRR1379198	Adipose - Visceral (Omentum)	0	0.0769231	0		12	1	17	0	0	0
GTEX-ZTPG	SRR1380208	Adipose - Visceral (Omentum)	0.0361446	0	0		36	0	40	2	1	0
GTEX-13O61	SRR1381288	Adipose - Visceral (Omentum)	0.0588235	0.0769231	0		24	2	24	2	1	0
GTEX-132AR	SRR1382851	Adipose - Visceral (Omentum)	0	0	0		30	0	30	0	0	0
GTEX-145ME	SRR1383907	Adipose - Visceral (Omentum)	0.0169492	0	0		20	0	29	1	0	0
GTEX-ZUA1	SRR1384776	Adipose - Visceral (Omentum)	0	0	0		30	0	30	0	0	0
GTEX-11DXY	SRR1385389	Adipose - Visceral (Omentum)	0	0.0263158	0		37	1	36	0	0	0
GTEX-ZZPU	SRR1387013	Adipose - Visceral (Omentum)	0.0149254	0	0		64	0	66	1	1	0
GTEX-12WSL	SRR1388145	Adipose - Visceral (Omentum)	0.114286	0.025	0		39	1	31	3	5	0
GTEX-ZYWO	SRR1391856	Adipose - Visceral (Omentum)	0.038961	0	0		23	0	37	0	3	0
GTEX-13PL7	SRR1392676	Adipose - Visceral (Omentum)	0.105263	0	0		19	0	17	1	3	0
GTEX-13N11	SRR1392774	Adipose - Visceral (Omentum)	0	0	0		37	0	32	0	0	0
GTEX-12WSG	SRR1392943	Adipose - Visceral (Omentum)	0.0666667	0	0		23	0	28	4	0	0
GTEX-13S86	SRR1393596	Adipose - Visceral (Omentum)	0.00699301	0.015873	0		62	1	71	1	0	0
GTEX-132QS	SRR1394695	Adipose - Visceral (Omentum)	0.0175439	0	0		34	0	28	1	0	0
GTEX-13D11	SRR1394734	Adipose - Visceral (Omentum)	0	0.0454545	0		21	1	27	0	0	0
GTEX-139YR	SRR1394836	Adipose - Visceral (Omentum)	0	0	0		39	0	28	0	0	0
GTEX-14B4R	SRR1395533	Adipose - Visceral (Omentum)	0.166667	0	0		8	0	15	1	5	0
GTEX-ZYFC	SRR1396294	Adipose - Visceral (Omentum)	0	0.047619	0		20	1	19	0	0	0
GTEX-13G51	SRR1398074	Adipose - Visceral (Omentum)	0.027027	0	0		12	0	18	0	1	0
GTEX-145MI	SRR1401252	Adipose - Visceral (Omentum)	0	0	0		21	0	44	0	0	0
GTEX-1313W	SRR1401990	Adipose - Visceral (Omentum)	0	0	0		24	0	14	0	0	0
GTEX-1399T	SRR1402285	Adipose - Visceral (Omentum)	0	0.0555556	0		17	1	24	0	0	0
GTEX-12WSC	SRR1403154	Adipose - Visceral (Omentum)	0	0	0		28	0	28	0	0	0
GTEX-ZAJG	SRR1404909	Adipose - Visceral (Omentum)	0	0.0638298	0		44	3	38	0	0	0
GTEX-13RTK	SRR1405617	Adipose - Visceral (Omentum)	0.142857	0	0		29	0	21	5	2	0
GTEX-ZPU1	SRR1406437	Adipose - Visceral (Omentum)	0.0204082	0	0		27	0	24	0	1	0
GTEX-ZYT6	SRR1407112	Adipose - Visceral (Omentum)	0	0	0		14	0	20	0	0	0
GTEX-ZEX8	SRR1407671	Adipose - Visceral (Omentum)	0.0526316	0.027027	0		36	1	27	2	1	0
GTEX-ZLV1	SRR1409465	Adipose - Visceral (Omentum)	0.03125	0	0		20	0	31	1	1	0
GTEX-145LV	SRR1410866	Adipose - Visceral (Omentum)	0.04	0	0		15	0	24	0	2	0
GTEX-12WSI	SRR1413284	Adipose - Visceral (Omentum)	0	0	0		21	0	26	0	0	0
GTEX-ZF29	SRR1414139	Adipose - Visceral (Omentum)	0.130435	0	0		10	0	10	1	2	0
GTEX-13IVO	SRR1414916	Adipose - Visceral (Omentum)	0	0.03125	0		31	1	50	0	0	0
GTEX-ZE7O	SRR1415379	Adipose - Visceral (Omentum)	0	0	0		11	0	13	0	0	0
GTEX-ZV7C	SRR1415637	Adipose - Visceral (Omentum)	0.106383	0	0		18	0	21	2	3	0
GTEX-13VXU	SRR1416578	Adipose - Visceral (Omentum)	0	0	0		28	0	41	0	0	0
GTEX-X8HC	SRR1417632	Adipose - Visceral (Omentum)	0.0204082	0	0		18	0	24	0	1	0
GTEX-13X6K	SRR1417809	Adipose - Visceral (Omentum)	0	0.0344828	0		28	1	27	0	0	0
GTEX-14DAQ	SRR1418085	Adipose - Visceral (Omentum)	0	0	0		22	0	21	0	0	0
GTEX-ZZ64	SRR1418628	Adipose - Visceral (Omentum)	0.219512	0	0		19	0	16	5	4	0
GTEX-ZQUD	SRR1419385	Adipose - Visceral (Omentum)	0.217391	0	0		14	0	9	3	2	0
GTEX-ZF2S	SRR1419539	Adipose - Visceral (Omentum)	0	0	0		20	0	11	0	0	0
GTEX-1212Z	SRR1419692	Adipose - Visceral (Omentum)	0	0	0		27	0	27	0	0	0
GTEX-13X6I	SRR1421327	Adipose - Visceral (Omentum)	0	0	0		36	0	49	0	0	0
GTEX-11P81	SRR1429408	Adipose - Visceral (Omentum)	0.0666667	0	0		41	0	28	2	2	0
GTEX-13PDP	SRR1429603	Adipose - Visceral (Omentum)	0	0	0		20	0	27	0	0	0
GTEX-YECK	SRR1430270	Adipose - Visceral (Omentum)	0	0	0		14	0	19	0	0	0
GTEX-XBEC	SRR1430591	Adipose - Visceral (Omentum)	0	0	0		11	0	22	0	0	0
GTEX-13OVJ	SRR1430910	Adipose - Visceral (Omentum)	0.025	0	0		38	0	39	0	2	0
GTEX-12WSM	SRR1431781	Adipose - Visceral (Omentum)	0	0	0		21	0	19	0	0	0
GTEX-ZVT2	SRR1432085	Adipose - Visceral (Omentum)	0.0526316	0	0		18	0	18	2	0	0
GTEX-131XF	SRR1432186	Adipose - Visceral (Omentum)	0.0163934	0	0		22	0	30	0	1	0
GTEX-13FTW	SRR1432611	Adipose - Visceral (Omentum)	0.0980392	0	0		22	0	23	1	4	0
GTEX-117YX	SRR1432629	Adipose - Visceral (Omentum)	0.010101	0	0		49	0	49	1	0	0
GTEX-11DXZ	SRR1433193	Adipose - Visceral (Omentum)	0.037037	0.0540541	0		35	2	26	2	0	0
GTEX-Y114	SRR1433232	Adipose - Visceral (Omentum)	0.0697674	0	0		21	0	20	2	1	0
GTEX-132Q8	SRR1434712	Adipose - Visceral (Omentum)	0.0491803	0	0		25	0	29	1	2	0
GTEX-ZG7Y	SRR1437622	Adipose - Visceral (Omentum)	0	0	0		17	0	33	0	0	0
GTEX-13FH7	SRR1440161	Adipose - Visceral (Omentum)	0.0526316	0	0		18	0	27	1	2	0
GTEX-YEC4	SRR1440898	Adipose - Visceral (Omentum)	0.0555556	0	0		29	0	17	2	0	0
GTEX-12BJ1	SRR1441679	Adipose - Visceral (Omentum)	0.0181818	0	0		24	0	27	0	1	0
GTEX-13NZB	SRR1442422	Adipose - Visceral (Omentum)	0	0	0		10	0	22	0	0	0
GTEX-13OVL	SRR1444203	Adipose - Visceral (Omentum)	0	0	0		23	0	32	0	0	0
GTEX-Y5LM	SRR1444324	Adipose - Visceral (Omentum)	0.0149254	0	0		25	0	33	0	1	0
GTEX-ZF28	SRR1445655	Adipose - Visceral (Omentum)	0	0	0		9	0	12	0	0	0
GTEX-13OVG	SRR1446481	Adipose - Visceral (Omentum)	0.153846	0	0		6	0	11	3	1	0
GTEX-ZTSS	SRR1446627	Adipose - Visceral (Omentum)	0.0144928	0.0322581	0		30	1	34	1	0	0
GTEX-146FH	SRR1446738	Adipose - Visceral (Omentum)	0.037037	0.03125	0		31	1	39	1	2	0
GTEX-ZAB5	SRR1447238	Adipose - Visceral (Omentum)	0.0149254	0	0		28	0	33	1	0	0
GTEX-Y8LW	SRR1447962	Adipose - Visceral (Omentum)	0.133333	0	0		17	0	13	2	2	0
GTEX-13X6H	SRR1452246	Adipose - Visceral (Omentum)	0.0843373	0	0		37	0	38	1	6	0
GTEX-ZYFG	SRR1455586	Adipose - Visceral (Omentum)	0.0212766	0	0		32	0	23	0	1	0
GTEX-12WSK	SRR1456138	Adipose - Visceral (Omentum)	0.209302	0	0		13	0	17	5	4	0
GTEX-ZVP2	SRR1456185	Adipose - Visceral (Omentum)	0.05	0	0		12	0	19	1	1	0
GTEX-ZXG5	SRR1458552	Adipose - Visceral (Omentum)	0.025641	0	0		10	0	19	0	1	0
GTEX-13N1W	SRR1464642	Adipose - Visceral (Omentum)	0.0344828	0	0		22	0	28	0	2	0
GTEX-13O3Q	SRR1465230	Adipose - Visceral (Omentum)	0	0	0		10	0	14	0	0	0
GTEX-YFCO	SRR1466534	Adipose - Visceral (Omentum)	0.0967742	0.0526316	0		18	1	14	2	1	0
GTEX-11I78	SRR1466792	Adipose - Visceral (Omentum)	0.0588235	0	0		25	0	24	1	2	0
GTEX-ZPCL	SRR1467102	Adipose - Visceral (Omentum)	0.0384615	0	0		17	0	25	1	1	0
GTEX-Y9LG	SRR1467316	Adipose - Visceral (Omentum)	0	0	0		11	0	22	0	0	0
GTEX-145LT	SRR1467656	Adipose - Visceral (Omentum)	0.0952381	0	0		24	0	38	2	6	0
GTEX-ZPIC	SRR1467745	Adipose - Visceral (Omentum)	0.0540541	0	0		27	0	35	1	3	0
GTEX-13S7M	SRR1469124	Adipose - Visceral (Omentum)	0	0	0		15	0	23	0	0	0
GTEX-144GN	SRR1469145	Adipose - Visceral (Omentum)	0.0126582	0.0344828	0		28	1	39	1	0	0
GTEX-13O21	SRR1469413	Adipose - Visceral (Omentum)	0	0.0769231	0		12	1	11	0	0	0
GTEX-13N2G	SRR1470193	Adipose - Visceral (Omentum)	0	0	0		19	0	32	0	0	0
GTEX-13111	SRR1470420	Adipose - Visceral (Omentum)	0	0	0		21	0	21	0	0	0
GTEX-11EQ9	SRR1470459	Adipose - Visceral (Omentum)	0.0344828	0	0		12	0	14	1	0	0
GTEX-11NV4	SRR1470534	Adipose - Visceral (Omentum)	0	0	0		14	0	17	0	0	0
GTEX-13VXT	SRR1471755	Adipose - Visceral (Omentum)	0.0285714	0	0		37	0	51	3	0	0
GTEX-13PVR	SRR1471795	Adipose - Visceral (Omentum)	0	0	0		11	0	24	0	0	0
GTEX-ZGAY	SRR1472576	Adipose - Visceral (Omentum)	0.0140845	0	0		18	0	35	0	1	0
GTEX-14E1K	SRR1473058	Adipose - Visceral (Omentum)	0	0.0526316	0		18	1	29	0	0	0
GTEX-13PVQ	SRR1473529	Adipose - Visceral (Omentum)	0.0638298	0.0333333	0		29	1	22	0	3	0
GTEX-ZV6S	SRR1476525	Adipose - Visceral (Omentum)	0.0545455	0	0		13	0	26	0	3	0
GTEX-X585	SRR1477906	Adipose - Visceral (Omentum)	0	0	0		14	0	10	0	0	0
GTEX-XQ3S	SRR1478251	Adipose - Visceral (Omentum)	0.0196078	0	0		4	0	25	0	1	0
GTEX-ZQG8	SRR1479616	Adipose - Visceral (Omentum)	0	0	0		15	0	18	0	0	0
GTEX-ZTX8	SRR1479955	Adipose - Visceral (Omentum)	0.0847458	0	0		29	0	27	2	3	0
GTEX-13FTX	SRR1480813	Adipose - Visceral (Omentum)	0	0	0		25	0	12	0	0	0
GTEX-13O3P	SRR1480854	Adipose - Visceral (Omentum)	0	0	0		20	0	20	0	0	0
GTEX-YEC3	SRR1481419	Adipose - Visceral (Omentum)	0.0222222	0	0		32	0	22	1	0	0
GTEX-13112	SRR1485357	Adipose - Visceral (Omentum)	0.0322581	0	0		32	0	30	0	2	0
GTEX-ZT9X	SRR1485416	Adipose - Visceral (Omentum)	0.012987	0	0		33	0	38	0	1	0
GTEX-12ZZW	SRR1485631	Adipose - Visceral (Omentum)	0	0	0		26	0	13	0	0	0
GTEX-YJ89	SRR1485830	Adipose - Visceral (Omentum)	0	0.0714286	0		26	2	25	0	0	0
GTEX-12584	SRR1485870	Adipose - Visceral (Omentum)	0	0	0		26	0	27	0	0	0
GTEX-ZYFD	SRR1485931	Adipose - Visceral (Omentum)	0	0	0		24	0	25	0	0	0
GTEX-ZDTT	SRR1486195	Adipose - Visceral (Omentum)	0.09375	0.0666667	0		42	3	29	2	4	0
GTEX-113JC	SRR1486538	Adipose - Visceral (Omentum)	0	0	0		11	0	11	0	0	0
GTEX-13NZ9	SRR1486845	Adipose - Visceral (Omentum)	0	0.0384615	0		25	1	35	0	0	0
GTEX-ZVZP	SRR1488939	Adipose - Visceral (Omentum)	0.0697674	0	0		19	0	20	1	2	0
GTEX-1339X	SRR1489246	Adipose - Visceral (Omentum)	0	0	0		31	0	20	0	0	0
GTEX-147JS	SRR1489394	Adipose - Visceral (Omentum)	0	0	0		6	0	18	0	0	0
GTEX-1192X	SRR1489648	Adipose - Visceral (Omentum)	0	0	0		30	0	24	0	0	0
GTEX-11ZTS	SRR1490138	Adipose - Visceral (Omentum)	0	0	0		24	0	29	0	0	0
GTEX-13FHO	SRR1490721	Adipose - Visceral (Omentum)	0	0	0		16	0	24	0	0	0
GTEX-12KS4	SRR1498595	Adipose - Visceral (Omentum)	0	0	0		21	0	33	0	0	0
GTEX-ZF3C	SRR1499303	Adipose - Visceral (Omentum)	0	0	0		19	0	29	0	0	0
GTEX-11GSO	SRR1499935	Adipose - Visceral (Omentum)	0	0	0		14	0	25	0	0	0
GTEX-Y8E4	SRR1500342	Adipose - Visceral (Omentum)	0	0.0434783	0		22	1	28	0	0	0
GTEX-14753	SRR1500891	Adipose - Visceral (Omentum)	0	0	0		14	0	11	0	0	0
GTEX-VUSG	SRR655206	Adipose - Visceral (Omentum)	0	0	0		6	0	6	0	0	0
GTEX-W5X1	SRR655265	Adipose - Visceral (Omentum)	0.0526316	0	0		10	0	9	0	1	0
GTEX-WFJO	SRR660224	Adipose - Visceral (Omentum)	0	0	0		7	0	7	0	0	0
GTEX-WEY5	SRR661481	Adipose - Visceral (Omentum)	0.030303	0	0		3	0	16	1	0	0
GTEX-UTHO	SRR661699	Adipose - Visceral (Omentum)	0	0	0		8	0	13	0	0	0
GTEX-U8XE	SRR662186	Adipose - Visceral (Omentum)	0.0352941	0	0		22	0	41	2	1	0
GTEX-UPK5	SRR663729	Adipose - Visceral (Omentum)	0	0	0		15	0	19	0	0	0
GTEX-WK11	SRR808196	Adipose - Visceral (Omentum)	0	0	0		21	0	20	0	0	0
GTEX-X3Y1	SRR808566	Adipose - Visceral (Omentum)	0.0181818	0	0		18	0	27	1	0	0
GTEX-WL46	SRR809987	Adipose - Visceral (Omentum)	0	0	0		11	0	15	0	0	0
GTEX-WH7G	SRR810295	Adipose - Visceral (Omentum)	0.0379747	0	0		17	0	38	1	2	0
GTEX-WYJK	SRR810665	Adipose - Visceral (Omentum)	0.130435	0	0.0322581		21	0	30	5	4	1
GTEX-WRHK	SRR811697	Adipose - Visceral (Omentum)	0	0	0		22	0	24	0	0	0
GTEX-WOFM	SRR811748	Adipose - Visceral (Omentum)	0.0384615	0	0		15	0	25	1	1	0
GTEX-WHPG	SRR813584	Adipose - Visceral (Omentum)	0	0.0232558	0		42	1	63	0	0	0
GTEX-WY7C	SRR816177	Adipose - Visceral (Omentum)	0.0196078	0.0625	0		15	1	25	0	1	0
GTEX-WHWD	SRR816475	Adipose - Visceral (Omentum)	0	0	0		40	0	36	0	0	0
GTEX-WFON	SRR818002	Adipose - Visceral (Omentum)	0.0508475	0.03125	0		31	1	28	0	3	0
GTEX-WXYG	SRR819610	Adipose - Visceral (Omentum)	0.0185185	0	0		34	0	53	1	1	0
GTEX-V955	SRR1069421	Adrenal Gland	0	0	0		18	0	29	0	0	0
GTEX-QDVN	SRR1070913	Adrenal Gland	0.0491803	0	0		36	0	29	2	1	0
GTEX-Q2AI	SRR1072626	Adrenal Gland	0	0	0		33	0	29	0	0	0
GTEX-QCQG	SRR1073365	Adrenal Gland	0.03125	0	0		26	0	31	1	1	0
GTEX-S4Q7	SRR1073775	Adrenal Gland	0	0.0344828	0		28	1	28	0	0	0
GTEX-RWSA	SRR1074474	Adrenal Gland	0	0	0		2	0	10	0	0	0
GTEX-RUSQ	SRR1075314	Adrenal Gland	0	0	0		22	0	31	0	0	0
GTEX-XMK1	SRR1076632	Adrenal Gland	0.00900901	0	0		31	0	55	0	1	0
GTEX-XV7Q	SRR1076823	Adrenal Gland	0	0	0		3	0	8	0	0	0
GTEX-V1D1	SRR1082035	Adrenal Gland	0	0	0		11	0	13	0	0	0
GTEX-S32W	SRR1082616	Adrenal Gland	0	0	0		23	0	20	0	0	0
GTEX-XUZC	SRR1082733	Adrenal Gland	0	0	0		18	0	16	0	0	0
GTEX-S341	SRR1083824	Adrenal Gland	0.015873	0	0		23	0	31	1	0	0
GTEX-XQ3S	SRR1083892	Adrenal Gland	0	0	0		5	0	13	0	0	0
GTEX-R55G	SRR1085590	Adrenal Gland	0	0	0		27	0	27	0	0	0
GTEX-R53T	SRR1085951	Adrenal Gland	0	0	0		22	0	23	0	0	0
GTEX-QLQW	SRR1086046	Adrenal Gland	0.00884956	0	0		39	0	56	1	0	0
GTEX-UJMC	SRR1087297	Adrenal Gland	0	0	0		28	0	18	0	0	0
GTEX-PWOO	SRR1087511	Adrenal Gland	0	0	0		9	0	17	0	0	0
GTEX-S33H	SRR1087606	Adrenal Gland	0	0	0		9	0	18	0	0	0
GTEX-SUCS	SRR1088365	Adrenal Gland	0	0	0		8	0	17	0	0	0
GTEX-XUJ4	SRR1088461	Adrenal Gland	0	0	0		12	0	13	0	0	0
GTEX-REY6	SRR1089479	Adrenal Gland	0	0	0		7	0	8	0	0	0
GTEX-VUSG	SRR1089950	Adrenal Gland	0	0	0		7	0	22	0	0	0
GTEX-R55C	SRR1091476	Adrenal Gland	0	0	0		14	0	19	0	0	0
GTEX-T6MO	SRR1092160	Adrenal Gland	0	0	0		13	0	18	0	0	0
GTEX-U4B1	SRR1092329	Adrenal Gland	0.0588235	0	0		21	0	32	2	2	0
GTEX-U3ZM	SRR1092686	Adrenal Gland	0	0	0		27	0	35	0	0	0
GTEX-QXCU	SRR1093625	Adrenal Gland	0.428571	0	0		1	0	2	1	2	0
GTEX-WFG8	SRR1093721	Adrenal Gland	0	0	0		12	0	15	0	0	0
GTEX-TKQ2	SRR1093954	Adrenal Gland	0	0.0555556	0		17	1	24	0	0	0
GTEX-XYKS	SRR1094144	Adrenal Gland	0	0	0		21	0	21	0	0	0
GTEX-Q734	SRR1099378	Adrenal Gland	0	0	0		24	0	20	0	0	0
GTEX-VJYA	SRR1099427	Adrenal Gland	0.0188679	0	0		21	0	26	0	1	0
GTEX-Q2AH	SRR1099598	Adrenal Gland	0	0	0		27	0	36	0	0	0
GTEX-PWCY	SRR1099694	Adrenal Gland	0	0.0833333	0		22	2	29	0	0	0
GTEX-U3ZN	SRR1100496	Adrenal Gland	0	0	0		31	0	22	0	0	0
GTEX-W5WG	SRR1100728	Adrenal Gland	0	0	0		29	0	29	0	0	0
GTEX-PX3G	SRR1100752	Adrenal Gland	0	0.0333333	0		29	1	25	0	0	0
GTEX-PW2O	SRR1100824	Adrenal Gland	0	0	0		11	0	24	0	0	0
GTEX-S3XE	SRR1100848	Adrenal Gland	0.0133333	0	0		42	0	37	1	0	0
GTEX-QDVJ	SRR1101566	Adrenal Gland	0	0	0		22	0	32	0	0	0
GTEX-RM2N	SRR1102875	Adrenal Gland	0	0	0		15	0	15	0	0	0
GTEX-TMMY	SRR1120869	Adrenal Gland	0	0	0		16	0	24	0	0	0
GTEX-S4Z8	SRR1120913	Adrenal Gland	0	0.0740741	0		25	2	31	0	0	0
GTEX-11DXX	SRR1308035	Adrenal Gland	0	0	0		19	0	29	0	0	0
GTEX-111YS	SRR1308778	Adrenal Gland	0.0322581	0	0		26	0	15	1	0	0
GTEX-11DXZ	SRR1309141	Adrenal Gland	0	0	0		29	0	15	0	0	0
GTEX-11EQ9	SRR1310231	Adrenal Gland	0.0232558	0	0		17	0	21	1	0	0
GTEX-111CU	SRR1311531	Adrenal Gland	0.0181818	0.0434783	0		22	1	27	0	1	0
GTEX-117YX	SRR1313872	Adrenal Gland	0.0136986	0	0		18	0	36	0	1	0
GTEX-132NY	SRR1316420	Adrenal Gland	0	0	0		5	0	14	0	0	0
GTEX-WQUQ	SRR1319363	Adrenal Gland	0	0	0		15	0	20	0	0	0
GTEX-X4LF	SRR1319419	Adrenal Gland	0	0.0833333	0		11	1	16	0	0	0
GTEX-145LT	SRR1320300	Adrenal Gland	0	0	0		16	0	10	0	0	0
GTEX-147F4	SRR1320536	Adrenal Gland	0	0	0		4	0	10	0	0	0
GTEX-13N11	SRR1321029	Adrenal Gland	0	0.0689655	0		27	2	27	0	0	0
GTEX-14H4A	SRR1322046	Adrenal Gland	0.0192308	0	0		71	0	51	1	1	0
GTEX-132AR	SRR1322536	Adrenal Gland	0	0	0		10	0	11	0	0	0
GTEX-WHPG	SRR1322683	Adrenal Gland	0	0	0		25	0	19	0	0	0
GTEX-1399U	SRR1322747	Adrenal Gland	0.04	0	0		36	0	36	1	2	0
GTEX-1122O	SRR1323360	Adrenal Gland	0	0	0		28	0	28	0	0	0
GTEX-13O61	SRR1325752	Adrenal Gland	0	0	0		30	0	14	0	0	0
GTEX-Y114	SRR1327723	Adrenal Gland	0.0123457	0.025	0		39	1	40	0	1	0
GTEX-11DXY	SRR1329811	Adrenal Gland	0	0	0		10	0	32	0	0	0
GTEX-11P7K	SRR1331198	Adrenal Gland	0	0	0		23	0	29	0	0	0
GTEX-ZVP2	SRR1331900	Adrenal Gland	0.0196078	0	0		21	0	25	0	1	0
GTEX-ZVT2	SRR1332403	Adrenal Gland	0	0.05	0		19	1	39	0	0	0
GTEX-ZF2S	SRR1333263	Adrenal Gland	0	0	0		25	0	25	0	0	0
GTEX-13OVI	SRR1337666	Adrenal Gland	0.0169492	0	0		30	0	29	0	1	0
GTEX-14E1K	SRR1341650	Adrenal Gland	0	0	0		23	0	28	0	0	0
GTEX-11EM3	SRR1341854	Adrenal Gland	0.0136986	0.0434783	0		44	2	36	1	0	0
GTEX-13D11	SRR1345806	Adrenal Gland	0	0	0		17	0	21	0	0	0
GTEX-QLQ7	SRR1346755	Adrenal Gland	0.037037	0	0		10	0	13	1	0	0
GTEX-X4EO	SRR1347412	Adrenal Gland	0.0909091	NA	0		0	0	5	1	0	0
GTEX-11GSP	SRR1349585	Adrenal Gland	0	0	0		7	0	10	0	0	0
GTEX-ZA64	SRR1350503	Adrenal Gland	0.0243902	0.0285714	0		34	1	20	1	0	0
GTEX-12WSG	SRR1351390	Adrenal Gland	0.047619	0	0		7	0	10	1	0	0
GTEX-12WSN	SRR1352346	Adrenal Gland	0	0.0666667	0		14	1	10	0	0	0
GTEX-132QS	SRR1353076	Adrenal Gland	0	0	0		14	0	18	0	0	0
GTEX-13OW7	SRR1357064	Adrenal Gland	0	0	0		12	0	10	0	0	0
GTEX-13111	SRR1357276	Adrenal Gland	0	0.05	0		19	1	17	0	0	0
GTEX-ZZPU	SRR1359080	Adrenal Gland	0.0333333	0	0		35	0	29	1	1	0
GTEX-13W3W	SRR1364034	Adrenal Gland	0.0123457	0	0		29	0	40	1	0	0
GTEX-ZLFU	SRR1366873	Adrenal Gland	0.0344828	0	0		44	0	42	2	1	0
GTEX-ZLV1	SRR1377905	Adrenal Gland	0	0	0		29	0	39	0	0	0
GTEX-13PVR	SRR1378179	Adrenal Gland	0	0	0		28	0	29	0	0	0
GTEX-YFCO	SRR1380293	Adrenal Gland	0.0384615	0	0		19	0	25	0	2	0
GTEX-13O3O	SRR1384456	Adrenal Gland	0.111111	0	0		5	0	8	1	1	0
GTEX-ZT9W	SRR1389300	Adrenal Gland	0	0	0		29	0	64	0	0	0
GTEX-ZTSS	SRR1389886	Adrenal Gland	0	0	0		28	0	31	0	0	0
GTEX-QMRM	SRR1391494	Adrenal Gland	0.027027	0	0		10	0	18	0	1	0
GTEX-13O21	SRR1392055	Adrenal Gland	0.0153846	0	0		37	0	32	1	0	0
GTEX-1211K	SRR1392525	Adrenal Gland	0.0204082	0	0		22	0	24	0	1	0
GTEX-12BJ1	SRR1393046	Adrenal Gland	0	0	0		25	0	19	0	0	0
GTEX-ZDTT	SRR1398114	Adrenal Gland	0.125	0	0		17	0	7	1	1	0
GTEX-12696	SRR1398905	Adrenal Gland	0	0	0		10	0	13	0	0	0
GTEX-13PL7	SRR1399335	Adrenal Gland	0	0	0		37	0	24	0	0	0
GTEX-Y5V6	SRR1400141	Adrenal Gland	0	0	0		35	0	27	0	0	0
GTEX-12WSJ	SRR1400507	Adrenal Gland	0	0	0		33	0	30	0	0	0
GTEX-14DAQ	SRR1400730	Adrenal Gland	0	0	0		13	0	16	0	0	0
GTEX-139YR	SRR1402051	Adrenal Gland	0.0188679	0	0		41	0	26	0	1	0
GTEX-ZYWO	SRR1403322	Adrenal Gland	0	0	0		6	0	11	0	0	0
GTEX-Y5V5	SRR1407226	Adrenal Gland	0	0	0		31	0	35	0	0	0
GTEX-ZYVF	SRR1407428	Adrenal Gland	0	0	0		2	0	11	0	0	0
GTEX-14A5I	SRR1415567	Adrenal Gland	0	0	0		4	0	5	0	0	0
GTEX-ZYFG	SRR1416713	Adrenal Gland	0.0225564	0	0		66	0	65	1	2	0
GTEX-14BMU	SRR1416979	Adrenal Gland	0	0.0344828	0		28	1	24	0	0	0
GTEX-11I78	SRR1417364	Adrenal Gland	0	0.0769231	0		24	2	34	0	0	0
GTEX-Y3IK	SRR1419015	Adrenal Gland	0	0	0		15	0	14	0	0	0
GTEX-146FR	SRR1432719	Adrenal Gland	0	0	0		22	0	32	0	0	0
GTEX-1399R	SRR1433272	Adrenal Gland	0	0	0		32	0	19	0	0	0
GTEX-ZLWG	SRR1437576	Adrenal Gland	0	0.030303	0		32	1	40	0	0	0
GTEX-148VJ	SRR1445111	Adrenal Gland	0	0	0		2	0	6	0	0	0
GTEX-WY7C	SRR1445304	Adrenal Gland	0	0	0		11	0	9	0	0	0
GTEX-Y9LG	SRR1446007	Adrenal Gland	0	0	0		23	0	18	0	0	0
GTEX-YB5E	SRR1446961	Adrenal Gland	0.04	0	0		20	0	24	1	1	0
GTEX-131XG	SRR1448008	Adrenal Gland	0	0	0		27	0	23	0	0	0
GTEX-13FH7	SRR1451921	Adrenal Gland	0	0.05	0		19	1	16	0	0	0
GTEX-11NSD	SRR1452099	Adrenal Gland	0.0454545	0.0689655	0		27	2	21	1	1	0
GTEX-131XF	SRR1452803	Adrenal Gland	0.0149254	0	0		27	0	33	1	0	0
GTEX-11TT1	SRR1453093	Adrenal Gland	0.04	0.0344828	0		28	1	24	0	2	0
GTEX-YF7O	SRR1454785	Adrenal Gland	0	0.0322581	0		30	1	35	0	0	0
GTEX-13FTW	SRR1455825	Adrenal Gland	0.0322581	0	0		35	0	30	2	0	0
GTEX-13OW6	SRR1464209	Adrenal Gland	0.047619	0	0		16	0	20	1	1	0
GTEX-131YS	SRR1464660	Adrenal Gland	0	0	0		20	0	30	0	0	0
GTEX-ZY6K	SRR1465040	Adrenal Gland	0.0188679	0.0526316	0		18	1	26	0	1	0
GTEX-12ZZZ	SRR1465653	Adrenal Gland	0	0	0		8	0	16	0	0	0
GTEX-ZP4G	SRR1466376	Adrenal Gland	0.016129	0	0		33	0	61	1	1	0
GTEX-Y5LM	SRR1466445	Adrenal Gland	0	0	0		23	0	25	0	0	0
GTEX-WYVS	SRR1466663	Adrenal Gland	0	0	0		5	0	7	0	0	0
GTEX-13CF3	SRR1469369	Adrenal Gland	0	0	0		23	0	25	0	0	0
GTEX-ZUA1	SRR1470152	Adrenal Gland	0	0.222222	0		7	2	13	0	0	0
GTEX-14C38	SRR1470336	Adrenal Gland	0	0	0		8	0	5	0	0	0
GTEX-12WSL	SRR1472529	Adrenal Gland	0	0	0		15	0	16	0	0	0
GTEX-13O1R	SRR1475952	Adrenal Gland	0.0588235	0	0		6	0	8	1	0	0
GTEX-1399S	SRR1479977	Adrenal Gland	0.0322581	0	0		11	0	30	1	1	0
GTEX-1339X	SRR1480329	Adrenal Gland	0.0149254	0	0		14	0	33	0	1	0
GTEX-11XUK	SRR1480831	Adrenal Gland	0.0285714	0	0		28	0	17	1	0	0
GTEX-ZT9X	SRR1485563	Adrenal Gland	0	0	0		9	0	16	0	0	0
GTEX-14753	SRR1486650	Adrenal Gland	0	0	0		1	0	4	0	0	0
GTEX-13QBU	SRR1488734	Adrenal Gland	0.103448	0.117647	0		15	2	13	1	2	0
GTEX-12WSD	SRR1491257	Adrenal Gland	0	0	0		8	0	14	0	0	0
GTEX-145MN	SRR1498374	Adrenal Gland	0.0232558	0	0		28	0	21	0	1	0
GTEX-11EMC	SRR1500282	Adrenal Gland	0	0	0		6	0	4	0	0	0
GTEX-QEG5	SRR1500306	Adrenal Gland	0	0	0		2	0	8	0	0	0
GTEX-12WSK	SRR1500382	Adrenal Gland	0	0	0		15	0	21	0	0	0
GTEX-OOBK	SRR808862	Adrenal Gland	0	0	0		28	0	19	0	0	0
GTEX-PLZ5	SRR809873	Adrenal Gland	0	0	0		12	0	23	0	0	0
GTEX-OIZH	SRR810129	Adrenal Gland	0	0	0		38	0	27	0	0	0
GTEX-P4QT	SRR810713	Adrenal Gland	0	0	0		32	0	30	0	0	0
GTEX-P4QS	SRR811237	Adrenal Gland	0	0	0		27	0	36	0	0	0
GTEX-OHPL	SRR811631	Adrenal Gland	0	0.0322581	0		30	1	44	0	0	0
GTEX-PLZ6	SRR812246	Adrenal Gland	0.008	0	0		55	0	62	1	0	0
GTEX-O5YV	SRR814407	Adrenal Gland	0	0	0		8	0	7	0	0	0
GTEX-OHPK	SRR816495	Adrenal Gland	0.0740741	0	0		28	0	25	2	2	0
GTEX-OXRK	SRR816865	Adrenal Gland	0	0.03125	0		31	1	43	0	0	0
GTEX-NFK9	SRR817649	Adrenal Gland	0	0	0		27	0	34	0	0	0
GTEX-O5YT	SRR818694	Adrenal Gland	0	0	0		29	0	36	0	0	0
GTEX-XV7Q	SRR1069376	Artery - Aorta	0.0526316	0	0		15	0	18	1	1	0
GTEX-RUSQ	SRR1070111	Artery - Aorta	0	0	0		6	0	10	0	0	0
GTEX-T6MN	SRR1070641	Artery - Aorta	0	0	0		6	0	20	0	0	0
GTEX-V955	SRR1071644	Artery - Aorta	0.0344828	0	0		6	0	14	1	0	0
GTEX-XUW1	SRR1072078	Artery - Aorta	0.05	0	0		17	0	19	0	2	0
GTEX-PX3G	SRR1072749	Artery - Aorta	0.0126582	0	0		31	0	39	0	1	0
GTEX-XQ3S	SRR1073705	Artery - Aorta	0	0	0		10	0	13	0	0	0
GTEX-QDVJ	SRR1074478	Artery - Aorta	0.0243902	0	0		19	0	20	1	0	0
GTEX-UPK5	SRR1074622	Artery - Aorta	0	0	0		22	0	23	0	0	0
GTEX-RWS6	SRR1075028	Artery - Aorta	0.027027	0	0		3	0	18	0	1	0
GTEX-S32W	SRR1075579	Artery - Aorta	0	0	0		15	0	25	0	0	0
GTEX-R53T	SRR1076343	Artery - Aorta	0	0.0588235	0		16	1	22	0	0	0
GTEX-SJXC	SRR1077090	Artery - Aorta	0.0344828	0	0		12	0	14	1	0	0
GTEX-WFON	SRR1078586	Artery - Aorta	0.09375	0	0		15	0	29	2	4	0
GTEX-UJHI	SRR1079023	Artery - Aorta	0	0.333333	0		2	1	18	0	0	0
GTEX-V1D1	SRR1079998	Artery - Aorta	0	0	0		19	0	24	0	0	0
GTEX-S4Z8	SRR1080148	Artery - Aorta	0.0208333	0.0344828	0		28	1	47	0	2	0
GTEX-UPJH	SRR1081137	Artery - Aorta	0	0	0		11	0	16	0	0	0
GTEX-XYKS	SRR1081519	Artery - Aorta	0.0277778	0	0.0540541		36	0	35	0	2	2
GTEX-XPT6	SRR1081910	Artery - Aorta	0.113636	0	0		35	0	39	4	6	0
GTEX-REY6	SRR1082283	Artery - Aorta	0	0	0		38	0	52	0	0	0
GTEX-PSDG	SRR1083076	Artery - Aorta	0.0697674	0	0		13	0	20	1	2	0
GTEX-S95S	SRR1083286	Artery - Aorta	0.0232558	0	0		10	0	21	0	1	0
GTEX-XQ8I	SRR1083604	Artery - Aorta	0.0222222	0	0		8	0	22	1	0	0
GTEX-UJMC	SRR1084276	Artery - Aorta	0.0909091	0	0		23	0	25	1	4	0
GTEX-T8EM	SRR1084460	Artery - Aorta	0	0	0		12	0	13	0	0	0
GTEX-XUJ4	SRR1085159	Artery - Aorta	0	0.25	0		3	1	11	0	0	0
GTEX-U3ZH	SRR1086349	Artery - Aorta	0	0	0		35	0	38	0	0	0
GTEX-QXCU	SRR1086393	Artery - Aorta	0.106383	0	0		24	0	21	1	4	0
GTEX-POYW	SRR1086820	Artery - Aorta	0.012987	0	0		29	0	38	1	0	0
GTEX-WFG7	SRR1087173	Artery - Aorta	0.0967742	0.0384615	0		25	1	28	3	3	0
GTEX-QEG5	SRR1087415	Artery - Aorta	0	0	0		25	0	30	0	0	0
GTEX-R55E	SRR1087875	Artery - Aorta	0	0	0		23	0	22	0	0	0
GTEX-Q2AH	SRR1088217	Artery - Aorta	0.0277778	0	0		37	0	35	0	2	0
GTEX-T5JC	SRR1088958	Artery - Aorta	0	0	0		37	0	29	0	0	0
GTEX-Q2AG	SRR1089006	Artery - Aorta	0	0	0		21	0	26	0	0	0
GTEX-VJYA	SRR1090580	Artery - Aorta	0.0571429	0	0		31	0	33	1	3	0
GTEX-TMMY	SRR1090861	Artery - Aorta	0	0.0666667	0		14	1	24	0	0	0
GTEX-XXEK	SRR1091254	Artery - Aorta	0.0175439	0	0		13	0	28	0	1	0
GTEX-QVUS	SRR1092112	Artery - Aorta	0.0188679	0	0		19	0	26	1	0	0
GTEX-U8XE	SRR1092372	Artery - Aorta	0.0153846	0	0		53	0	64	0	2	0
GTEX-S3XE	SRR1093673	Artery - Aorta	0.0322581	0	0		15	0	15	0	1	0
GTEX-S4P3	SRR1094027	Artery - Aorta	0.155556	0	0		16	0	19	2	5	0
GTEX-WH7G	SRR1094430	Artery - Aorta	0.133333	0	0		8	0	13	1	3	0
GTEX-QV31	SRR1095840	Artery - Aorta	0.0344828	0	0		51	0	42	2	1	0
GTEX-WRHU	SRR1096149	Artery - Aorta	0	0	0		21	0	22	0	0	0
GTEX-VUSG	SRR1096638	Artery - Aorta	0	0	0		20	0	28	0	0	0
GTEX-QMRM	SRR1097501	Artery - Aorta	0	0	0		14	0	25	0	0	0
GTEX-R55G	SRR1099809	Artery - Aorta	0.0175439	0	0		20	0	28	1	0	0
GTEX-QVJO	SRR1100370	Artery - Aorta	0	0	0		12	0	9	0	0	0
GTEX-QCQG	SRR1101128	Artery - Aorta	0.0352941	0	0		39	0	41	1	2	0
GTEX-RWSA	SRR1101373	Artery - Aorta	0.0149254	0.0540541	0		35	2	33	1	0	0
GTEX-S33H	SRR1101397	Artery - Aorta	0	0	0		16	0	25	0	0	0
GTEX-U3ZN	SRR1101591	Artery - Aorta	0.030303	0.0434783	0		22	1	32	0	2	0
GTEX-QDVN	SRR1101669	Artery - Aorta	0.0232558	0	0		22	0	21	1	0	0
GTEX-PW2O	SRR1101957	Artery - Aorta	0	0	0		24	0	29	0	0	0
GTEX-QDT8	SRR1102443	Artery - Aorta	0	0	0		37	0	78	0	0	0
GTEX-XUZC	SRR1103092	Artery - Aorta	0	0	0		11	0	6	0	0	0
GTEX-XBED	SRR1105463	Artery - Aorta	0.111111	0	0		17	0	16	2	2	0
GTEX-U3ZM	SRR1120318	Artery - Aorta	0	0	0		16	0	28	0	0	0
GTEX-11DXX	SRR1309382	Artery - Aorta	0.037037	0	0		11	0	13	0	1	0
GTEX-117XS	SRR1309898	Artery - Aorta	0	0	0		12	0	16	0	0	0
GTEX-11GSP	SRR1311441	Artery - Aorta	0	0	0		23	0	17	0	0	0
GTEX-11P81	SRR1311877	Artery - Aorta	0	0	0		25	0	20	0	0	0
GTEX-11NUK	SRR1311935	Artery - Aorta	0	0	0		30	0	33	0	0	0
GTEX-111YS	SRR1313831	Artery - Aorta	0.142857	0	0		14	0	15	1	4	0
GTEX-11TT1	SRR1315060	Artery - Aorta	0.0416667	0	0		26	0	23	1	1	0
GTEX-146FH	SRR1317040	Artery - Aorta	0	0.0238095	0		41	1	42	0	0	0
GTEX-13OVG	SRR1317513	Artery - Aorta	0.0769231	0	0		17	0	18	2	1	0
GTEX-11DYG	SRR1318541	Artery - Aorta	0	0	0		11	0	10	0	0	0
GTEX-11WQK	SRR1318920	Artery - Aorta	0	0	0		18	0	10	0	0	0
GTEX-1339X	SRR1319443	Artery - Aorta	0.027027	0	0		14	0	18	0	1	0
GTEX-13OW8	SRR1319520	Artery - Aorta	0	0	0		32	0	22	0	0	0
GTEX-Y5LM	SRR1320827	Artery - Aorta	0.0588235	0	0		27	0	32	1	3	0
GTEX-13N2G	SRR1321165	Artery - Aorta	0	0	0		17	0	29	0	0	0
GTEX-117YW	SRR1322643	Artery - Aorta	0	0	0		8	0	15	0	0	0
GTEX-WHSB	SRR1324269	Artery - Aorta	0.0666667	0	0		7	0	7	0	1	0
GTEX-1399T	SRR1325733	Artery - Aorta	0	0.0689655	0		27	2	22	0	0	0
GTEX-12WSK	SRR1325771	Artery - Aorta	0.0909091	0	0		15	0	10	0	2	0
GTEX-13FHO	SRR1328780	Artery - Aorta	0	0	0		56	0	50	0	0	0
GTEX-X4EP	SRR1329575	Artery - Aorta	0	0	0		23	0	36	0	0	0
GTEX-13QBU	SRR1329624	Artery - Aorta	0.0285714	0	0		24	0	17	1	0	0
GTEX-ZTPG	SRR1332187	Artery - Aorta	0	0	0		36	0	34	0	0	0
GTEX-YEC3	SRR1332208	Artery - Aorta	0	0	0		17	0	19	0	0	0
GTEX-11P82	SRR1332488	Artery - Aorta	0	0	0		40	0	42	0	0	0
GTEX-13O61	SRR1332694	Artery - Aorta	0	0	0		17	0	25	0	0	0
GTEX-139D8	SRR1332816	Artery - Aorta	0	0	0		12	0	18	0	0	0
GTEX-Y3IK	SRR1332993	Artery - Aorta	0	0	0		16	0	18	0	0	0
GTEX-11ZTS	SRR1334419	Artery - Aorta	0	0	0		26	0	22	0	0	0
GTEX-13PVR	SRR1334670	Artery - Aorta	0.12	0	0		8	0	11	2	1	0
GTEX-WFG8	SRR1335113	Artery - Aorta	0	0	0		15	0	22	0	0	0
GTEX-12WSD	SRR1337684	Artery - Aorta	0	0	0		11	0	15	0	0	0
GTEX-ZYVF	SRR1338789	Artery - Aorta	0	0	0		9	0	13	0	0	0
GTEX-ZAB4	SRR1339597	Artery - Aorta	0.0188679	0	0		32	0	26	0	1	0
GTEX-13CF3	SRR1340553	Artery - Aorta	0.0294118	0	0		30	0	33	1	1	0
GTEX-133LE	SRR1342002	Artery - Aorta	0.0571429	0	0.0294118		40	0	33	1	3	1
GTEX-ZZPU	SRR1342829	Artery - Aorta	0.111111	0.025641	0		38	1	32	3	5	0
GTEX-11DXZ	SRR1345390	Artery - Aorta	0.0196078	0.027027	0		36	1	25	0	1	0
GTEX-147F4	SRR1345454	Artery - Aorta	0	0	0		25	0	26	0	0	0
GTEX-13NYB	SRR1345715	Artery - Aorta	0	0	0		16	0	16	0	0	0
GTEX-131XW	SRR1351104	Artery - Aorta	0	0	0		8	0	14	0	0	0
GTEX-WHWD	SRR1353028	Artery - Aorta	0	0	0		12	0	13	0	0	0
GTEX-11GS4	SRR1354363	Artery - Aorta	0	0	0		9	0	18	0	0	0
GTEX-ZP4G	SRR1354620	Artery - Aorta	0.0545455	0	0		22	0	26	1	2	0
GTEX-12BJ1	SRR1355415	Artery - Aorta	0.111111	0	0		8	0	8	1	1	0
GTEX-12696	SRR1356266	Artery - Aorta	0	0	0		20	0	24	0	0	0
GTEX-11EM3	SRR1358539	Artery - Aorta	0.030303	0.0769231	0		12	1	16	1	0	0
GTEX-Y9LG	SRR1358755	Artery - Aorta	0	0	0		18	0	29	0	0	0
GTEX-132AR	SRR1359803	Artery - Aorta	0	0	0		15	0	13	0	0	0
GTEX-12C56	SRR1360338	Artery - Aorta	0.0612245	0.0243902	0		40	1	46	4	2	0
GTEX-12KS4	SRR1365270	Artery - Aorta	0	0	0		20	0	33	0	0	0
GTEX-ZDXO	SRR1365963	Artery - Aorta	0	0	0		9	0	7	0	0	0
GTEX-13OW6	SRR1367005	Artery - Aorta	0	0	0		15	0	14	0	0	0
GTEX-131YS	SRR1367478	Artery - Aorta	0	0	0		40	0	32	0	0	0
GTEX-12ZZX	SRR1367807	Artery - Aorta	0	0	0		22	0	19	0	0	0
GTEX-PWCY	SRR1368668	Artery - Aorta	0.0175439	0	0		33	0	28	1	0	0
GTEX-14A5I	SRR1369172	Artery - Aorta	0	0	0		14	0	17	0	0	0
GTEX-11TUW	SRR1374198	Artery - Aorta	0.0144928	0.047619	0		20	1	34	1	0	0
GTEX-ZC5H	SRR1375462	Artery - Aorta	0	0	0		32	0	32	0	0	0
GTEX-13FTX	SRR1375756	Artery - Aorta	0	0	0		25	0	34	0	0	0
GTEX-1122O	SRR1376334	Artery - Aorta	0.0526316	0	0		11	0	18	0	2	0
GTEX-YJ8O	SRR1378992	Artery - Aorta	0	0	0		13	0	26	0	0	0
GTEX-13O3P	SRR1379324	Artery - Aorta	0	0	0		12	0	5	0	0	0
GTEX-1399U	SRR1380375	Artery - Aorta	0.0434783	0	0		17	0	22	1	1	0
GTEX-QV44	SRR1380952	Artery - Aorta	0.111111	0	0		4	0	4	0	1	0
GTEX-ZLWG	SRR1381733	Artery - Aorta	0	0	0		8	0	9	0	0	0
GTEX-Y8LW	SRR1381841	Artery - Aorta	0	0	0		45	0	41	0	0	0
GTEX-Y8E4	SRR1383000	Artery - Aorta	0.0454545	0	0		20	0	21	0	2	0
GTEX-13FTZ	SRR1384258	Artery - Aorta	0	0	0		16	0	18	0	0	0
GTEX-Y114	SRR1385319	Artery - Aorta	0.0625	0	0		12	0	15	1	1	0
GTEX-ZYW4	SRR1386730	Artery - Aorta	0	0	0		13	0	24	0	0	0
GTEX-11I78	SRR1387155	Artery - Aorta	0.0491803	0	0		31	0	29	0	3	0
GTEX-ZF28	SRR1388935	Artery - Aorta	0	0	0		7	0	3	0	0	0
GTEX-WZTO	SRR1389108	Artery - Aorta	0	0	0		8	0	10	0	0	0
GTEX-QESD	SRR1389747	Artery - Aorta	0	0	0		15	0	15	0	0	0
GTEX-12WSN	SRR1390242	Artery - Aorta	0	0	0		18	0	24	0	0	0
GTEX-ZF29	SRR1391529	Artery - Aorta	0.0769231	0	0		2	0	6	1	0	0
GTEX-14ASI	SRR1394474	Artery - Aorta	0	0	0		17	0	8	0	0	0
GTEX-145MH	SRR1395914	Artery - Aorta	0	0	0		8	0	17	0	0	0
GTEX-13O1R	SRR1396840	Artery - Aorta	0.08	0	0		20	0	23	3	1	0
GTEX-Y3I4	SRR1396877	Artery - Aorta	0.0181818	0	0		23	0	27	0	1	0
GTEX-WQUQ	SRR1397837	Artery - Aorta	0	0	0		5	0	10	0	0	0
GTEX-ZDYS	SRR1397971	Artery - Aorta	0.1	0	0		26	0	18	0	4	0
GTEX-ZG7Y	SRR1398207	Artery - Aorta	0	0	0		21	0	16	0	0	0
GTEX-13OW5	SRR1398352	Artery - Aorta	0	0	0		33	0	38	0	0	0
GTEX-144GN	SRR1398947	Artery - Aorta	0.0196078	0	0		23	0	25	0	1	0
GTEX-139YR	SRR1399135	Artery - Aorta	0	0	0		21	0	26	0	0	0
GTEX-UPIC	SRR1399711	Artery - Aorta	0.0136986	0.0322581	0		30	1	36	0	1	0
GTEX-14ICL	SRR1399757	Artery - Aorta	0.111111	0	0		9	0	16	3	1	0
GTEX-11UD2	SRR1399821	Artery - Aorta	0	0	0		16	0	24	0	0	0
GTEX-Y5V6	SRR1401909	Artery - Aorta	0.0222222	0.0434783	0		22	1	22	1	0	0
GTEX-ZYFG	SRR1403110	Artery - Aorta	0.0666667	0	0		18	0	14	0	2	0
GTEX-1399R	SRR1404105	Artery - Aorta	0	0	0		31	0	32	0	0	0
GTEX-QEG4	SRR1406582	Artery - Aorta	0	0	0		4	0	13	0	0	0
GTEX-1497J	SRR1407386	Artery - Aorta	0	0	0		20	0	16	0	0	0
GTEX-QEL4	SRR1408055	Artery - Aorta	0	0	0		8	0	13	0	0	0
GTEX-ZYY3	SRR1413160	Artery - Aorta	0	0	0		10	0	16	0	0	0
GTEX-139UW	SRR1413223	Artery - Aorta	0.12	0	0		11	0	11	2	1	0
GTEX-ZDTT	SRR1415439	Artery - Aorta	0	0	0		3	0	5	0	0	0
GTEX-11EMC	SRR1417787	Artery - Aorta	0	0	0		13	0	13	0	0	0
GTEX-XBEW	SRR1417936	Artery - Aorta	0.047619	0	0		12	0	10	1	0	0
GTEX-11ZVC	SRR1418581	Artery - Aorta	0	0	0		20	0	14	0	0	0
GTEX-ZAK1	SRR1418667	Artery - Aorta	0	0	0		8	0	13	0	0	0
GTEX-WYJK	SRR1418856	Artery - Aorta	0.04	0	0		6	0	12	1	0	0
GTEX-YEC3	SRR1419279	Artery - Aorta	0.0416667	0	0		27	0	23	1	1	0
GTEX-13YAN	SRR1420432	Artery - Aorta	0	0	0		11	0	21	0	0	0
GTEX-ZA64	SRR1420728	Artery - Aorta	0.037037	0	0		32	0	39	1	2	0
GTEX-13X6H	SRR1429387	Artery - Aorta	0.0697674	0	0		15	0	20	1	2	0
GTEX-13FLV	SRR1431326	Artery - Aorta	0	0	0		14	0	11	0	0	0
GTEX-ZPIC	SRR1435136	Artery - Aorta	0	0	0		25	0	14	0	0	0
GTEX-ZDTS	SRR1436804	Artery - Aorta	0	0	0		21	0	23	0	0	0
GTEX-139TU	SRR1439994	Artery - Aorta	0	0	0		9	0	13	0	0	0
GTEX-14DAQ	SRR1441335	Artery - Aorta	0	0	0		12	0	11	0	0	0
GTEX-1212Z	SRR1441868	Artery - Aorta	0	0	0		18	0	26	0	0	0
GTEX-YECK	SRR1441998	Artery - Aorta	0	0	0		22	0	28	0	0	0
GTEX-13X6K	SRR1442630	Artery - Aorta	0	0.0263158	0		37	1	49	0	0	0
GTEX-13NZ9	SRR1443268	Artery - Aorta	0.0163934	0	0		29	0	30	1	0	0
GTEX-146FR	SRR1444412	Artery - Aorta	0.025641	0	0		17	0	19	1	0	0
GTEX-13O21	SRR1444541	Artery - Aorta	0.12	0.030303	0		32	1	11	2	1	0
GTEX-ZYFD	SRR1444763	Artery - Aorta	0	0	0		22	0	27	0	0	0
GTEX-13X6I	SRR1445856	Artery - Aorta	0	0	0		14	0	22	0	0	0
GTEX-11LCK	SRR1447715	Artery - Aorta	0.0847458	0.0384615	0		25	1	27	4	1	0
GTEX-14AS3	SRR1453950	Artery - Aorta	0	0	0		20	0	15	0	0	0
GTEX-13FH7	SRR1454931	Artery - Aorta	0.04	0	0		19	0	24	0	2	0
GTEX-X4EO	SRR1456114	Artery - Aorta	0	0	0		16	0	7	0	0	0
GTEX-ZE9C	SRR1456161	Artery - Aorta	0	0.0833333	0		11	1	10	0	0	0
GTEX-WHPG	SRR1456375	Artery - Aorta	0	0	0		11	0	13	0	0	0
GTEX-13PVQ	SRR1456862	Artery - Aorta	0.105263	0	0		8	0	17	4	0	0
GTEX-14BIM	SRR1457792	Artery - Aorta	0	0	0		11	0	10	0	0	0
GTEX-X4XY	SRR1458243	Artery - Aorta	0	0	0		11	0	13	0	0	0
GTEX-1313W	SRR1458314	Artery - Aorta	0	0	0		14	0	18	0	0	0
GTEX-YB5K	SRR1459679	Artery - Aorta	0.010989	0	0		36	0	45	0	1	0
GTEX-145MO	SRR1465587	Artery - Aorta	0	0	0		14	0	13	0	0	0
GTEX-YFC4	SRR1465608	Artery - Aorta	0	0.0243902	0		40	1	29	0	0	0
GTEX-13VXT	SRR1465847	Artery - Aorta	0.04	0	0		20	0	24	1	1	0
GTEX-13D11	SRR1466752	Artery - Aorta	0.04	0	0		28	0	24	2	0	0
GTEX-ZAJG	SRR1467233	Artery - Aorta	0	0	0		15	0	13	0	0	0
GTEX-ZF2S	SRR1469192	Artery - Aorta	0.0175439	0.0232558	0		42	1	56	0	2	0
GTEX-139TS	SRR1470075	Artery - Aorta	0	0	0		16	0	16	0	0	0
GTEX-Y5V5	SRR1470727	Artery - Aorta	0	0	0		17	0	21	0	0	0
GTEX-13W46	SRR1471672	Artery - Aorta	0	0	0		17	0	16	0	0	0
GTEX-13111	SRR1472998	Artery - Aorta	0.030303	0	0		29	0	16	0	1	0
GTEX-YEC4	SRR1474351	Artery - Aorta	0	0	0		27	0	37	0	0	0
GTEX-12ZZY	SRR1474577	Artery - Aorta	0	0	0		19	0	25	0	0	0
GTEX-QLQ7	SRR1474600	Artery - Aorta	0	0	0		11	0	15	0	0	0
GTEX-1211K	SRR1475587	Artery - Aorta	0	0	0		31	0	25	0	0	0
GTEX-X3Y1	SRR1476231	Artery - Aorta	0	0.1	0		9	1	19	0	0	0
GTEX-13U4I	SRR1476863	Artery - Aorta	0	0.0714286	0		26	2	31	0	0	0
GTEX-131XF	SRR1477711	Artery - Aorta	0	0	0		8	0	19	0	0	0
GTEX-13OVI	SRR1478341	Artery - Aorta	0.0952381	0	0		12	0	19	3	1	0
GTEX-ZF3C	SRR1478700	Artery - Aorta	0	0	0		15	0	13	0	0	0
GTEX-ZVT2	SRR1478834	Artery - Aorta	0	0	0		25	0	26	0	0	0
GTEX-ZVZP	SRR1480131	Artery - Aorta	0.0869565	0	0		12	0	21	2	2	0
GTEX-ZQUD	SRR1480176	Artery - Aorta	0.0277778	0	0		20	0	35	1	1	0
GTEX-Z9EW	SRR1480240	Artery - Aorta	0.047619	0.0344828	0		28	1	20	0	2	0
GTEX-WYVS	SRR1480384	Artery - Aorta	0	0	0		19	0	17	0	0	0
GTEX-146FQ	SRR1480635	Artery - Aorta	0.0555556	0	0		32	0	34	1	3	0
GTEX-13O3O	SRR1486780	Artery - Aorta	0.0181818	0	0		30	0	27	0	1	0
GTEX-13113	SRR1488017	Artery - Aorta	0	0	0		23	0	28	0	0	0
GTEX-1128S	SRR1488388	Artery - Aorta	0	0	0		13	0	23	0	0	0
GTEX-13RTK	SRR1498354	Artery - Aorta	0	0	0		23	0	26	0	0	0
GTEX-WY7C	SRR1499849	Artery - Aorta	0	0	0		13	0	20	0	0	0
GTEX-11ONC	SRR1500846	Artery - Aorta	0	0	0		8	0	18	0	0	0
GTEX-R55D	SRR654850	Artery - Aorta	0.105263	0	0		6	0	17	1	3	0
GTEX-N7MT	SRR808044	Artery - Aorta	0	0	0		24	0	17	0	0	0
GTEX-OIZG	SRR808152	Artery - Aorta	0	0	0		29	0	32	0	0	0
GTEX-OOBJ	SRR808351	Artery - Aorta	0	0	0		18	0	30	0	0	0
GTEX-NPJ8	SRR808836	Artery - Aorta	0	0	0		30	0	34	0	0	0
GTEX-OHPK	SRR808914	Artery - Aorta	0	0	0		48	0	41	0	0	0
GTEX-OIZI	SRR809320	Artery - Aorta	0.0508475	0	0		30	0	28	1	2	0
GTEX-OOBK	SRR809470	Artery - Aorta	0.0253165	0	0		57	0	77	0	4	0
GTEX-O5YT	SRR809785	Artery - Aorta	0.0526316	0.047619	0		40	2	27	0	3	0
GTEX-O5YW	SRR809831	Artery - Aorta	0.0175439	0	0		16	0	28	0	1	0
GTEX-POMQ	SRR810201	Artery - Aorta	0.010989	0.0217391	0		45	1	45	0	1	0
GTEX-P78B	SRR810367	Artery - Aorta	0.0384615	0	0		18	0	25	1	1	0
GTEX-OXRL	SRR811333	Artery - Aorta	0.097561	0	0		33	0	37	0	8	0
GTEX-O5YV	SRR811471	Artery - Aorta	0	0	0		46	0	32	0	0	0
GTEX-NFK9	SRR811819	Artery - Aorta	0.0169492	0.0384615	0		25	1	29	1	0	0
GTEX-P44H	SRR812673	Artery - Aorta	0.0285714	0	0		19	0	34	2	0	0
GTEX-PLZ5	SRR813632	Artery - Aorta	0	0	0		40	0	25	0	0	0
GTEX-P4PQ	SRR815092	Artery - Aorta	0.0114943	0	0		29	0	43	0	1	0
GTEX-PLZ6	SRR816565	Artery - Aorta	0	0	0		39	0	36	0	0	0
GTEX-OHPM	SRR817744	Artery - Aorta	0.0120482	0	0		27	0	41	0	1	0
GTEX-OHPL	SRR818232	Artery - Aorta	0.025641	0.0512821	0		37	2	38	0	2	0
GTEX-P4QS	SRR818999	Artery - Aorta	0.027027	0.0333333	0		29	1	18	1	0	0
GTEX-P4PP	SRR819293	Artery - Aorta	0.037037	0	0		25	0	26	1	1	0
GTEX-UJMC	SRR1068832	Artery - Coronary	0	0	0		7	0	9	0	0	0
GTEX-PWCY	SRR1070308	Artery - Coronary	0.0175439	0	0		14	0	28	1	0	0
GTEX-VUSG	SRR1071313	Artery - Coronary	0.012987	0	0		34	0	38	0	1	0
GTEX-Q2AH	SRR1071856	Artery - Coronary	0.0512821	0	0		28	0	37	3	1	0
GTEX-PX3G	SRR1072948	Artery - Coronary	0	0	0		34	0	29	0	0	0
GTEX-XV7Q	SRR1073923	Artery - Coronary	0	0.0666667	0		14	1	19	0	0	0
GTEX-SIU7	SRR1074116	Artery - Coronary	0.108696	0	0		26	0	41	8	2	0
GTEX-XPVG	SRR1074790	Artery - Coronary	0.0243902	0	0		39	0	40	2	0	0
GTEX-RU72	SRR1076916	Artery - Coronary	0	0.0434783	0		22	1	22	0	0	0
GTEX-WFG7	SRR1078465	Artery - Coronary	0	0	0		16	0	27	0	0	0
GTEX-SE5C	SRR1079189	Artery - Coronary	0.030303	0	0		19	0	32	2	0	0
GTEX-QDVN	SRR1079330	Artery - Coronary	0	0	0		29	0	28	0	0	0
GTEX-R55G	SRR1079404	Artery - Coronary	0	0	0		38	0	37	0	0	0
GTEX-U3ZH	SRR1079502	Artery - Coronary	0.037037	0	0		37	0	39	2	1	0
GTEX-U3ZN	SRR1081473	Artery - Coronary	0.0181818	0	0		24	0	27	1	0	0
GTEX-RTLS	SRR1081543	Artery - Coronary	0	0	0		17	0	16	0	0	0
GTEX-UJHI	SRR1084626	Artery - Coronary	0.025641	0	0		19	0	19	1	0	0
GTEX-PWOO	SRR1086280	Artery - Coronary	0.0136986	0	0		21	0	36	1	0	0
GTEX-U8XE	SRR1088606	Artery - Coronary	0.0217391	0	0		44	0	45	2	0	0
GTEX-SNMC	SRR1089375	Artery - Coronary	0	0	0		13	0	13	0	0	0
GTEX-S3XE	SRR1089713	Artery - Coronary	0	0	0		11	0	16	0	0	0
GTEX-RWS6	SRR1090145	Artery - Coronary	0	0	0		12	0	21	0	0	0
GTEX-WRHU	SRR1091119	Artery - Coronary	0	0.047619	0		20	1	33	0	0	0
GTEX-UPIC	SRR1091622	Artery - Coronary	0	0.0285714	0		34	1	37	0	0	0
GTEX-XQ8I	SRR1091890	Artery - Coronary	0.0416667	0	0		18	0	23	1	1	0
GTEX-R53T	SRR1093218	Artery - Coronary	0	0	0		34	0	23	0	0	0
GTEX-WEY5	SRR1093906	Artery - Coronary	0.0731707	0	0		21	0	19	2	1	0
GTEX-RUSQ	SRR1095985	Artery - Coronary	0	0	0		21	0	16	0	0	0
GTEX-RN64	SRR1096736	Artery - Coronary	0	0	0		13	0	16	0	0	0
GTEX-PSDG	SRR1098312	Artery - Coronary	0	0	0		16	0	45	0	0	0
GTEX-XGQ4	SRR1098405	Artery - Coronary	0	0	0		5	0	15	0	0	0
GTEX-REY6	SRR1098450	Artery - Coronary	0	0	0		22	0	30	0	0	0
GTEX-XPT6	SRR1102680	Artery - Coronary	0.047619	0	0		106	0	80	3	5	0
GTEX-S4Z8	SRR1105320	Artery - Coronary	0.0153846	0.0555556	0		17	1	32	0	1	0
GTEX-U4B1	SRR1120384	Artery - Coronary	0	0	0		10	0	17	0	0	0
GTEX-11DYG	SRR1308086	Artery - Coronary	0	0	0		7	0	5	0	0	0
GTEX-1122O	SRR1309403	Artery - Coronary	0.0243902	0	0		13	0	20	0	1	0
GTEX-11ONC	SRR1311622	Artery - Coronary	0	0	0		10	0	15	0	0	0
GTEX-1399R	SRR1315434	Artery - Coronary	0	0	0		28	0	28	0	0	0
GTEX-131XF	SRR1315739	Artery - Coronary	0.012987	0	0		32	0	38	0	1	0
GTEX-1117F	SRR1317257	Artery - Coronary	0	0	0		24	0	32	0	0	0
GTEX-QMRM	SRR1319485	Artery - Coronary	0.0295858	0	0		100	0	82	3	2	0
GTEX-12WSC	SRR1320712	Artery - Coronary	0	0.037037	0		26	1	40	0	0	0
GTEX-WHWD	SRR1327473	Artery - Coronary	0	0	0		14	0	19	0	0	0
GTEX-QLQ7	SRR1327855	Artery - Coronary	0.130435	0	0		11	0	10	2	1	0
GTEX-YEC3	SRR1327933	Artery - Coronary	0.015873	0	0		37	0	31	1	0	0
GTEX-WYJK	SRR1328073	Artery - Coronary	0.1	0	0		8	0	9	1	1	0
GTEX-131YS	SRR1332928	Artery - Coronary	0	0	0		22	0	19	0	0	0
GTEX-Y114	SRR1336593	Artery - Coronary	0.0731707	0	0		15	0	19	2	1	0
GTEX-14E1K	SRR1338195	Artery - Coronary	0.0188679	0	0		34	0	26	0	1	0
GTEX-147F4	SRR1338346	Artery - Coronary	0	0	0		16	0	26	0	0	0
GTEX-ZAB5	SRR1339722	Artery - Coronary	0	0	0		6	0	11	0	0	0
GTEX-ZYFC	SRR1339880	Artery - Coronary	0	0	0		19	0	18	0	0	0
GTEX-QV44	SRR1340010	Artery - Coronary	0.037037	0.0588235	0		16	1	13	0	1	0
GTEX-YF7O	SRR1347042	Artery - Coronary	0.0196078	0	0		12	0	25	1	0	0
GTEX-1399S	SRR1348839	Artery - Coronary	0.166667	0	0		14	0	10	2	2	0
GTEX-11UD2	SRR1349099	Artery - Coronary	0	0	0		17	0	28	0	0	0
GTEX-12WSD	SRR1350609	Artery - Coronary	0.0144928	0	0		31	0	34	1	0	0
GTEX-13CF3	SRR1351147	Artery - Coronary	0.047619	0	0		38	0	30	2	1	0
GTEX-13W3W	SRR1351521	Artery - Coronary	0.0285714	0	0		28	0	34	2	0	0
GTEX-13PVR	SRR1354071	Artery - Coronary	0	0	0		16	0	12	0	0	0
GTEX-14C38	SRR1354553	Artery - Coronary	0	0	0		14	0	13	0	0	0
GTEX-12ZZX	SRR1357323	Artery - Coronary	0	0	0		18	0	5	0	0	0
GTEX-1399U	SRR1358060	Artery - Coronary	0.0645161	0	0		21	0	29	2	2	0
GTEX-ZAB4	SRR1360299	Artery - Coronary	0	0	0		20	0	12	0	0	0
GTEX-117YX	SRR1360420	Artery - Coronary	0.0361446	0	0		27	0	40	2	1	0
GTEX-11ZTS	SRR1362848	Artery - Coronary	0	0	0		19	0	19	0	0	0
GTEX-13X6J	SRR1362906	Artery - Coronary	0	0.0909091	0		10	1	19	0	0	0
GTEX-QEG5	SRR1365791	Artery - Coronary	0	0	0		17	0	16	0	0	0
GTEX-ZGAY	SRR1367566	Artery - Coronary	0	0.125	0		7	1	22	0	0	0
GTEX-WY7C	SRR1367761	Artery - Coronary	0	0	0		12	0	9	0	0	0
GTEX-13O21	SRR1376228	Artery - Coronary	0.0508475	0	0		20	0	28	3	0	0
GTEX-13FTW	SRR1380231	Artery - Coronary	0	0	0		19	0	20	0	0	0
GTEX-YEC4	SRR1382591	Artery - Coronary	0.0505051	0	0		28	0	47	4	1	0
GTEX-YJ8O	SRR1384754	Artery - Coronary	0	0	0		8	0	25	0	0	0
GTEX-13QJC	SRR1387494	Artery - Coronary	0	0	0		14	0	15	0	0	0
GTEX-ZYFG	SRR1392593	Artery - Coronary	0	0	0		28	0	28	0	0	0
GTEX-WHPG	SRR1392835	Artery - Coronary	0.0588235	0	0		6	0	8	1	0	0
GTEX-11DXX	SRR1394125	Artery - Coronary	0.0212766	0	0		31	0	46	1	1	0
GTEX-QEL4	SRR1395857	Artery - Coronary	0	0	0		27	0	26	0	0	0
GTEX-146FH	SRR1396166	Artery - Coronary	0.0434783	0	0		28	0	33	2	1	0
GTEX-ZF29	SRR1401317	Artery - Coronary	0.25	0	0		3	0	6	2	2	0
GTEX-YB5K	SRR1403072	Artery - Coronary	0.0175439	0	0		24	0	28	1	0	0
GTEX-ZT9W	SRR1403980	Artery - Coronary	0.027027	0	0		20	0	18	0	1	0
GTEX-WHSE	SRR1404555	Artery - Coronary	0	0	0		4	0	5	0	0	0
GTEX-13U4I	SRR1406936	Artery - Coronary	0	0	0		13	0	17	0	0	0
GTEX-12WSK	SRR1413584	Artery - Coronary	0.0196078	0	0		30	0	25	1	0	0
GTEX-11I78	SRR1414079	Artery - Coronary	0.0769231	0	0		23	0	24	2	2	0
GTEX-ZPCL	SRR1414749	Artery - Coronary	0	0	0		21	0	23	0	0	0
GTEX-ZF3C	SRR1415487	Artery - Coronary	0.027027	0.125	0		14	2	18	0	1	0
GTEX-13O61	SRR1416617	Artery - Coronary	0.0857143	0	0		23	0	16	1	2	0
GTEX-ZV7C	SRR1417154	Artery - Coronary	0	0	0		16	0	24	0	0	0
GTEX-ZQG8	SRR1417588	Artery - Coronary	0.0625	0	0		6	0	15	0	2	0
GTEX-Y5V6	SRR1419062	Artery - Coronary	0.0545455	0	0		33	0	26	1	2	0
GTEX-13FH7	SRR1419476	Artery - Coronary	0.0909091	0	0		20	0	25	2	3	0
GTEX-ZDYS	SRR1420006	Artery - Coronary	0.037037	0	0		33	0	39	1	2	0
GTEX-11DXY	SRR1420169	Artery - Coronary	0	0	0		10	0	14	0	0	0
GTEX-11ZTT	SRR1421262	Artery - Coronary	0.0526316	0	0		24	0	18	1	1	0
GTEX-Y8E4	SRR1421420	Artery - Coronary	0	0	0		22	0	31	0	0	0
GTEX-13VXT	SRR1421444	Artery - Coronary	0	0.04	0		24	1	22	0	0	0
GTEX-11GS4	SRR1435206	Artery - Coronary	0	0	0		13	0	21	0	0	0
GTEX-12WSL	SRR1435330	Artery - Coronary	0.0384615	0	0		51	0	50	3	1	0
GTEX-11EM3	SRR1435982	Artery - Coronary	0.0222222	0	0		16	0	22	0	1	0
GTEX-12696	SRR1437035	Artery - Coronary	0	0	0		18	0	24	0	0	0
GTEX-13N11	SRR1440541	Artery - Coronary	0	0	0		17	0	19	0	0	0
GTEX-ZVT2	SRR1441355	Artery - Coronary	0	0	0		15	0	27	0	0	0
GTEX-11TT1	SRR1442800	Artery - Coronary	0	0	0		33	0	29	0	0	0
GTEX-13FXS	SRR1446050	Artery - Coronary	0	0	0		22	0	20	0	0	0
GTEX-13QBU	SRR1453127	Artery - Coronary	0.0344828	0	0		17	0	28	1	1	0
GTEX-13VXU	SRR1456075	Artery - Coronary	0	0	0		10	0	19	0	0	0
GTEX-14C5O	SRR1456274	Artery - Coronary	0	0	0		13	0	7	0	0	0
GTEX-13NZA	SRR1464517	Artery - Coronary	0.0714286	0	0		12	0	13	1	1	0
GTEX-13FHP	SRR1467792	Artery - Coronary	0	0.0714286	0		13	1	8	0	0	0
GTEX-13S86	SRR1468469	Artery - Coronary	0.0461538	0	0		28	0	31	1	2	0
GTEX-13PL7	SRR1468553	Artery - Coronary	0.102041	0	0		22	0	22	2	3	0
GTEX-ZYWO	SRR1471243	Artery - Coronary	0	0	0		42	0	22	0	0	0
GTEX-132AR	SRR1471312	Artery - Coronary	0.025641	0	0		18	0	19	1	0	0
GTEX-11DXZ	SRR1472057	Artery - Coronary	0.0612245	0	0		21	0	23	2	1	0
GTEX-ZYT6	SRR1472214	Artery - Coronary	0	0	0		35	0	29	0	0	0
GTEX-ZPU1	SRR1472370	Artery - Coronary	0.0181818	0	0		24	0	27	0	1	0
GTEX-1445S	SRR1472749	Artery - Coronary	0	0	0		14	0	11	0	0	0
GTEX-13S7M	SRR1475885	Artery - Coronary	0	0	0		23	0	16	0	0	0
GTEX-X5EB	SRR1476736	Artery - Coronary	0.111111	0	0		8	0	12	2	1	0
GTEX-13RTJ	SRR1479699	Artery - Coronary	0	0	0		20	0	14	0	0	0
GTEX-Y3IK	SRR1480501	Artery - Coronary	0.0169492	0	0		18	0	29	0	1	0
GTEX-131XG	SRR1485380	Artery - Coronary	0	0	0		13	0	16	0	0	0
GTEX-ZUA1	SRR1487993	Artery - Coronary	0	0	0		16	0	21	0	0	0
GTEX-QESD	SRR1489092	Artery - Coronary	0.0136986	0.030303	0		32	1	36	0	1	0
GTEX-11ZUS	SRR1500030	Artery - Coronary	0	0	0		8	0	13	0	0	0
GTEX-13OVG	SRR1500732	Artery - Coronary	0.0243902	0	0		4	0	20	0	1	0
GTEX-ZLFU	SRR1500931	Artery - Coronary	0.0384615	0	0		12	0	25	1	1	0
GTEX-UPK5	SRR661278	Artery - Coronary	0.0322581	0	0		13	0	15	1	0	0
GTEX-OIZH	SRR808172	Artery - Coronary	0.047619	0	0		25	0	20	1	1	0
GTEX-O5YV	SRR808752	Artery - Coronary	0	0.0238095	0		41	1	27	0	0	0
GTEX-OOBJ	SRR812036	Artery - Coronary	0	0	0		32	0	24	0	0	0
GTEX-OHPL	SRR813471	Artery - Coronary	0.0315789	0.0540541	0		35	2	46	1	2	0
GTEX-O5YW	SRR819583	Artery - Coronary	0	0	0		21	0	36	0	0	0
GTEX-NPJ8	SRR820492	Artery - Coronary	0	0	0		11	0	19	0	0	0
GTEX-NPJ7	SRR821388	Artery - Coronary	0	0	0		20	0	33	0	0	0
GTEX-P4PP	SRR821846	Artery - Coronary	0.0487805	0.0238095	0		41	1	39	1	3	0
GTEX-XOTO	SRR1071543	Artery - Tibial	0.118644	0	0		26	0	26	5	2	0
GTEX-W5WG	SRR1072031	Artery - Tibial	0.0410959	0	0		35	0	35	3	0	0
GTEX-RVPU	SRR1077183	Artery - Tibial	0	0	0		20	0	34	0	0	0
GTEX-VUSG	SRR1078323	Artery - Tibial	0	0.0384615	0		25	1	27	0	0	0
GTEX-WCDI	SRR1078439	Artery - Tibial	0	0.0588235	0		16	1	23	0	0	0
GTEX-XBED	SRR1078834	Artery - Tibial	0.0588235	0	0.111111		12	0	8	1	0	1
GTEX-XGQ4	SRR1078903	Artery - Tibial	0.1	0.0588235	0		16	1	18	0	4	0
GTEX-XOT4	SRR1080484	Artery - Tibial	0	0	0		40	0	35	0	0	0
GTEX-TKQ1	SRR1081961	Artery - Tibial	0	0.0714286	0		13	1	15	0	0	0
GTEX-XUYS	SRR1082401	Artery - Tibial	0	0.0571429	0		33	2	43	0	0	0
GTEX-XQ8I	SRR1084816	Artery - Tibial	0	0	0		21	0	16	0	0	0
GTEX-X62O	SRR1085712	Artery - Tibial	0	0.0555556	0		17	1	8	0	0	0
GTEX-S4Q7	SRR1086611	Artery - Tibial	0.0322581	0	0		30	0	30	1	1	0
GTEX-R55E	SRR1086959	Artery - Tibial	0.0243902	0	0		22	0	20	0	1	0
GTEX-QV44	SRR1088437	Artery - Tibial	0	0	0		16	0	14	0	0	0
GTEX-X4XY	SRR1089974	Artery - Tibial	0	0	0		10	0	22	0	0	0
GTEX-V1D1	SRR1090217	Artery - Tibial	0	0	0		16	0	23	0	0	0
GTEX-XUJ4	SRR1090881	Artery - Tibial	0.0434783	0	0		11	0	11	1	0	0
GTEX-XAJ8	SRR1092727	Artery - Tibial	0	0	0		28	0	24	0	0	0
GTEX-X88G	SRR1093053	Artery - Tibial	0	0.0357143	0		27	1	38	0	0	0
GTEX-SIU8	SRR1093100	Artery - Tibial	0.0384615	0	0		22	0	25	0	2	0
GTEX-XPVG	SRR1093458	Artery - Tibial	0.0232558	0	0.0454545		24	0	21	0	1	1
GTEX-VJYA	SRR1094241	Artery - Tibial	0	0	0		26	0	39	0	0	0
GTEX-XLM4	SRR1094336	Artery - Tibial	0.027027	0	0		18	0	18	1	0	0
GTEX-XUZC	SRR1098240	Artery - Tibial	0	0	0		16	0	15	0	0	0
GTEX-UPJH	SRR1099189	Artery - Tibial	0.0769231	0	0		20	0	24	2	2	0
GTEX-XYKS	SRR1100346	Artery - Tibial	0.0322581	0	0		20	0	15	0	1	0
GTEX-XUW1	SRR1101808	Artery - Tibial	0.030303	0	0		11	0	16	1	0	0
GTEX-XPT6	SRR1102393	Artery - Tibial	0.0229008	0	0		66	0	64	0	3	0
GTEX-X5EB	SRR1102418	Artery - Tibial	0.0212766	0.0571429	0		33	2	46	0	2	0
GTEX-XMK1	SRR1105344	Artery - Tibial	0	0	0		34	0	42	0	0	0
GTEX-111YS	SRR1307997	Artery - Tibial	0	0	0		13	0	23	0	0	0
GTEX-111FC	SRR1310094	Artery - Tibial	0	0	0		27	0	18	0	0	0
GTEX-11EM3	SRR1311348	Artery - Tibial	0.0140845	0	0		21	0	35	0	1	0
GTEX-11EQ9	SRR1311666	Artery - Tibial	0.0175439	0	0		28	0	28	0	1	0
GTEX-11LCK	SRR1311833	Artery - Tibial	0	0.0357143	0		27	1	22	0	0	0
GTEX-13S86	SRR1313536	Artery - Tibial	0	0	0		35	0	27	0	0	0
GTEX-11GSP	SRR1315041	Artery - Tibial	0	0.117647	0		15	2	23	0	0	0
GTEX-12WS9	SRR1315247	Artery - Tibial	0	0	0		11	0	16	0	0	0
GTEX-13PLJ	SRR1316078	Artery - Tibial	0.0540541	0.0377358	0		51	2	35	1	3	0
GTEX-11UD2	SRR1316151	Artery - Tibial	0	0	0		28	0	40	0	0	0
GTEX-12WSK	SRR1318582	Artery - Tibial	0	0	0		14	0	19	0	0	0
GTEX-13OVL	SRR1320424	Artery - Tibial	0	0	0		13	0	11	0	0	0
GTEX-13NZB	SRR1321011	Artery - Tibial	0	0	0		48	0	22	0	0	0
GTEX-147F4	SRR1321570	Artery - Tibial	0.027027	0.05	0		19	1	18	0	1	0
GTEX-13FTX	SRR1323252	Artery - Tibial	0	0.0357143	0		27	1	24	0	0	0
GTEX-13NYB	SRR1323271	Artery - Tibial	0	0	0		22	0	26	0	0	0
GTEX-12584	SRR1324349	Artery - Tibial	0.0222222	0	0		19	0	22	1	0	0
GTEX-12696	SRR1325310	Artery - Tibial	0.125	0	0		8	0	7	1	1	0
GTEX-146FQ	SRR1325871	Artery - Tibial	0	0.0434783	0		22	1	21	0	0	0
GTEX-Y5V5	SRR1327430	Artery - Tibial	0	0	0		2	0	8	0	0	0
GTEX-144GL	SRR1327793	Artery - Tibial	0.0175439	0	0		23	0	28	1	0	0
GTEX-148VJ	SRR1329353	Artery - Tibial	0	0	0		14	0	18	0	0	0
GTEX-11DXX	SRR1331153	Artery - Tibial	0	0	0		16	0	30	0	0	0
GTEX-ZYFC	SRR1331818	Artery - Tibial	0.0188679	0	0		32	0	26	0	1	0
GTEX-11DXZ	SRR1334265	Artery - Tibial	0.0188679	0.03125	0		31	1	26	0	1	0
GTEX-ZZ64	SRR1334291	Artery - Tibial	0	0	0		34	0	29	0	0	0
GTEX-1212Z	SRR1336091	Artery - Tibial	0.0105263	0	0		37	0	47	0	1	0
GTEX-139YR	SRR1336463	Artery - Tibial	0	0	0		21	0	23	0	0	0
GTEX-13NZ9	SRR1336911	Artery - Tibial	0.0133333	0	0		39	0	37	0	1	0
GTEX-13FH7	SRR1337155	Artery - Tibial	0	0	0		24	0	16	0	0	0
GTEX-ZY6K	SRR1337215	Artery - Tibial	0	0	0		28	0	31	0	0	0
GTEX-13O3O	SRR1337302	Artery - Tibial	0.0454545	0	0		46	0	42	4	0	0
GTEX-12WSH	SRR1337886	Artery - Tibial	0	0	0		16	0	23	0	0	0
GTEX-139TT	SRR1338988	Artery - Tibial	0.0175439	0	0		20	0	28	1	0	0
GTEX-11TUW	SRR1339153	Artery - Tibial	0.0697674	0.0625	0		15	1	20	1	2	0
GTEX-1399S	SRR1340183	Artery - Tibial	0	0	0		23	0	26	0	0	0
GTEX-11EQ8	SRR1341983	Artery - Tibial	0	0.0714286	0		13	1	24	0	0	0
GTEX-11DXW	SRR1343347	Artery - Tibial	0.0212766	0	0		32	0	46	1	1	0
GTEX-13QJ3	SRR1344010	Artery - Tibial	0.0645161	0	0		33	0	29	3	1	0
GTEX-1211K	SRR1345307	Artery - Tibial	0.0344828	0.0196078	0		50	1	42	2	1	0
GTEX-13W46	SRR1345523	Artery - Tibial	0	0.0689655	0		27	2	22	0	0	0
GTEX-YEC3	SRR1347002	Artery - Tibial	0	0.0454545	0		21	1	36	0	0	0
GTEX-ZLWG	SRR1347436	Artery - Tibial	0	0	0		21	0	26	0	0	0
GTEX-13PVQ	SRR1350090	Artery - Tibial	0.05	0.04	0		24	1	19	1	1	0
GTEX-QCQG	SRR1350323	Artery - Tibial	0.0337079	0.0392157	0		49	2	43	2	1	0
GTEX-13O61	SRR1350813	Artery - Tibial	0.025641	0	0		21	0	19	0	1	0
GTEX-13RTK	SRR1351410	Artery - Tibial	0.0232558	0	0		13	0	21	0	1	0
GTEX-Y9LG	SRR1352870	Artery - Tibial	0	0	0		12	0	16	0	0	0
GTEX-ZF2S	SRR1353136	Artery - Tibial	0	0.0454545	0		42	2	43	0	0	0
GTEX-ZYFD	SRR1353262	Artery - Tibial	0.0689655	0	0		17	0	27	3	1	0
GTEX-132NY	SRR1353480	Artery - Tibial	0	0	0		44	0	27	0	0	0
GTEX-13X6K	SRR1355705	Artery - Tibial	0.0247934	0	0		44	0	59	2	1	0
GTEX-ZLV1	SRR1356597	Artery - Tibial	0	0	0		19	0	19	0	0	0
GTEX-13JVG	SRR1356787	Artery - Tibial	0	0	0		17	0	35	0	0	0
GTEX-14C39	SRR1358415	Artery - Tibial	0	0	0		22	0	18	0	0	0
GTEX-1399T	SRR1358520	Artery - Tibial	0	0	0		34	0	28	0	0	0
GTEX-Y8DK	SRR1359214	Artery - Tibial	0.0483871	0	0.0166667		52	0	59	3	3	1
GTEX-ZAB4	SRR1360235	Artery - Tibial	0.111111	0	0		19	0	16	3	1	0
GTEX-ZVT3	SRR1361415	Artery - Tibial	0	0	0		28	0	28	0	0	0
GTEX-12WSC	SRR1363886	Artery - Tibial	0	0	0		13	0	9	0	0	0
GTEX-1399R	SRR1363926	Artery - Tibial	0	0	0		28	0	29	0	0	0
GTEX-11EMC	SRR1364013	Artery - Tibial	0	0	0		13	0	12	0	0	0
GTEX-13O21	SRR1364761	Artery - Tibial	0.0322581	0.047619	0		20	1	15	0	1	0
GTEX-144GM	SRR1365598	Artery - Tibial	0.0181818	0	0		45	0	27	1	0	0
GTEX-ZDTS	SRR1368030	Artery - Tibial	0.111111	0	0		12	0	8	1	1	0
GTEX-ZTPG	SRR1368939	Artery - Tibial	0	0.0151515	0		65	1	46	0	0	0
GTEX-117YW	SRR1374270	Artery - Tibial	0	0	0		31	0	41	0	0	0
GTEX-13VXT	SRR1374671	Artery - Tibial	0	0	0		34	0	35	0	0	0
GTEX-YB5E	SRR1375290	Artery - Tibial	0.0454545	0	0		24	0	21	2	0	0
GTEX-12WSL	SRR1376000	Artery - Tibial	0	0	0		11	0	19	0	0	0
GTEX-13OVH	SRR1376640	Artery - Tibial	0.08	0	0		15	0	23	2	2	0
GTEX-YEC4	SRR1377844	Artery - Tibial	0	0	0		30	0	35	0	0	0
GTEX-ZPU1	SRR1379175	Artery - Tibial	0.027027	0	0		41	0	18	1	0	0
GTEX-ZV6S	SRR1379343	Artery - Tibial	0	0	0		14	0	19	0	0	0
GTEX-13OW8	SRR1380317	Artery - Tibial	0.0357143	0	0		29	0	27	1	1	0
GTEX-12ZZX	SRR1384692	Artery - Tibial	0.0136986	0	0		35	0	36	0	1	0
GTEX-117YX	SRR1386889	Artery - Tibial	0.0526316	0.0625	0		15	1	18	1	1	0
GTEX-139T8	SRR1387379	Artery - Tibial	0	0	0		29	0	26	0	0	0
GTEX-13OVG	SRR1389157	Artery - Tibial	0.0188679	0	0		27	0	26	0	1	0
GTEX-1314G	SRR1389278	Artery - Tibial	0.0526316	0	0		11	0	18	1	1	0
GTEX-ZQUD	SRR1389474	Artery - Tibial	0	0.0357143	0		27	1	25	0	0	0
GTEX-ZZPU	SRR1389546	Artery - Tibial	0	0	0		20	0	21	0	0	0
GTEX-ZVZO	SRR1391619	Artery - Tibial	0.025641	0	0		48	0	19	1	0	0
GTEX-ZVP2	SRR1392571	Artery - Tibial	0	0	0		17	0	18	0	0	0
GTEX-11ZTS	SRR1394209	Artery - Tibial	0	0	0		15	0	21	0	0	0
GTEX-13CF3	SRR1394366	Artery - Tibial	0	0.0625	0		15	1	16	0	0	0
GTEX-13QBU	SRR1396804	Artery - Tibial	0	0	0		35	0	47	0	0	0
GTEX-Y5LM	SRR1398793	Artery - Tibial	0	0	0		14	0	15	0	0	0
GTEX-13QIC	SRR1399843	Artery - Tibial	0.135135	0	0		16	0	16	3	2	0
GTEX-13OW6	SRR1399861	Artery - Tibial	0.0212766	0	0		22	0	23	1	0	0
GTEX-1128S	SRR1400333	Artery - Tibial	0	0	0		20	0	24	0	0	0
GTEX-14ICL	SRR1400355	Artery - Tibial	0	0	0		18	0	14	0	0	0
GTEX-11OC5	SRR1400530	Artery - Tibial	0.0120482	0	0		25	0	41	1	0	0
GTEX-YECK	SRR1401122	Artery - Tibial	0.0133333	0.0666667	0		28	2	37	0	1	0
GTEX-13NYC	SRR1401164	Artery - Tibial	0	0.02	0		49	1	43	0	0	0
GTEX-145MH	SRR1401235	Artery - Tibial	0.0196078	0	0		30	0	25	0	1	0
GTEX-11ILO	SRR1401491	Artery - Tibial	0.0136986	0	0		50	0	36	0	1	0
GTEX-XBEW	SRR1403502	Artery - Tibial	0	0	0		6	0	9	0	0	0
GTEX-ZGAY	SRR1403589	Artery - Tibial	0.142857	0	0		11	0	12	2	2	0
GTEX-ZVE2	SRR1406026	Artery - Tibial	0	0	0		17	0	25	0	0	0
GTEX-ZC5H	SRR1406372	Artery - Tibial	0	0	0		38	0	34	0	0	0
GTEX-13N1W	SRR1406457	Artery - Tibial	0.0344828	0	0		27	0	28	1	1	0
GTEX-145MN	SRR1407492	Artery - Tibial	0.0144928	0	0		35	0	34	1	0	0
GTEX-Y3IK	SRR1408727	Artery - Tibial	0.0123457	0.025641	0		38	1	40	1	0	0
GTEX-12ZZY	SRR1414379	Artery - Tibial	0	0.03125	0		31	1	29	0	0	0
GTEX-ZF3C	SRR1415026	Artery - Tibial	0.0222222	0.0322581	0		30	1	22	1	0	0
GTEX-14BMU	SRR1415153	Artery - Tibial	0	0	0		34	0	32	0	0	0
GTEX-Z93T	SRR1415547	Artery - Tibial	0	0.03125	0		31	1	19	0	0	0
GTEX-14A6H	SRR1416596	Artery - Tibial	0.027027	0	0		10	0	18	1	0	0
GTEX-ZAK1	SRR1417547	Artery - Tibial	0.111111	0	0		36	0	32	3	5	0
GTEX-13FTY	SRR1417611	Artery - Tibial	0	0	0		25	0	26	0	0	0
GTEX-11P81	SRR1417703	Artery - Tibial	0	0	0		31	0	23	0	0	0
GTEX-1269C	SRR1417873	Artery - Tibial	0	0	0		28	0	23	0	0	0
GTEX-14753	SRR1418001	Artery - Tibial	0	0	0		10	0	14	0	0	0
GTEX-13X6H	SRR1418064	Artery - Tibial	0.0222222	0.0384615	0		25	1	22	0	1	0
GTEX-11P7K	SRR1419318	Artery - Tibial	0.0169492	0	0		25	0	29	0	1	0
GTEX-ZDTT	SRR1419760	Artery - Tibial	0	0	0		9	0	11	0	0	0
GTEX-14A5H	SRR1420469	Artery - Tibial	0.0526316	0.0625	0		15	1	18	2	0	0
GTEX-147F3	SRR1420582	Artery - Tibial	0.0465116	0	0		32	0	41	1	3	0
GTEX-13OW7	SRR1420832	Artery - Tibial	0.0117647	0	0		15	0	42	1	0	0
GTEX-131YS	SRR1421284	Artery - Tibial	0.0126582	0.025	0		39	1	39	0	1	0
GTEX-131XE	SRR1429825	Artery - Tibial	0	0	0		27	0	48	0	0	0
GTEX-11ZVC	SRR1429869	Artery - Tibial	0	0	0		21	0	31	0	0	0
GTEX-11XUK	SRR1430111	Artery - Tibial	0	0	0		25	0	31	0	0	0
GTEX-145MF	SRR1432106	Artery - Tibial	0	0	0		17	0	26	0	0	0
GTEX-146FH	SRR1433131	Artery - Tibial	0.166667	0	0		20	0	15	3	3	0
GTEX-Y5V6	SRR1433452	Artery - Tibial	0	0	0		4	0	17	0	0	0
GTEX-1339X	SRR1435442	Artery - Tibial	0	0	0		11	0	18	0	0	0
GTEX-131XF	SRR1436207	Artery - Tibial	0.027027	0.047619	0		20	1	18	0	1	0
GTEX-13U4I	SRR1436822	Artery - Tibial	0.0169492	0	0		32	0	29	0	1	0
GTEX-ZPIC	SRR1439937	Artery - Tibial	0	0	0		35	0	36	0	0	0
GTEX-14DAR	SRR1442983	Artery - Tibial	0	0	0		23	0	21	0	0	0
GTEX-12WSM	SRR1443026	Artery - Tibial	0	0.0588235	0		16	1	10	0	0	0
GTEX-11ONC	SRR1443161	Artery - Tibial	0.0212766	0	0		22	0	23	0	1	0
GTEX-Z9EW	SRR1443376	Artery - Tibial	0	0	0		13	0	19	0	0	0
GTEX-131XW	SRR1444893	Artery - Tibial	0.0909091	0	0		20	0	15	1	2	0
GTEX-11VI4	SRR1445595	Artery - Tibial	0	0	0		26	0	34	0	0	0
GTEX-ZYVF	SRR1446180	Artery - Tibial	0	0	0		14	0	25	0	0	0
GTEX-ZTX8	SRR1446436	Artery - Tibial	0.0153846	0	0		48	0	32	0	1	0
GTEX-14E7W	SRR1446649	Artery - Tibial	0.0681818	0	0		40	0	41	4	2	0
GTEX-11GS4	SRR1447215	Artery - Tibial	0.0144928	0.03125	0		31	1	34	1	0	0
GTEX-11EI6	SRR1447871	Artery - Tibial	0	0	0		18	0	13	0	0	0
GTEX-12C56	SRR1448140	Artery - Tibial	0	0	0		24	0	28	0	0	0
GTEX-145MO	SRR1451796	Artery - Tibial	0	0	0		17	0	26	0	0	0
GTEX-13PL6	SRR1451838	Artery - Tibial	0.0163934	0	0		42	0	30	1	0	0
GTEX-11NUK	SRR1452356	Artery - Tibial	0.0175439	0	0		19	0	28	1	0	0
GTEX-ZDYS	SRR1452580	Artery - Tibial	0.151515	0	0		13	0	14	3	2	0
GTEX-ZVZP	SRR1454629	Artery - Tibial	0.0769231	0	0		7	0	12	2	0	0
GTEX-Y111	SRR1454761	Artery - Tibial	0.0217391	0	0		30	0	45	1	1	0
GTEX-X261	SRR1454842	Artery - Tibial	0	0	0		15	0	19	0	0	0
GTEX-ZT9X	SRR1454868	Artery - Tibial	0.0188679	0	0		20	0	26	1	0	0
GTEX-13N11	SRR1454891	Artery - Tibial	0.0175439	0	0		29	0	28	0	1	0
GTEX-ZYW4	SRR1455082	Artery - Tibial	0.0555556	0	0		14	0	17	1	1	0
GTEX-ZVTK	SRR1455127	Artery - Tibial	0.0144928	0	0		30	0	34	0	1	0
GTEX-14AS3	SRR1456401	Artery - Tibial	0	0	0		19	0	35	0	0	0
GTEX-131XH	SRR1457354	Artery - Tibial	0.0204082	0.03125	0		31	1	24	0	1	0
GTEX-13G51	SRR1457814	Artery - Tibial	0.037037	0	0		39	0	39	2	1	0
GTEX-ZT9W	SRR1458267	Artery - Tibial	0	0	0		35	0	29	0	0	0
GTEX-13FHP	SRR1459542	Artery - Tibial	0	0	0		26	0	29	0	0	0
GTEX-13PVR	SRR1460187	Artery - Tibial	0.0769231	0	0		36	0	30	2	3	0
GTEX-12BJ1	SRR1465092	Artery - Tibial	0.0196078	0	0		30	0	25	1	0	0
GTEX-ZAB5	SRR1465440	Artery - Tibial	0.0204082	0	0		20	0	24	0	1	0
GTEX-12ZZW	SRR1465983	Artery - Tibial	0	0	0		16	0	28	0	0	0
GTEX-13O3Q	SRR1466133	Artery - Tibial	0	0	0		21	0	32	0	0	0
GTEX-132AR	SRR1466400	Artery - Tibial	0	0	0		20	0	23	0	0	0
GTEX-11O72	SRR1466619	Artery - Tibial	0	0	0		19	0	26	0	0	0
GTEX-13NYS	SRR1466709	Artery - Tibial	0	0	0		20	0	25	0	0	0
GTEX-ZVT2	SRR1469321	Artery - Tibial	0	0	0		13	0	13	0	0	0
GTEX-ZYT6	SRR1469432	Artery - Tibial	0	0	0		25	0	36	0	0	0
GTEX-14B4R	SRR1469570	Artery - Tibial	0	0	0		12	0	19	0	0	0
GTEX-133LE	SRR1470603	Artery - Tibial	0	0.05	0		19	1	26	0	0	0
GTEX-146FR	SRR1470878	Artery - Tibial	0	0	0		24	0	28	0	0	0
GTEX-14BMV	SRR1470947	Artery - Tibial	0.0357143	0	0		15	0	27	2	0	0
GTEX-YJ8A	SRR1471222	Artery - Tibial	0	0	0		36	0	32	0	0	0
GTEX-12126	SRR1471548	Artery - Tibial	0.0212766	0	0		18	0	23	1	0	0
GTEX-145LS	SRR1472687	Artery - Tibial	0.0555556	0	0		13	0	17	2	0	0
GTEX-Z93S	SRR1474018	Artery - Tibial	0.0606061	0	0		29	0	31	2	2	0
GTEX-QDVJ	SRR1474113	Artery - Tibial	0	0	0		43	0	33	0	0	0
GTEX-13D11	SRR1474277	Artery - Tibial	0	0	0		22	0	30	0	0	0
GTEX-ZP4G	SRR1474816	Artery - Tibial	0	0	0		23	0	19	0	0	0
GTEX-13O3P	SRR1475044	Artery - Tibial	0	0	0		35	0	37	0	0	0
GTEX-YBZK	SRR1475210	Artery - Tibial	0	0.0909091	0		20	2	18	0	0	0
GTEX-14BIN	SRR1475345	Artery - Tibial	0	0	0		21	0	30	0	0	0
GTEX-13VXU	SRR1475367	Artery - Tibial	0	0	0		21	0	25	0	0	0
GTEX-ZAKK	SRR1476365	Artery - Tibial	0.010101	0	0		32	0	49	0	1	0
GTEX-131XG	SRR1476881	Artery - Tibial	0.1	0	0		17	0	27	4	2	0
GTEX-ZUA1	SRR1478744	Artery - Tibial	0.0512821	0.0277778	0		35	1	37	2	2	0
GTEX-147JS	SRR1479014	Artery - Tibial	0.0833333	0	0		23	0	22	2	2	0
GTEX-XBEC	SRR1480431	Artery - Tibial	0.0612245	0	0		17	0	23	2	1	0
GTEX-12WSN	SRR1481333	Artery - Tibial	0	0	0		26	0	31	0	0	0
GTEX-11ZUS	SRR1485499	Artery - Tibial	0	0	0		20	0	38	0	0	0
GTEX-132Q8	SRR1486698	Artery - Tibial	0	0	0		11	0	19	0	0	0
GTEX-139T6	SRR1486931	Artery - Tibial	0.0357143	0	0		21	0	27	1	1	0
GTEX-11TT1	SRR1487278	Artery - Tibial	0	0	0		21	0	25	0	0	0
GTEX-YJ8O	SRR1488133	Artery - Tibial	0.0322581	0	0		30	0	30	2	0	0
GTEX-11WQC	SRR1489438	Artery - Tibial	0.0285714	0	0		12	0	17	1	0	0
GTEX-13PL7	SRR1489461	Artery - Tibial	0	0.105263	0		17	2	24	0	0	0
GTEX-13JUV	SRR1489570	Artery - Tibial	0.027027	0	0		21	0	18	1	0	0
GTEX-145ME	SRR1490204	Artery - Tibial	0	0	0		30	0	26	0	0	0
GTEX-13FTW	SRR1490270	Artery - Tibial	0.030303	0	0		15	0	16	1	0	0
GTEX-113IC	SRR1490427	Artery - Tibial	0.027027	0	0		13	0	36	1	1	0
GTEX-13111	SRR1490447	Artery - Tibial	0.0704225	0	0		28	0	33	2	3	0
GTEX-ZA64	SRR1498395	Artery - Tibial	0.037037	0	0		33	0	26	0	2	0
GTEX-YFC4	SRR1498885	Artery - Tibial	0.0294118	0	0		32	0	33	1	1	0
GTEX-Y114	SRR1499371	Artery - Tibial	0.0153846	0.0555556	0		17	1	32	1	0	0
GTEX-11I78	SRR1499482	Artery - Tibial	0	0.037037	0		26	1	40	0	0	0
GTEX-13113	SRR1499873	Artery - Tibial	0.047619	0.047619	0		20	1	10	1	0	0
GTEX-ZYWO	SRR1500149	Artery - Tibial	0.037037	0	0		30	0	26	0	2	0
GTEX-1117F	SRR1500555	Artery - Tibial	0.0285714	0	0		15	0	17	1	0	0
GTEX-11NV4	SRR1500598	Artery - Tibial	0.0117647	0	0		35	0	42	1	0	0
GTEX-13NZ8	SRR1500977	Artery - Tibial	0	0	0		17	0	21	0	0	0
GTEX-XLM4	SRR2164936	Artery - Tibial	0	0	0		57	0	59	0	0	0
GTEX-XXEK	SRR2165323	Artery - Tibial	0	0.0193548	0		152	3	63	0	0	0
GTEX-T6MN	SRR2165527	Artery - Tibial	0.0769231	0	0		107	0	84	8	6	0
GTEX-T5JC	SRR2170447	Artery - Tibial	0.010989	0.010989	0		180	2	90	1	1	0
GTEX-VUSG	SRR2184904	Artery - Tibial	0.0458716	0.011236	0		88	1	52	2	3	0
GTEX-OXRN	SRR603365	Artery - Tibial	0.0406504	0	0		49	0	59	4	1	0
GTEX-QVJO	SRR612251	Artery - Tibial	0	0	0		1	0	2	0	0	0
GTEX-QEG4	SRR612287	Artery - Tibial	0.030303	0.0714286	0		13	1	16	0	1	0
GTEX-Q2AH	SRR612299	Artery - Tibial	0	0	0		10	0	13	0	0	0
GTEX-O5YW	SRR612323	Artery - Tibial	0	0.0833333	0		11	1	19	0	0	0
GTEX-O5YV	SRR612359	Artery - Tibial	0	0	0		36	0	33	0	0	0
GTEX-P4QT	SRR612383	Artery - Tibial	0	0	0		10	0	16	0	0	0
GTEX-Q2AI	SRR612431	Artery - Tibial	0	0	0		7	0	10	0	0	0
GTEX-RU1J	SRR612515	Artery - Tibial	0	0	0		18	0	20	0	0	0
GTEX-RTLS	SRR612551	Artery - Tibial	0.0632911	0	0		36	0	37	2	3	0
GTEX-RUSQ	SRR612604	Artery - Tibial	0	0.1	0		9	1	15	0	0	0
GTEX-OHPK	SRR612779	Artery - Tibial	0.00869565	0.0465116	0		41	2	57	1	0	0
GTEX-QCQG	SRR612851	Artery - Tibial	0	0	0		11	0	6	0	0	0
GTEX-PSDG	SRR612947	Artery - Tibial	0	0	0		9	0	10	0	0	0
GTEX-PW2O	SRR612971	Artery - Tibial	0	0	0		17	0	25	0	0	0
GTEX-RU72	SRR612983	Artery - Tibial	0.0434783	0	0		33	0	22	1	1	0
GTEX-QV31	SRR613006	Artery - Tibial	0.0285714	0	0		16	0	17	0	1	0
GTEX-PWOO	SRR613078	Artery - Tibial	0	0	0		15	0	9	0	0	0
GTEX-OXRL	SRR613198	Artery - Tibial	0	0.0227273	0		43	1	40	0	0	0
GTEX-OXRP	SRR613214	Artery - Tibial	0	0	0		7	0	19	0	0	0
GTEX-PX3G	SRR613318	Artery - Tibial	0	0	0		16	0	18	0	0	0
GTEX-RM2N	SRR613378	Artery - Tibial	0	0	0		10	0	27	0	0	0
GTEX-OXRK	SRR613522	Artery - Tibial	0	0	0		23	0	14	0	0	0
GTEX-QLQ7	SRR613557	Artery - Tibial	0.0204082	0	0		21	0	24	1	0	0
GTEX-OIZH	SRR613568	Artery - Tibial	0	0	0		12	0	14	0	0	0
GTEX-QXCU	SRR613819	Artery - Tibial	0.0416667	0	0		25	0	23	1	1	0
GTEX-REY6	SRR613843	Artery - Tibial	0.0731707	0	0		11	0	19	0	3	0
GTEX-QEG5	SRR613903	Artery - Tibial	0.0434783	0.0434783	0		22	1	11	0	1	0
GTEX-OXRO	SRR613939	Artery - Tibial	0	0	0		17	0	15	0	0	0
GTEX-P78B	SRR614035	Artery - Tibial	0	0	0		16	0	8	0	0	0
GTEX-OIZG	SRR614095	Artery - Tibial	0.2	0	0		7	0	6	1	2	0
GTEX-OHPM	SRR614239	Artery - Tibial	0.0196078	0	0		25	0	25	1	0	0
GTEX-RN64	SRR614335	Artery - Tibial	0.0322581	0	0		32	0	15	1	0	0
GTEX-OHPJ	SRR614407	Artery - Tibial	0	0	0		21	0	25	0	0	0
GTEX-RNOR	SRR614467	Artery - Tibial	0.015873	0	0		23	0	31	1	0	0
GTEX-QLQW	SRR614491	Artery - Tibial	0	0	0		9	0	8	0	0	0
GTEX-NPJ8	SRR614695	Artery - Tibial	0	0.0344828	0		28	1	38	0	0	0
GTEX-QDVN	SRR614707	Artery - Tibial	0	0	0		5	0	5	0	0	0
GTEX-PLZ4	SRR614719	Artery - Tibial	0	0	0		16	0	10	0	0	0
GTEX-OHPL	SRR614887	Artery - Tibial	0.0679612	0	0		49	0	48	5	2	0
GTEX-P4QS	SRR614984	Artery - Tibial	0	0	0		6	0	8	0	0	0
GTEX-POMQ	SRR615032	Artery - Tibial	0	0	0		18	0	18	0	0	0
GTEX-RVPV	SRR615056	Artery - Tibial	0.027027	0	0		17	0	18	0	1	0
GTEX-Q2AG	SRR615081	Artery - Tibial	0	0	0		25	0	29	0	0	0
GTEX-N7MS	SRR615261	Artery - Tibial	0	0	0		31	0	21	0	0	0
GTEX-PWN1	SRR615371	Artery - Tibial	0.0434783	0.0454545	0		21	1	22	1	1	0
GTEX-PWCY	SRR615383	Artery - Tibial	0	0	0		8	0	7	0	0	0
GTEX-P4PP	SRR615742	Artery - Tibial	0.153846	0	0		15	0	11	0	4	0
GTEX-NFK9	SRR615982	Artery - Tibial	0.0461538	0.0322581	0		30	1	31	1	2	0
GTEX-U3ZN	SRR655301	Artery - Tibial	0	0.0416667	0		46	2	47	0	0	0
GTEX-S95S	SRR655672	Artery - Tibial	0	0	0		12	0	12	0	0	0
GTEX-QEL4	SRR655720	Artery - Tibial	0.0434783	0	0		8	0	11	0	1	0
GTEX-S32W	SRR655756	Artery - Tibial	0	0	0		22	0	25	0	0	0
GTEX-U8T8	SRR655804	Artery - Tibial	0.030303	0	0		20	0	16	1	0	0
GTEX-R55C	SRR656095	Artery - Tibial	0.0212766	0.105263	0		17	2	23	0	1	0
GTEX-T8EM	SRR656325	Artery - Tibial	0.012987	0	0		18	0	38	0	1	0
GTEX-Q734	SRR657313	Artery - Tibial	0	0	0		37	0	50	0	0	0
GTEX-T5JC	SRR657444	Artery - Tibial	0.0123457	0.047619	0		40	2	40	1	0	0
GTEX-S7SE	SRR657623	Artery - Tibial	0.047619	0	0		16	0	10	0	1	0
GTEX-S4Z8	SRR657833	Artery - Tibial	0	0	0		9	0	8	0	0	0
GTEX-RWS6	SRR658045	Artery - Tibial	0.0526316	0	0		13	0	9	1	0	0
GTEX-S4UY	SRR658271	Artery - Tibial	0	0	0		6	0	7	0	0	0
GTEX-QDT8	SRR658362	Artery - Tibial	0	0	0		22	0	26	0	0	0
GTEX-TSE9	SRR658549	Artery - Tibial	0.0212766	0	0		31	0	23	1	0	0
GTEX-T6MN	SRR658621	Artery - Tibial	0	0	0.1		5	0	9	0	0	1
GTEX-RWSA	SRR658730	Artery - Tibial	0.0606061	0	0.03125		24	0	31	1	3	1
GTEX-U8XE	SRR658921	Artery - Tibial	0.0357143	0	0		29	0	27	1	1	0
GTEX-S4P3	SRR659307	Artery - Tibial	0.0196078	0	0		23	0	25	0	1	0
GTEX-SN8G	SRR659389	Artery - Tibial	0.0114943	0	0		22	0	43	1	0	0
GTEX-SSA3	SRR659427	Artery - Tibial	0	0	0		20	0	26	0	0	0
GTEX-P44H	SRR659533	Artery - Tibial	0	0	0		6	0	10	0	0	0
GTEX-T6MO	SRR659839	Artery - Tibial	0	0	0		9	0	13	0	0	0
GTEX-U4B1	SRR660272	Artery - Tibial	0	0	0		11	0	18	0	0	0
GTEX-S3XE	SRR660450	Artery - Tibial	0	0	0		6	0	15	0	0	0
GTEX-S7SF	SRR660534	Artery - Tibial	0.1	0	0		23	0	18	3	1	0
GTEX-PVOW	SRR660907	Artery - Tibial	0	0	0		17	0	42	0	0	0
GTEX-UJMC	SRR661505	Artery - Tibial	0.0434783	0	0		6	0	11	0	1	0
GTEX-SJXC	SRR661877	Artery - Tibial	0	0	0		9	0	17	0	0	0
GTEX-S341	SRR662330	Artery - Tibial	0.0666667	0.111111	0		8	1	14	1	1	0
GTEX-UJHI	SRR662677	Artery - Tibial	0.0322581	0	0		29	0	30	1	1	0
GTEX-R53T	SRR662787	Artery - Tibial	0	0	0		2	0	8	0	0	0
GTEX-TKQ2	SRR662823	Artery - Tibial	0.012987	0.0465116	0		41	2	38	1	0	0
GTEX-U3ZH	SRR663052	Artery - Tibial	0	0	0		28	0	36	0	0	0
GTEX-TMMY	SRR663124	Artery - Tibial	0.05	0	0		18	0	19	1	1	0
GTEX-S33H	SRR663185	Artery - Tibial	0	0	0		16	0	22	0	0	0
GTEX-WFG7	SRR663416	Artery - Tibial	0	0	0		17	0	17	0	0	0
GTEX-T2IS	SRR663465	Artery - Tibial	0.0526316	0	0		12	0	9	0	1	0
GTEX-WEY5	SRR663537	Artery - Tibial	0	0	0		12	0	20	0	0	0
GTEX-SNMC	SRR664025	Artery - Tibial	0	0	0		13	0	18	0	0	0
GTEX-VUSH	SRR807567	Artery - Tibial	0.333333	0	0		1	0	2	2	0	0
GTEX-S7PM	SRR808496	Artery - Tibial	0.0909091	0.0344828	0		28	1	25	5	0	0
GTEX-OIZI	SRR809089	Artery - Tibial	0.111111	0	0		20	0	28	2	5	0
GTEX-WHWD	SRR809698	Artery - Tibial	0.012987	0	0		41	0	38	0	1	0
GTEX-O5YT	SRR809755	Artery - Tibial	0	0	0		16	0	28	0	0	0
GTEX-WFON	SRR810031	Artery - Tibial	0.0196078	0.0769231	0		24	2	25	1	0	0
GTEX-WOFM	SRR810273	Artery - Tibial	0	0	0		34	0	36	0	0	0
GTEX-WZTO	SRR810413	Artery - Tibial	0.0153846	0	0.030303		30	0	32	1	0	1
GTEX-PLZ6	SRR810921	Artery - Tibial	0	0	0		49	0	41	0	0	0
GTEX-V955	SRR811005	Artery - Tibial	0	0	0		19	0	32	0	0	0
GTEX-WRHK	SRR811357	Artery - Tibial	0.025641	0	0		38	0	38	0	2	0
GTEX-WRHU	SRR811653	Artery - Tibial	0.0120482	0	0		30	0	41	1	0	0
GTEX-WYJK	SRR811964	Artery - Tibial	0.0740741	0	0		22	0	25	3	1	0
GTEX-WHSE	SRR812366	Artery - Tibial	0	0.047619	0		20	1	33	0	0	0
GTEX-WWYW	SRR812625	Artery - Tibial	0	0	0		21	0	21	0	0	0
GTEX-WYVS	SRR812837	Artery - Tibial	0.0140845	0	0		26	0	35	1	0	0
GTEX-U412	SRR813315	Artery - Tibial	0.04	0	0		12	0	12	0	1	0
GTEX-OXRK	SRR813608	Artery - Tibial	0	0.0526316	0		18	1	18	0	0	0
GTEX-WHPG	SRR814165	Artery - Tibial	0.0126582	0.0285714	0		34	1	39	0	1	0
GTEX-WL46	SRR814747	Artery - Tibial	0	0	0		32	0	26	0	0	0
GTEX-WYBS	SRR817094	Artery - Tibial	0	0.04	0		24	1	23	0	0	0
GTEX-OOBJ	SRR817118	Artery - Tibial	0.015873	0	0		27	0	31	0	1	0
GTEX-OHPN	SRR817587	Artery - Tibial	0.0571429	0	0		30	0	33	3	1	0
GTEX-WY7C	SRR818670	Artery - Tibial	0	0	0		13	0	29	0	0	0
GTEX-X4EP	SRR818725	Artery - Tibial	0.0217391	0.0232558	0		42	1	45	1	1	0
GTEX-VJWN	SRR820049	Artery - Tibial	0.119048	0.0294118	0		33	1	37	5	5	0
GTEX-U3ZM	SRR1071717	Bladder	0.0638298	0	0		11	0	22	1	2	0
GTEX-U4B1	SRR1079830	Bladder	0.047619	0	0		25	0	20	2	0	0
GTEX-S4Q7	SRR1081765	Bladder	0	0	0		24	0	23	0	0	0
GTEX-SNMC	SRR1085402	Bladder	0.037037	0	0		27	0	26	1	1	0
GTEX-TMMY	SRR1086236	Bladder	0.0136986	0	0		11	0	36	0	1	0
GTEX-SE5C	SRR1092208	Bladder	0	0	0		20	0	23	0	0	0
GTEX-S4UY	SRR1093930	Bladder	0.0864198	0.0192308	0		51	1	37	2	5	0
GTEX-S32W	SRR1097296	Bladder	0.0208333	0.05	0		38	2	47	2	0	0
GTEX-S3XE	SRR1099957	Bladder	0.16129	0	0		53	0	39	11	4	0
GTEX-U3ZN	SRR1120296	Bladder	0.012987	0	0		45	0	38	0	1	0
GTEX-XLM4	SRR1077687	Brain - Amygdala	0	0	0		3	0	2	0	0	0
GTEX-X585	SRR1085015	Brain - Amygdala	0	0	0		3	0	12	0	0	0
GTEX-X4XX	SRR1095865	Brain - Amygdala	0	0	0		5	0	6	0	0	0
GTEX-12WSH	SRR1315371	Brain - Amygdala	0	0	0		2	0	3	0	0	0
GTEX-145LS	SRR1317853	Brain - Amygdala	0	0	0		8	0	2	0	0	0
GTEX-145MI	SRR1319816	Brain - Amygdala	0	0	0		11	0	10	0	0	0
GTEX-147GR	SRR1320892	Brain - Amygdala	0	0	0		2	0	6	0	0	0
GTEX-12ZZZ	SRR1321674	Brain - Amygdala	0	0	0		5	0	2	0	0	0
GTEX-139UC	SRR1322419	Brain - Amygdala	0	NA	0		0	0	3	0	0	0
GTEX-13N2G	SRR1326366	Brain - Amygdala	0	0	0		13	0	18	0	0	0
GTEX-13OW7	SRR1330346	Brain - Amygdala	0	0	0		3	0	12	0	0	0
GTEX-12WSD	SRR1333352	Brain - Amygdala	0	0	0		7	0	9	0	0	0
GTEX-144GL	SRR1338301	Brain - Amygdala	0	NA	0		0	0	2	0	0	0
GTEX-13X6K	SRR1338627	Brain - Amygdala	0	0	0		25	0	23	0	0	0
GTEX-ZAB4	SRR1339740	Brain - Amygdala	0	0	0		1	0	1	0	0	0
GTEX-13QIC	SRR1352554	Brain - Amygdala	0	0	0		2	0	5	0	0	0
GTEX-13JVG	SRR1352706	Brain - Amygdala	0	0	0		7	0	4	0	0	0
GTEX-13NYS	SRR1355595	Brain - Amygdala	0	0.0263158	0		37	1	33	0	0	0
GTEX-RVPU	SRR1358689	Brain - Amygdala	1	0	NA		2	0	0	1	0	0
GTEX-14ABY	SRR1359123	Brain - Amygdala	0.0714286	0.0588235	0		16	1	13	1	1	0
GTEX-11ZU8	SRR1360150	Brain - Amygdala	0	NA	0		0	0	4	0	0	0
GTEX-13OW5	SRR1360383	Brain - Amygdala	0	0	0		24	0	29	0	0	0
GTEX-13SLX	SRR1367128	Brain - Amygdala	0	0	0		13	0	2	0	0	0
GTEX-13VXU	SRR1378004	Brain - Amygdala	0	0	0		8	0	12	0	0	0
GTEX-13OVL	SRR1390582	Brain - Amygdala	0	1	0		0	1	3	0	0	0
GTEX-13SLW	SRR1394297	Brain - Amygdala	0	0	0		8	0	13	0	0	0
GTEX-12WS9	SRR1395951	Brain - Amygdala	0	0	0		2	0	1	0	0	0
GTEX-1399T	SRR1397073	Brain - Amygdala	0	0	0		4	0	2	0	0	0
GTEX-ZVZQ	SRR1407134	Brain - Amygdala	0	0	0		10	0	5	0	0	0
GTEX-13O3Q	SRR1409282	Brain - Amygdala	0	0	0		5	0	3	0	0	0
GTEX-12WSF	SRR1415832	Brain - Amygdala	0	0	0		5	0	3	0	0	0
GTEX-11ZVC	SRR1417202	Brain - Amygdala	0	0	0		5	0	8	0	0	0
GTEX-13O3O	SRR1418818	Brain - Amygdala	0	0	0		8	0	8	0	0	0
GTEX-12WSA	SRR1421093	Brain - Amygdala	0	0	0		1	0	2	0	0	0
GTEX-131XH	SRR1430288	Brain - Amygdala	0	NA	0		0	0	8	0	0	0
GTEX-ZE9C	SRR1436966	Brain - Amygdala	0	NA	0		0	0	3	0	0	0
GTEX-139T8	SRR1442666	Brain - Amygdala	0	0	0		2	0	9	0	0	0
GTEX-12ZZW	SRR1446287	Brain - Amygdala	0	NA	0		0	0	2	0	0	0
GTEX-13FLV	SRR1448162	Brain - Amygdala	0	0	0		3	0	4	0	0	0
GTEX-13OVH	SRR1448226	Brain - Amygdala	0	0	0		2	0	5	0	0	0
GTEX-14BIM	SRR1456294	Brain - Amygdala	0	0	0		5	0	6	0	0	0
GTEX-13CZV	SRR1459423	Brain - Amygdala	0.0588235	0	0		3	0	8	0	1	0
GTEX-13PVQ	SRR1467294	Brain - Amygdala	0	0	0		7	0	3	0	0	0
GTEX-13X6J	SRR1473422	Brain - Amygdala	0	0	0		10	0	6	0	0	0
GTEX-13OVJ	SRR1473936	Brain - Amygdala	0	0	0		26	0	31	0	0	0
GTEX-1313W	SRR1474333	Brain - Amygdala	0	0.2	0		4	1	9	0	0	0
GTEX-YFC4	SRR1485652	Brain - Amygdala	0	0	0		18	0	9	0	0	0
GTEX-13112	SRR1487825	Brain - Amygdala	0	0	0		5	0	7	0	0	0
GTEX-13OW6	SRR1489155	Brain - Amygdala	0	0	0		6	0	3	0	0	0
GTEX-13N1W	SRR1489821	Brain - Amygdala	0	0	0		2	0	6	0	0	0
GTEX-131YS	SRR1498640	Brain - Amygdala	0	0	0		4	0	8	0	0	0
GTEX-13RTJ	SRR1500428	Brain - Amygdala	0	0	0		16	0	16	0	0	0
GTEX-13X6I	SRR1500639	Brain - Amygdala	0	0	0		3	0	3	0	0	0
GTEX-1445S	SRR1500800	Brain - Amygdala	0	0	0		6	0	3	0	0	0
GTEX-NPJ8	SRR598124	Brain - Amygdala	0	0	0		7	0	6	0	0	0
GTEX-N7MT	SRR598671	Brain - Amygdala	0	0	0		5	0	3	0	0	0
GTEX-NL3H	SRR599448	Brain - Amygdala	0	0	0		1	0	5	0	0	0
GTEX-Q2AG	SRR600445	Brain - Amygdala	0	0	0		2	0	5	0	0	0
GTEX-N7MS	SRR603068	Brain - Amygdala	0	0	0		3	0	9	0	0	0
GTEX-NL4W	SRR603534	Brain - Amygdala	0	0	0		12	0	15	0	0	0
GTEX-P44G	SRR604528	Brain - Amygdala	0	0	0		13	0	9	0	0	0
GTEX-OHPN	SRR607445	Brain - Amygdala	0	0	0		6	0	10	0	0	0
GTEX-NPJ7	SRR607478	Brain - Amygdala	0	0	0		8	0	9	0	0	0
GTEX-QVJO	SRR614563	Brain - Amygdala	0	0	0		6	0	7	0	0	0
GTEX-R55E	SRR614647	Brain - Amygdala	0	0	0		8	0	6	0	0	0
GTEX-RVPU	SRR615515	Brain - Amygdala	0	NA	0		0	0	1	0	0	0
GTEX-RNOR	SRR655435	Brain - Amygdala	0	0	0		1	0	6	0	0	0
GTEX-QMR6	SRR656493	Brain - Amygdala	0	0	0		2	0	2	0	0	0
GTEX-T6MN	SRR656516	Brain - Amygdala	0	NA	0		0	0	2	0	0	0
GTEX-QVUS	SRR657151	Brain - Amygdala	0	NA	0		0	0	1	0	0	0
GTEX-S7SE	SRR657891	Brain - Amygdala	0	0	0		4	0	7	0	0	0
GTEX-UTHO	SRR659625	Brain - Amygdala	NA	0	NA		1	0	0	0	0	0
GTEX-TSE9	SRR660330	Brain - Amygdala	0	0	0		1	0	5	0	0	0
GTEX-QDT8	SRR661005	Brain - Amygdala	0	0	0		2	0	11	0	0	0
GTEX-P44H	SRR661818	Brain - Amygdala	0	0	0		2	0	7	0	0	0
GTEX-T5JC	SRR662978	Brain - Amygdala	0	0	0		12	0	18	0	0	0
GTEX-WVLH	SRR818418	Brain - Amygdala	0	0	0		21	0	14	0	0	0
GTEX-X4EP	SRR819346	Brain - Amygdala	0.015544	0	0		69	0	95	1	2	0
GTEX-WHSE	SRR820883	Brain - Amygdala	0	0	0		14	0	7	0	0	0
GTEX-WZTO	SRR821549	Brain - Amygdala	0	0	0		7	0	7	0	0	0
GTEX-X585	SRR1073143	Brain - Anterior cingulate cortex (BA24)	0.333333	0.111111	0		8	1	1	0	1	0
GTEX-XMD1	SRR1078347	Brain - Anterior cingulate cortex (BA24)	0	0	0		1	0	10	0	0	0
GTEX-XOTO	SRR1085825	Brain - Anterior cingulate cortex (BA24)	0	0	0		4	0	5	0	0	0
GTEX-X4XX	SRR1085850	Brain - Anterior cingulate cortex (BA24)	0	0	0		4	0	3	0	0	0
GTEX-XLM4	SRR1101421	Brain - Anterior cingulate cortex (BA24)	0	0	0		6	0	7	0	0	0
GTEX-11GSO	SRR1311086	Brain - Anterior cingulate cortex (BA24)	0	0	0		5	0	3	0	0	0
GTEX-145MI	SRR1315019	Brain - Anterior cingulate cortex (BA24)	0	0	0		5	0	11	0	0	0
GTEX-13112	SRR1316297	Brain - Anterior cingulate cortex (BA24)	0	0	0		4	0	5	0	0	0
GTEX-13PVQ	SRR1316392	Brain - Anterior cingulate cortex (BA24)	0	0.0666667	0		14	1	7	0	0	0
GTEX-12ZZW	SRR1316624	Brain - Anterior cingulate cortex (BA24)	0	0	0		1	0	1	0	0	0
GTEX-13X6J	SRR1317877	Brain - Anterior cingulate cortex (BA24)	0	0	0		5	0	12	0	0	0
GTEX-139UC	SRR1318426	Brain - Anterior cingulate cortex (BA24)	0	0	0		5	0	5	0	0	0
GTEX-13RTL	SRR1322456	Brain - Anterior cingulate cortex (BA24)	0	0	0		6	0	7	0	0	0
GTEX-N7MS	SRR1323106	Brain - Anterior cingulate cortex (BA24)	0	0	0		2	0	7	0	0	0
GTEX-13OW7	SRR1323174	Brain - Anterior cingulate cortex (BA24)	0	0	0		7	0	7	0	0	0
GTEX-12WS9	SRR1335707	Brain - Anterior cingulate cortex (BA24)	0	0	0		7	0	6	0	0	0
GTEX-ZVZQ	SRR1336158	Brain - Anterior cingulate cortex (BA24)	0	0	0		2	0	2	0	0	0
GTEX-ZF28	SRR1336292	Brain - Anterior cingulate cortex (BA24)	0	0	0		4	0	5	0	0	0
GTEX-13X6K	SRR1336660	Brain - Anterior cingulate cortex (BA24)	0	0	0		5	0	16	0	0	0
GTEX-13CIG	SRR1337648	Brain - Anterior cingulate cortex (BA24)	0	0	0		3	0	9	0	0	0
GTEX-144GL	SRR1337909	Brain - Anterior cingulate cortex (BA24)	0	0	0		15	0	13	0	0	0
GTEX-12WSM	SRR1343841	Brain - Anterior cingulate cortex (BA24)	0	0	0		6	0	1	0	0	0
GTEX-RNOR	SRR1349056	Brain - Anterior cingulate cortex (BA24)	0	0	0		2	0	5	0	0	0
GTEX-13O3Q	SRR1350456	Brain - Anterior cingulate cortex (BA24)	0.037037	0	0		15	0	13	0	1	0
GTEX-145LU	SRR1352975	Brain - Anterior cingulate cortex (BA24)	0	0	0		11	0	13	0	0	0
GTEX-11ZTS	SRR1353221	Brain - Anterior cingulate cortex (BA24)	0	NA	0		0	0	1	0	0	0
GTEX-13CZV	SRR1354910	Brain - Anterior cingulate cortex (BA24)	0	0	0		6	0	4	0	0	0
GTEX-131YS	SRR1355040	Brain - Anterior cingulate cortex (BA24)	0	0	0		1	0	4	0	0	0
GTEX-13JVG	SRR1359171	Brain - Anterior cingulate cortex (BA24)	0	0	0		8	0	5	0	0	0
GTEX-13SLW	SRR1360104	Brain - Anterior cingulate cortex (BA24)	0	0	0		2	0	3	0	0	0
GTEX-12WSD	SRR1361674	Brain - Anterior cingulate cortex (BA24)	0	0	0		4	0	2	0	0	0
GTEX-YFC4	SRR1362219	Brain - Anterior cingulate cortex (BA24)	0	0	0		2	0	7	0	0	0
GTEX-11ZVC	SRR1370240	Brain - Anterior cingulate cortex (BA24)	0	0	0		2	0	4	0	0	0
GTEX-13IVO	SRR1378841	Brain - Anterior cingulate cortex (BA24)	0	0	0		3	0	4	0	0	0
GTEX-ZUA1	SRR1381889	Brain - Anterior cingulate cortex (BA24)	0	0	0		3	0	5	0	0	0
GTEX-13PLJ	SRR1382956	Brain - Anterior cingulate cortex (BA24)	0	0	0		5	0	9	0	0	0
GTEX-13X6I	SRR1387178	Brain - Anterior cingulate cortex (BA24)	0	0	0		9	0	6	0	0	0
GTEX-12WSC	SRR1387199	Brain - Anterior cingulate cortex (BA24)	0	0	0		2	0	3	0	0	0
GTEX-13S7M	SRR1388378	Brain - Anterior cingulate cortex (BA24)	0	0.166667	0		5	1	5	0	0	0
GTEX-Y8DK	SRR1395834	Brain - Anterior cingulate cortex (BA24)	0	0	0		2	0	3	0	0	0
GTEX-139T8	SRR1397906	Brain - Anterior cingulate cortex (BA24)	0	0	0		1	0	5	0	0	0
GTEX-13NYS	SRR1399051	Brain - Anterior cingulate cortex (BA24)	0	0.037037	0		26	1	24	0	0	0
GTEX-12ZZZ	SRR1405007	Brain - Anterior cingulate cortex (BA24)	0	0	0		4	0	12	0	0	0
GTEX-13OW8	SRR1405485	Brain - Anterior cingulate cortex (BA24)	0	0	0		8	0	7	0	0	0
GTEX-13FLV	SRR1409305	Brain - Anterior cingulate cortex (BA24)	0	0	0		6	0	4	0	0	0
GTEX-11ZU8	SRR1410912	Brain - Anterior cingulate cortex (BA24)	0	0	0		1	0	1	0	0	0
GTEX-ZDXO	SRR1416999	Brain - Anterior cingulate cortex (BA24)	0	0	0		3	0	2	0	0	0
GTEX-ZAB4	SRR1420984	Brain - Anterior cingulate cortex (BA24)	0.0909091	0	0		5	0	5	1	0	0
GTEX-145LS	SRR1421351	Brain - Anterior cingulate cortex (BA24)	0	0	0		1	0	3	0	0	0
GTEX-13OVL	SRR1431307	Brain - Anterior cingulate cortex (BA24)	0	0	0		10	0	7	0	0	0
GTEX-13QIC	SRR1433431	Brain - Anterior cingulate cortex (BA24)	0	0	0		3	0	8	0	0	0
GTEX-13FHO	SRR1434484	Brain - Anterior cingulate cortex (BA24)	0	0	0		13	0	8	0	0	0
GTEX-139TT	SRR1437306	Brain - Anterior cingulate cortex (BA24)	0	0	0		3	0	6	0	0	0
GTEX-P44H	SRR1440058	Brain - Anterior cingulate cortex (BA24)	0.0909091	0	0		10	0	5	0	1	0
GTEX-ZVT3	SRR1440962	Brain - Anterior cingulate cortex (BA24)	0	0	0		5	0	6	0	0	0
GTEX-11UD1	SRR1447259	Brain - Anterior cingulate cortex (BA24)	0	0	0		4	0	9	0	0	0
GTEX-14BIM	SRR1452379	Brain - Anterior cingulate cortex (BA24)	0	0	0		2	0	3	0	0	0
GTEX-13RTJ	SRR1453145	Brain - Anterior cingulate cortex (BA24)	0	0	0		2	0	2	0	0	0
GTEX-131XH	SRR1459718	Brain - Anterior cingulate cortex (BA24)	0	0	0		3	0	6	0	0	0
GTEX-13N2G	SRR1466871	Brain - Anterior cingulate cortex (BA24)	0	0	0		19	0	20	0	0	0
GTEX-YJ89	SRR1470703	Brain - Anterior cingulate cortex (BA24)	0	0	0		4	0	11	0	0	0
GTEX-12ZZX	SRR1471350	Brain - Anterior cingulate cortex (BA24)	0	0	0		14	0	12	0	0	0
GTEX-1445S	SRR1472150	Brain - Anterior cingulate cortex (BA24)	0	0.0714286	0		13	1	13	0	0	0
GTEX-12WSF	SRR1473733	Brain - Anterior cingulate cortex (BA24)	0	0	0		1	0	3	0	0	0
GTEX-1313W	SRR1474509	Brain - Anterior cingulate cortex (BA24)	0	NA	0		0	0	3	0	0	0
GTEX-145MG	SRR1477080	Brain - Anterior cingulate cortex (BA24)	0	0	0		6	0	5	0	0	0
GTEX-13O3O	SRR1480365	Brain - Anterior cingulate cortex (BA24)	0	0	0		8	0	7	0	0	0
GTEX-13OVJ	SRR1480652	Brain - Anterior cingulate cortex (BA24)	0	0	0		20	0	15	0	0	0
GTEX-13VXU	SRR1481216	Brain - Anterior cingulate cortex (BA24)	0	0	0		2	0	1	0	0	0
GTEX-13CF2	SRR1485542	Brain - Anterior cingulate cortex (BA24)	0	0	0		6	0	12	0	0	0
GTEX-1477Z	SRR1486475	Brain - Anterior cingulate cortex (BA24)	0	0	0		7	0	10	0	0	0
GTEX-13OVH	SRR1487321	Brain - Anterior cingulate cortex (BA24)	0	0	0		6	0	4	0	0	0
GTEX-13OW5	SRR1488715	Brain - Anterior cingulate cortex (BA24)	0	0	0		2	0	6	0	0	0
GTEX-ZE9C	SRR1489779	Brain - Anterior cingulate cortex (BA24)	NA	0	NA		2	0	0	0	0	0
GTEX-13N1W	SRR1498272	Brain - Anterior cingulate cortex (BA24)	0	0	0		9	0	4	0	0	0
GTEX-145MH	SRR1500753	Brain - Anterior cingulate cortex (BA24)	0	0	0		5	0	1	0	0	0
GTEX-PWO3	SRR600385	Brain - Anterior cingulate cortex (BA24)	0	0	0		4	0	14	0	0	0
GTEX-NL3H	SRR600608	Brain - Anterior cingulate cortex (BA24)	0	0	0		2	0	3	0	0	0
GTEX-OHPN	SRR601755	Brain - Anterior cingulate cortex (BA24)	0	0	0		6	0	13	0	0	0
GTEX-N7MT	SRR602365	Brain - Anterior cingulate cortex (BA24)	0	0	0		2	0	2	0	0	0
GTEX-Q2AG	SRR602728	Brain - Anterior cingulate cortex (BA24)	0	0	0		3	0	5	0	0	0
GTEX-NPJ8	SRR607091	Brain - Anterior cingulate cortex (BA24)	0	0	0		7	0	12	0	0	0
GTEX-N7MS	SRR607775	Brain - Anterior cingulate cortex (BA24)	0	NA	0		0	0	2	0	0	0
GTEX-P44G	SRR608002	Brain - Anterior cingulate cortex (BA24)	0	0	0		10	0	13	0	0	0
GTEX-RNOR	SRR614742	Brain - Anterior cingulate cortex (BA24)	NA	0	NA		1	0	0	0	0	0
GTEX-RVPV	SRR614900	Brain - Anterior cingulate cortex (BA24)	0	0	0		1	0	3	0	0	0
GTEX-QVUS	SRR657683	Brain - Anterior cingulate cortex (BA24)	0	NA	0		0	0	4	0	0	0
GTEX-PVOW	SRR658129	Brain - Anterior cingulate cortex (BA24)	0	0	0		1	0	4	0	0	0
GTEX-T2IS	SRR659235	Brain - Anterior cingulate cortex (BA24)	0	NA	0		0	0	2	0	0	0
GTEX-QDT8	SRR659602	Brain - Anterior cingulate cortex (BA24)	0	0	0		4	0	17	0	0	0
GTEX-UTHO	SRR660945	Brain - Anterior cingulate cortex (BA24)	NA	0	NA		1	0	0	0	0	0
GTEX-P44H	SRR661133	Brain - Anterior cingulate cortex (BA24)	0	0	0		1	0	2	0	0	0
GTEX-RVPU	SRR662091	Brain - Anterior cingulate cortex (BA24)	0	NA	0		0	0	8	0	0	0
GTEX-WL46	SRR814989	Brain - Anterior cingulate cortex (BA24)	0	0	0		3	0	1	0	0	0
GTEX-X4EP	SRR817658	Brain - Anterior cingulate cortex (BA24)	0	0	0		46	0	79	0	0	0
GTEX-WHSE	SRR817832	Brain - Anterior cingulate cortex (BA24)	0	0	0		12	0	12	0	0	0
GTEX-N7MS	SRR820623	Brain - Anterior cingulate cortex (BA24)	0	0	0		4	0	8	0	0	0
GTEX-WZTO	SRR821626	Brain - Anterior cingulate cortex (BA24)	0	0	0		2	0	2	0	0	0
GTEX-XMD1	SRR1072178	Brain - Caudate (basal ganglia)	0	0	0		4	0	2	0	0	0
GTEX-XOTO	SRR1075433	Brain - Caudate (basal ganglia)	0	0	0		11	0	8	0	0	0
GTEX-X585	SRR1082328	Brain - Caudate (basal ganglia)	0	0	0		2	0	4	0	0	0
GTEX-X4XX	SRR1086561	Brain - Caudate (basal ganglia)	0	0	0		5	0	10	0	0	0
GTEX-12WSM	SRR1312103	Brain - Caudate (basal ganglia)	0	0	0		5	0	8	0	0	0
GTEX-13RTJ	SRR1314767	Brain - Caudate (basal ganglia)	0	0	0		2	0	11	0	0	0
GTEX-13OW8	SRR1315761	Brain - Caudate (basal ganglia)	0	0	0		7	0	4	0	0	0
GTEX-13CIG	SRR1319019	Brain - Caudate (basal ganglia)	0	0	0		4	0	10	0	0	0
GTEX-144GO	SRR1319136	Brain - Caudate (basal ganglia)	0	0	0		9	0	9	0	0	0
GTEX-13NYS	SRR1320560	Brain - Caudate (basal ganglia)	0	0	0		19	0	27	0	0	0
GTEX-13OW6	SRR1321786	Brain - Caudate (basal ganglia)	0	0.0588235	0		16	1	17	0	0	0
GTEX-13O3Q	SRR1329377	Brain - Caudate (basal ganglia)	0	0	0		11	0	11	0	0	0
GTEX-12ZZX	SRR1329761	Brain - Caudate (basal ganglia)	0	0	0		10	0	12	0	0	0
GTEX-13112	SRR1330061	Brain - Caudate (basal ganglia)	0	0	0		5	0	7	0	0	0
GTEX-ZVT3	SRR1330699	Brain - Caudate (basal ganglia)	0	0	0		5	0	13	0	0	0
GTEX-1477Z	SRR1331289	Brain - Caudate (basal ganglia)	0	0	0		3	0	9	0	0	0
GTEX-12WSH	SRR1331511	Brain - Caudate (basal ganglia)	0	0	0		2	0	11	0	0	0
GTEX-13OVJ	SRR1331597	Brain - Caudate (basal ganglia)	0	0.0434783	0		22	1	38	0	0	0
GTEX-11UD1	SRR1332856	Brain - Caudate (basal ganglia)	0	0	0		9	0	10	0	0	0
GTEX-1445S	SRR1334033	Brain - Caudate (basal ganglia)	0	0	0		19	0	19	0	0	0
GTEX-ZXG5	SRR1336006	Brain - Caudate (basal ganglia)	0	0	0		9	0	8	0	0	0
GTEX-13VXU	SRR1336357	Brain - Caudate (basal ganglia)	0	0	0		5	0	6	0	0	0
GTEX-131YS	SRR1339218	Brain - Caudate (basal ganglia)	0	0	0		3	0	4	0	0	0
GTEX-14BIN	SRR1339549	Brain - Caudate (basal ganglia)	0	0	0		8	0	6	0	0	0
GTEX-139T8	SRR1339968	Brain - Caudate (basal ganglia)	0	0	0		8	0	6	0	0	0
GTEX-13OVH	SRR1340202	Brain - Caudate (basal ganglia)	0	0	0		5	0	7	0	0	0
GTEX-145MG	SRR1343197	Brain - Caudate (basal ganglia)	0	NA	0		0	0	5	0	0	0
GTEX-11NV4	SRR1355262	Brain - Caudate (basal ganglia)	0	0	0		2	0	8	0	0	0
GTEX-144GL	SRR1355613	Brain - Caudate (basal ganglia)	0	0	0		5	0	9	0	0	0
GTEX-1399T	SRR1357189	Brain - Caudate (basal ganglia)	0	0	0		5	0	5	0	0	0
GTEX-13O3O	SRR1358183	Brain - Caudate (basal ganglia)	0	0	0		4	0	6	0	0	0
GTEX-12ZZW	SRR1360674	Brain - Caudate (basal ganglia)	0	0	0		6	0	7	0	0	0
GTEX-14BIM	SRR1361757	Brain - Caudate (basal ganglia)	0	0	0		2	0	2	0	0	0
GTEX-139TU	SRR1361795	Brain - Caudate (basal ganglia)	0	0	0		4	0	11	0	0	0
GTEX-13S7M	SRR1362417	Brain - Caudate (basal ganglia)	0	0	0		7	0	11	0	0	0
GTEX-12WSB	SRR1365828	Brain - Caudate (basal ganglia)	0	0	0		8	0	13	0	0	0
GTEX-11OF3	SRR1365987	Brain - Caudate (basal ganglia)	0	0	0		4	0	5	0	0	0
GTEX-13CZV	SRR1368222	Brain - Caudate (basal ganglia)	0	0	0		9	0	7	0	0	0
GTEX-13N1W	SRR1370405	Brain - Caudate (basal ganglia)	0	0	0		9	0	6	0	0	0
GTEX-145LS	SRR1373940	Brain - Caudate (basal ganglia)	0	0	0		7	0	11	0	0	0
GTEX-13NZA	SRR1375616	Brain - Caudate (basal ganglia)	0	1	0		0	1	4	0	0	0
GTEX-ZE7O	SRR1375635	Brain - Caudate (basal ganglia)	0	0	0		3	0	13	0	0	0
GTEX-ZE9C	SRR1375927	Brain - Caudate (basal ganglia)	0	0	0		21	0	20	0	0	0
GTEX-13FLW	SRR1379450	Brain - Caudate (basal ganglia)	0	0	0		5	0	2	0	0	0
GTEX-12WS9	SRR1381543	Brain - Caudate (basal ganglia)	0	0	0		22	0	25	0	0	0
GTEX-13JVG	SRR1381757	Brain - Caudate (basal ganglia)	0	0	0		20	0	14	0	0	0
GTEX-12ZZZ	SRR1382570	Brain - Caudate (basal ganglia)	0	0	0		11	0	12	0	0	0
GTEX-13SLX	SRR1383723	Brain - Caudate (basal ganglia)	0	0.0769231	0		12	1	12	0	0	0
GTEX-13X6I	SRR1385015	Brain - Caudate (basal ganglia)	0	0	0		18	0	9	0	0	0
GTEX-12WSF	SRR1388168	Brain - Caudate (basal ganglia)	0.0666667	0	0		4	0	7	1	0	0
GTEX-13FLV	SRR1391639	Brain - Caudate (basal ganglia)	0	0	0		10	0	4	0	0	0
GTEX-13OW7	SRR1391879	Brain - Caudate (basal ganglia)	0	0	0		25	0	23	0	0	0
GTEX-ZV68	SRR1392725	Brain - Caudate (basal ganglia)	0	0	0		7	0	9	0	0	0
GTEX-Z93S	SRR1398157	Brain - Caudate (basal ganglia)	NA	0	NA		5	0	0	0	0	0
GTEX-13SLW	SRR1400245	Brain - Caudate (basal ganglia)	0	0	0		12	0	10	0	0	0
GTEX-13OVL	SRR1402454	Brain - Caudate (basal ganglia)	0	0	0		8	0	9	0	0	0
GTEX-13X6J	SRR1403050	Brain - Caudate (basal ganglia)	0	0	0		9	0	6	0	0	0
GTEX-13NYB	SRR1403222	Brain - Caudate (basal ganglia)	0	0	0		5	0	8	0	0	0
GTEX-13X6K	SRR1410264	Brain - Caudate (basal ganglia)	0	0	0		16	0	14	0	0	0
GTEX-13N2G	SRR1410783	Brain - Caudate (basal ganglia)	0	0.025	0		39	1	40	0	0	0
GTEX-1313W	SRR1413625	Brain - Caudate (basal ganglia)	0	0	0		6	0	9	0	0	0
GTEX-139TT	SRR1415095	Brain - Caudate (basal ganglia)	0	0	0		8	0	16	0	0	0
GTEX-139TS	SRR1417070	Brain - Caudate (basal ganglia)	0	0	0		2	0	12	0	0	0
GTEX-13OW5	SRR1418283	Brain - Caudate (basal ganglia)	0	0	0		27	0	19	0	0	0
GTEX-14753	SRR1418604	Brain - Caudate (basal ganglia)	0	0	0		1	0	8	0	0	0
GTEX-12WSC	SRR1418923	Brain - Caudate (basal ganglia)	0	0	0		2	0	2	0	0	0
GTEX-13PLJ	SRR1429957	Brain - Caudate (basal ganglia)	0	0	0		15	0	9	0	0	0
GTEX-12WSD	SRR1434138	Brain - Caudate (basal ganglia)	0	0	0		2	0	7	0	0	0
GTEX-ZUA1	SRR1440308	Brain - Caudate (basal ganglia)	0	0	0		3	0	8	0	0	0
GTEX-11GSP	SRR1443201	Brain - Caudate (basal ganglia)	0.0526316	0	0		11	0	9	0	1	0
GTEX-11WQC	SRR1444479	Brain - Caudate (basal ganglia)	0	0	0		1	0	6	0	0	0
GTEX-13CF2	SRR1444559	Brain - Caudate (basal ganglia)	0	0	0		7	0	10	0	0	0
GTEX-13PVQ	SRR1444932	Brain - Caudate (basal ganglia)	0	0	0		15	0	22	0	0	0
GTEX-145MI	SRR1445238	Brain - Caudate (basal ganglia)	0	0	0		1	0	1	0	0	0
GTEX-11H98	SRR1447393	Brain - Caudate (basal ganglia)	0	0	0		13	0	13	0	0	0
GTEX-YJ89	SRR1451964	Brain - Caudate (basal ganglia)	0	0	0		4	0	4	0	0	0
GTEX-13FHO	SRR1452447	Brain - Caudate (basal ganglia)	0	0	0		8	0	9	0	0	0
GTEX-12WSA	SRR1453569	Brain - Caudate (basal ganglia)	0	0	0		4	0	2	0	0	0
GTEX-13FHP	SRR1456333	Brain - Caudate (basal ganglia)	0	0	0		4	0	4	0	0	0
GTEX-ZDXO	SRR1457221	Brain - Caudate (basal ganglia)	0	0	0		4	0	2	0	0	0
GTEX-Y8DK	SRR1466641	Brain - Caudate (basal ganglia)	0	0	0		6	0	3	0	0	0
GTEX-13FXS	SRR1466850	Brain - Caudate (basal ganglia)	0	0	0		5	0	3	0	0	0
GTEX-11TUW	SRR1469495	Brain - Caudate (basal ganglia)	0	0	0		8	0	11	0	0	0
GTEX-132Q8	SRR1471922	Brain - Caudate (basal ganglia)	0	0	0		8	0	10	0	0	0
GTEX-ZVZQ	SRR1472079	Brain - Caudate (basal ganglia)	0	0	0		9	0	13	0	0	0
GTEX-13JUV	SRR1472394	Brain - Caudate (basal ganglia)	0	0	0		3	0	13	0	0	0
GTEX-139UC	SRR1474466	Brain - Caudate (basal ganglia)	0	0	0		4	0	10	0	0	0
GTEX-14ABY	SRR1475257	Brain - Caudate (basal ganglia)	0	0	0		7	0	8	0	0	0
GTEX-13IVO	SRR1477615	Brain - Caudate (basal ganglia)	0	0	0		3	0	7	0	0	0
GTEX-13G51	SRR1478077	Brain - Caudate (basal ganglia)	0	0	0		8	0	2	0	0	0
GTEX-12ZZY	SRR1486560	Brain - Caudate (basal ganglia)	0	0	0		9	0	7	0	0	0
GTEX-ZAB4	SRR1486626	Brain - Caudate (basal ganglia)	0	0	0		9	0	10	0	0	0
GTEX-YFC4	SRR1486863	Brain - Caudate (basal ganglia)	0	0.0769231	0		12	1	18	0	0	0
GTEX-145MH	SRR1487107	Brain - Caudate (basal ganglia)	0	0	0		4	0	5	0	0	0
GTEX-13PL6	SRR1488285	Brain - Caudate (basal ganglia)	0	0	0		7	0	13	0	0	0
GTEX-ZF28	SRR1500998	Brain - Caudate (basal ganglia)	0	0	0		3	0	6	0	0	0
GTEX-Q2AG	SRR598428	Brain - Caudate (basal ganglia)	0	0.0909091	0		10	1	15	0	0	0
GTEX-NL3H	SRR598638	Brain - Caudate (basal ganglia)	0	0	0		5	0	5	0	0	0
GTEX-N7MT	SRR599192	Brain - Caudate (basal ganglia)	0.0344828	0	0		12	0	14	0	1	0
GTEX-OXRO	SRR602271	Brain - Caudate (basal ganglia)	0	0	0		2	0	5	0	0	0
GTEX-NL4W	SRR602622	Brain - Caudate (basal ganglia)	0	0	0		8	0	12	0	0	0
GTEX-OXRN	SRR602839	Brain - Caudate (basal ganglia)	0	0	0		1	0	3	0	0	0
GTEX-P44G	SRR603752	Brain - Caudate (basal ganglia)	0	0	0		23	0	15	0	0	0
GTEX-NPJ8	SRR604366	Brain - Caudate (basal ganglia)	0	0.0526316	0		18	1	9	0	0	0
GTEX-NPJ7	SRR607406	Brain - Caudate (basal ganglia)	0.111111	0	0		4	0	4	1	0	0
GTEX-OHPN	SRR607611	Brain - Caudate (basal ganglia)	0	0	0		9	0	11	0	0	0
GTEX-PWO3	SRR607647	Brain - Caudate (basal ganglia)	0	0	0		15	0	16	0	0	0
GTEX-N7MS	SRR608174	Brain - Caudate (basal ganglia)	0	0	0		9	0	14	0	0	0
GTEX-QVJO	SRR612380	Brain - Caudate (basal ganglia)	0	0	0		2	0	8	0	0	0
GTEX-R55E	SRR612899	Brain - Caudate (basal ganglia)	0	0	0		5	0	2	0	0	0
GTEX-RNOR	SRR613090	Brain - Caudate (basal ganglia)	0	0	0		1	0	3	0	0	0
GTEX-RU72	SRR614479	Brain - Caudate (basal ganglia)	0	0	0		2	0	2	0	0	0
GTEX-RVPV	SRR615096	Brain - Caudate (basal ganglia)	0	NA	0		0	0	1	0	0	0
GTEX-R55F	SRR615141	Brain - Caudate (basal ganglia)	0	0	0		3	0	3	0	0	0
GTEX-PVOW	SRR655555	Brain - Caudate (basal ganglia)	0	0	0		2	0	8	0	0	0
GTEX-UTHO	SRR656552	Brain - Caudate (basal ganglia)	0	0	0		1	0	2	0	0	0
GTEX-T6MN	SRR657587	Brain - Caudate (basal ganglia)	0	0	0		3	0	5	0	0	0
GTEX-QDT8	SRR657731	Brain - Caudate (basal ganglia)	0	0.25	0		6	2	13	0	0	0
GTEX-RVPU	SRR658645	Brain - Caudate (basal ganglia)	0.0909091	NA	0		0	0	5	1	0	0
GTEX-T2IS	SRR661325	Brain - Caudate (basal ganglia)	0	0	0		2	0	1	0	0	0
GTEX-P44H	SRR662689	Brain - Caudate (basal ganglia)	0	0	0		3	0	9	0	0	0
GTEX-TSE9	SRR662725	Brain - Caudate (basal ganglia)	0	0	0		3	0	10	0	0	0
GTEX-QMR6	SRR663261	Brain - Caudate (basal ganglia)	0	0	0		2	0	5	0	0	0
GTEX-S7SE	SRR665298	Brain - Caudate (basal ganglia)	0	0	0		4	0	1	0	0	0
GTEX-T5JC	SRR665393	Brain - Caudate (basal ganglia)	0	0	0		4	0	6	0	0	0
GTEX-WZTO	SRR816721	Brain - Caudate (basal ganglia)	0	0	0		7	0	12	0	0	0
GTEX-WWYW	SRR817927	Brain - Caudate (basal ganglia)	0	0	0		13	0	19	0	0	0
GTEX-X261	SRR818057	Brain - Caudate (basal ganglia)	0	0	0		6	0	11	0	0	0
GTEX-WHSE	SRR818110	Brain - Caudate (basal ganglia)	0	0	0		8	0	14	0	0	0
GTEX-WVLH	SRR818396	Brain - Caudate (basal ganglia)	0	0	0		12	0	9	0	0	0
GTEX-NPJ7	SRR819946	Brain - Caudate (basal ganglia)	0	0	0		13	0	21	0	0	0
GTEX-X4EP	SRR820133	Brain - Caudate (basal ganglia)	0	0.0769231	0		24	2	34	0	0	0
GTEX-S7PM	SRR820292	Brain - Caudate (basal ganglia)	0	0	0		6	0	7	0	0	0
GTEX-WL46	SRR821434	Brain - Caudate (basal ganglia)	0	0	0		2	0	3	0	0	0
GTEX-XOTO	SRR1074164	Brain - Cerebellar Hemisphere	0	0	0		1	0	2	0	0	0
GTEX-XLM4	SRR1092797	Brain - Cerebellar Hemisphere	0	0	0		5	0	4	0	0	0
GTEX-WZTO	SRR1097392	Brain - Cerebellar Hemisphere	0	0	0		4	0	3	0	0	0
GTEX-X261	SRR1097752	Brain - Cerebellar Hemisphere	0	0	0		1	0	1	0	0	0
GTEX-X585	SRR1098519	Brain - Cerebellar Hemisphere	NA	0	NA		2	0	0	0	0	0
GTEX-XMD1	SRR1100872	Brain - Cerebellar Hemisphere	NA	0	NA		2	0	0	0	0	0
GTEX-13PVQ	SRR1315799	Brain - Cerebellar Hemisphere	0	0	0		4	0	5	0	0	0
GTEX-12ZZZ	SRR1315842	Brain - Cerebellar Hemisphere	0	0	0		1	0	9	0	0	0
GTEX-13X6J	SRR1316874	Brain - Cerebellar Hemisphere	0	0	0		1	0	3	0	0	0
GTEX-13FHO	SRR1317323	Brain - Cerebellar Hemisphere	0	0	0		1	0	4	0	0	0
GTEX-14BIN	SRR1317808	Brain - Cerebellar Hemisphere	0	0	0		10	0	2	0	0	0
GTEX-11OF3	SRR1321244	Brain - Cerebellar Hemisphere	NA	0	NA		2	0	0	0	0	0
GTEX-13S7M	SRR1322270	Brain - Cerebellar Hemisphere	0.333333	0	0		1	0	1	0	1	0
GTEX-Y8DK	SRR1325665	Brain - Cerebellar Hemisphere	0	0	0		3	0	2	0	0	0
GTEX-13FXS	SRR1327975	Brain - Cerebellar Hemisphere	0	NA	0		0	0	3	0	0	0
GTEX-12WSF	SRR1335029	Brain - Cerebellar Hemisphere	0	0	0		1	0	1	0	0	0
GTEX-1313W	SRR1340420	Brain - Cerebellar Hemisphere	0	NA	0		0	0	3	0	0	0
GTEX-12WSE	SRR1343115	Brain - Cerebellar Hemisphere	NA	0	NA		3	0	0	0	0	0
GTEX-11H98	SRR1348446	Brain - Cerebellar Hemisphere	0	0	0		9	0	12	0	0	0
GTEX-139UC	SRR1350220	Brain - Cerebellar Hemisphere	0	0	0		2	0	3	0	0	0
GTEX-13OW7	SRR1351325	Brain - Cerebellar Hemisphere	0	0	0		1	0	7	0	0	0
GTEX-13SLW	SRR1355061	Brain - Cerebellar Hemisphere	NA	0	NA		2	0	0	0	0	0
GTEX-11GSP	SRR1356375	Brain - Cerebellar Hemisphere	0	0	0		1	0	3	0	0	0
GTEX-13JUV	SRR1362060	Brain - Cerebellar Hemisphere	0	0	0		1	0	1	0	0	0
GTEX-12ZZX	SRR1363810	Brain - Cerebellar Hemisphere	0	0	0		3	0	6	0	0	0
GTEX-13FLV	SRR1364893	Brain - Cerebellar Hemisphere	0	NA	0		0	0	1	0	0	0
GTEX-14ABY	SRR1366057	Brain - Cerebellar Hemisphere	0	0	0		2	0	2	0	0	0
GTEX-13X6I	SRR1368835	Brain - Cerebellar Hemisphere	0	0	0		4	0	3	0	0	0
GTEX-ZUA1	SRR1376270	Brain - Cerebellar Hemisphere	0	0	0		1	0	4	0	0	0
GTEX-13X6K	SRR1377445	Brain - Cerebellar Hemisphere	0	0	0		12	0	12	0	0	0
GTEX-13N1W	SRR1383633	Brain - Cerebellar Hemisphere	0.0666667	0	0		6	0	7	1	0	0
GTEX-13O3O	SRR1387072	Brain - Cerebellar Hemisphere	0	0	0		6	0	3	0	0	0
GTEX-YFC4	SRR1387875	Brain - Cerebellar Hemisphere	0	NA	0		0	0	1	0	0	0
GTEX-13JVG	SRR1393553	Brain - Cerebellar Hemisphere	NA	0	NA		1	0	0	0	0	0
GTEX-12126	SRR1394147	Brain - Cerebellar Hemisphere	0	0.25	0		3	1	2	0	0	0
GTEX-12WSH	SRR1394677	Brain - Cerebellar Hemisphere	0	NA	0		0	0	4	0	0	0
GTEX-Z93S	SRR1397266	Brain - Cerebellar Hemisphere	NA	0	NA		1	0	0	0	0	0
GTEX-13OW5	SRR1401953	Brain - Cerebellar Hemisphere	NA	0	NA		4	0	0	0	0	0
GTEX-13N2G	SRR1402473	Brain - Cerebellar Hemisphere	0	0	0		6	0	3	0	0	0
GTEX-ZVT3	SRR1402513	Brain - Cerebellar Hemisphere	0	0	0		2	0	2	0	0	0
GTEX-13OVH	SRR1403915	Brain - Cerebellar Hemisphere	0	0	0		3	0	2	0	0	0
GTEX-12WSM	SRR1405224	Brain - Cerebellar Hemisphere	0	0	0		1	0	1	0	0	0
GTEX-13O3Q	SRR1406917	Brain - Cerebellar Hemisphere	0	0	0		1	0	1	0	0	0
GTEX-12WSI	SRR1407560	Brain - Cerebellar Hemisphere	0	0	0		5	0	1	0	0	0
GTEX-13NYS	SRR1408285	Brain - Cerebellar Hemisphere	0	0	0		1	0	3	0	0	0
GTEX-13VXU	SRR1410934	Brain - Cerebellar Hemisphere	0	NA	0		0	0	3	0	0	0
GTEX-13OVL	SRR1421140	Brain - Cerebellar Hemisphere	0	0	0		1	0	7	0	0	0
GTEX-ZDXO	SRR1429307	Brain - Cerebellar Hemisphere	0	0	0		3	0	5	0	0	0
GTEX-145MH	SRR1429891	Brain - Cerebellar Hemisphere	0	0	0		3	0	2	0	0	0
GTEX-13QIC	SRR1429935	Brain - Cerebellar Hemisphere	0	0	0		1	0	2	0	0	0
GTEX-11WQK	SRR1430817	Brain - Cerebellar Hemisphere	NA	0	NA		2	0	0	0	0	0
GTEX-13OW8	SRR1431366	Brain - Cerebellar Hemisphere	0	0	0		1	0	3	0	0	0
GTEX-145LU	SRR1434782	Brain - Cerebellar Hemisphere	0	0	0		6	0	1	0	0	0
GTEX-139UW	SRR1435884	Brain - Cerebellar Hemisphere	0	0	0		5	0	2	0	0	0
GTEX-ZF28	SRR1439674	Brain - Cerebellar Hemisphere	NA	0	NA		3	0	0	0	0	0
GTEX-11WQC	SRR1439850	Brain - Cerebellar Hemisphere	0	NA	0		0	0	1	0	0	0
GTEX-X4EP	SRR1440763	Brain - Cerebellar Hemisphere	NA	0	NA		2	0	0	0	0	0
GTEX-144GL	SRR1441118	Brain - Cerebellar Hemisphere	0	0	0		2	0	7	0	0	0
GTEX-139TT	SRR1441141	Brain - Cerebellar Hemisphere	0	NA	0		0	0	1	0	0	0
GTEX-13NYB	SRR1445328	Brain - Cerebellar Hemisphere	0	NA	0		0	0	2	0	0	0
GTEX-13SLX	SRR1447986	Brain - Cerebellar Hemisphere	0	0	0		3	0	1	0	0	0
GTEX-131YS	SRR1451897	Brain - Cerebellar Hemisphere	0	0	0		1	0	3	0	0	0
GTEX-131XW	SRR1452056	Brain - Cerebellar Hemisphere	0	NA	0		0	0	2	0	0	0
GTEX-13PLJ	SRR1455060	Brain - Cerebellar Hemisphere	NA	0	NA		2	0	0	0	0	0
GTEX-13CF2	SRR1456841	Brain - Cerebellar Hemisphere	0	0	0		1	0	4	0	0	0
GTEX-13IVO	SRR1456903	Brain - Cerebellar Hemisphere	0	NA	0		0	0	2	0	0	0
GTEX-13NZA	SRR1457418	Brain - Cerebellar Hemisphere	0	0	0		1	0	3	0	0	0
GTEX-YJ89	SRR1458422	Brain - Cerebellar Hemisphere	0	0	0		3	0	4	0	0	0
GTEX-13FTY	SRR1460170	Brain - Cerebellar Hemisphere	0	0	0		8	0	4	0	0	0
GTEX-12WSC	SRR1467364	Brain - Cerebellar Hemisphere	0	0	0		1	0	2	0	0	0
GTEX-13CZV	SRR1471374	Brain - Cerebellar Hemisphere	0	NA	0		0	0	2	0	0	0
GTEX-ZAB4	SRR1473185	Brain - Cerebellar Hemisphere	0	0	0		1	0	1	0	0	0
GTEX-RU72	SRR1475737	Brain - Cerebellar Hemisphere	0	0	0		4	0	2	0	0	0
GTEX-14BIM	SRR1476632	Brain - Cerebellar Hemisphere	NA	0	NA		1	0	0	0	0	0
GTEX-131XH	SRR1477773	Brain - Cerebellar Hemisphere	0	NA	0		0	0	2	0	0	0
GTEX-13OVJ	SRR1478294	Brain - Cerebellar Hemisphere	0	0	0		12	0	6	0	0	0
GTEX-145MI	SRR1479912	Brain - Cerebellar Hemisphere	0	0	0		4	0	1	0	0	0
GTEX-12WSB	SRR1485789	Brain - Cerebellar Hemisphere	NA	0	NA		1	0	0	0	0	0
GTEX-13FHP	SRR1486741	Brain - Cerebellar Hemisphere	0	0	0		1	0	3	0	0	0
GTEX-13OW6	SRR1488751	Brain - Cerebellar Hemisphere	0	0	0		1	0	6	0	0	0
GTEX-13RTJ	SRR1490382	Brain - Cerebellar Hemisphere	0	0	0		1	0	2	0	0	0
GTEX-ZVZQ	SRR1498702	Brain - Cerebellar Hemisphere	0	0	0		4	0	3	0	0	0
GTEX-13G51	SRR1499442	Brain - Cerebellar Hemisphere	0	0	0		1	0	1	0	0	0
GTEX-1399T	SRR1500537	Brain - Cerebellar Hemisphere	0	0	0		1	0	2	0	0	0
GTEX-T5JC	SRR2166176	Brain - Cerebellar Hemisphere	0	0	0		7	0	4	0	0	0
GTEX-T6MN	SRR2167642	Brain - Cerebellar Hemisphere	0	0	0		11	0	10	0	0	0
GTEX-XLM4	SRR2170408	Brain - Cerebellar Hemisphere	0	0	0		22	0	12	0	0	0
GTEX-OHPN	SRR598533	Brain - Cerebellar Hemisphere	0	0	0		2	0	2	0	0	0
GTEX-P44G	SRR599225	Brain - Cerebellar Hemisphere	NA	0	NA		3	0	0	0	0	0
GTEX-N7MT	SRR600754	Brain - Cerebellar Hemisphere	0	0	0		9	0	7	0	0	0
GTEX-NPJ7	SRR600957	Brain - Cerebellar Hemisphere	0	0	0		5	0	10	0	0	0
GTEX-N7MS	SRR604098	Brain - Cerebellar Hemisphere	0	0	0		2	0	1	0	0	0
GTEX-NL4W	SRR607887	Brain - Cerebellar Hemisphere	0	0	0		1	0	5	0	0	0
GTEX-Q2AG	SRR608718	Brain - Cerebellar Hemisphere	0	0	0		2	0	1	0	0	0
GTEX-R55E	SRR613498	Brain - Cerebellar Hemisphere	NA	0	NA		5	0	0	0	0	0
GTEX-RVPV	SRR614323	Brain - Cerebellar Hemisphere	NA	0	NA		3	0	0	0	0	0
GTEX-NPJ8	SRR615599	Brain - Cerebellar Hemisphere	0	0	0		1	0	3	0	0	0
GTEX-RU72	SRR615766	Brain - Cerebellar Hemisphere	0	NA	0		0	0	1	0	0	0
GTEX-TSE9	SRR655375	Brain - Cerebellar Hemisphere	0.0588235	0	0		2	0	8	0	1	0
GTEX-T5JC	SRR655684	Brain - Cerebellar Hemisphere	0	0	0		1	0	1	0	0	0
GTEX-T2IS	SRR656179	Brain - Cerebellar Hemisphere	0	0	0		3	0	2	0	0	0
GTEX-S7SE	SRR660498	Brain - Cerebellar Hemisphere	0	0	0		1	0	3	0	0	0
GTEX-T6MN	SRR660812	Brain - Cerebellar Hemisphere	0	0	0		1	0	4	0	0	0
GTEX-QDT8	SRR661290	Brain - Cerebellar Hemisphere	0	0	0		7	0	4	0	0	0
GTEX-P44H	SRR662570	Brain - Cerebellar Hemisphere	0.2	0	0		3	0	2	1	0	0
GTEX-QMR6	SRR664819	Brain - Cerebellar Hemisphere	0	0	0		3	0	2	0	0	0
GTEX-WL46	SRR818188	Brain - Cerebellar Hemisphere	0	0	0		1	0	7	0	0	0
GTEX-WVLH	SRR819999	Brain - Cerebellar Hemisphere	0	0	0		3	0	6	0	0	0
GTEX-WHSE	SRR820107	Brain - Cerebellar Hemisphere	0	0	0		5	0	7	0	0	0
GTEX-WWYW	SRR821468	Brain - Cerebellar Hemisphere	0	NA	0		0	0	4	0	0	0
GTEX-XLM4	SRR1069188	Brain - Cerebellum	0	0	0		3	0	2	0	0	0
GTEX-XMD1	SRR1086680	Brain - Cerebellum	0	0	0		2	0	1	0	0	0
GTEX-XOTO	SRR1093527	Brain - Cerebellum	0	NA	0		0	0	3	0	0	0
GTEX-1192X	SRR1307770	Brain - Cerebellum	0	0	0		1	0	1	0	0	0
GTEX-11DZ1	SRR1311771	Brain - Cerebellum	0	0	0		5	0	2	0	0	0
GTEX-145LS	SRR1314187	Brain - Cerebellum	NA	0	NA		2	0	0	0	0	0
GTEX-13FHO	SRR1318407	Brain - Cerebellum	0	0	0		6	0	5	0	0	0
GTEX-13QIC	SRR1319672	Brain - Cerebellum	0	0	0		2	0	2	0	0	0
GTEX-11OF3	SRR1320093	Brain - Cerebellum	0	0	0		4	0	7	0	0	0
GTEX-12WSD	SRR1322010	Brain - Cerebellum	0	0	0		6	0	2	0	0	0
GTEX-12ZZX	SRR1322163	Brain - Cerebellum	0	0	0		3	0	3	0	0	0
GTEX-139UC	SRR1322291	Brain - Cerebellum	0	0.2	0		4	1	4	0	0	0
GTEX-139TS	SRR1324452	Brain - Cerebellum	0	0	0		3	0	4	0	0	0
GTEX-ZAB4	SRR1327811	Brain - Cerebellum	0	0.333333	0		2	1	2	0	0	0
GTEX-11OC5	SRR1330041	Brain - Cerebellum	0	0	0		1	0	2	0	0	0
GTEX-145LU	SRR1331841	Brain - Cerebellum	0	0	0		1	0	2	0	0	0
GTEX-139TT	SRR1331944	Brain - Cerebellum	0.2	0	0		7	0	2	1	0	0
GTEX-11GSP	SRR1335377	Brain - Cerebellum	0	0	0		4	0	5	0	0	0
GTEX-13NZ8	SRR1335856	Brain - Cerebellum	0	0	0		1	0	1	0	0	0
GTEX-12WSH	SRR1337119	Brain - Cerebellum	0	0	0		1	0	1	0	0	0
GTEX-1399T	SRR1338669	Brain - Cerebellum	0	0	0		4	0	3	0	0	0
GTEX-11NV4	SRR1340095	Brain - Cerebellum	0	NA	0		0	0	2	0	0	0
GTEX-13CF2	SRR1341605	Brain - Cerebellum	0	0	0		2	0	2	0	0	0
GTEX-13OW8	SRR1348021	Brain - Cerebellum	0	0	0		5	0	5	0	0	0
GTEX-11ZUS	SRR1348770	Brain - Cerebellum	0	0	0		5	0	5	0	0	0
GTEX-12WSB	SRR1350107	Brain - Cerebellum	0	0	0		4	0	7	0	0	0
GTEX-13JUV	SRR1352129	Brain - Cerebellum	NA	0	NA		4	0	0	0	0	0
GTEX-ZUA1	SRR1352415	Brain - Cerebellum	0	NA	0		0	0	4	0	0	0
GTEX-Z93S	SRR1356204	Brain - Cerebellum	0	0	0		3	0	7	0	0	0
GTEX-12ZZY	SRR1357413	Brain - Cerebellum	0	0	0		4	0	2	0	0	0
GTEX-13FXS	SRR1359367	Brain - Cerebellum	0	0	0		2	0	2	0	0	0
GTEX-1313W	SRR1360038	Brain - Cerebellum	0	0	0		1	0	5	0	0	0
GTEX-12WSC	SRR1361714	Brain - Cerebellum	0	0	0		1	0	1	0	0	0
GTEX-117XS	SRR1361736	Brain - Cerebellum	0	NA	0		0	0	1	0	0	0
GTEX-13OVJ	SRR1362183	Brain - Cerebellum	0	0	0		8	0	9	0	0	0
GTEX-144GL	SRR1364800	Brain - Cerebellum	0	0	0		9	0	3	0	0	0
GTEX-11TTK	SRR1368178	Brain - Cerebellum	0	0	0		2	0	13	0	0	0
GTEX-145MH	SRR1374246	Brain - Cerebellum	0	0	0		3	0	2	0	0	0
GTEX-1269C	SRR1375271	Brain - Cerebellum	0	0	0		2	0	1	0	0	0
GTEX-12WSE	SRR1375907	Brain - Cerebellum	0	0	0		1	0	1	0	0	0
[truncated: 7,514 more rows]

## Sheet: Supp. Table 2
Supplemental Table S2. Exonic fractions for C-terminal and NM_001126112.2 alternative isoforms in TCGA tumors and adjacent normal tissue.
Patient ID	Adjacent normal tissue RNA sample ID	Adjacent normal tissue C-terminal alternative isoforms exonic fraction	Adjacent normal tissue NM_001126112.2 exonic fraction		Adjacent normal tissue NM_000546.6 exon 1 to 2 junction counts	Adjacent normal tissue NM_001126112.2 exon 1 to 2 junction counts	Adjacent normal tissue NM_000546.6 exon 9 to 10 junction counts	Adjacent normal tissue NM_001126114.2 exon 9 to 10 junction counts	Adjacent normal tissue NM_001126114.2 exon 10 to 11 junction counts		Paired tumor RNA sample ID	TUMOR TYPE	Paired tumor C-terminal alternative isoforms exonic fraction	Paired tumor NM_001126112.2 exonic fraction		Paired tumor NM_000546.6 exon 1 to 2 junction counts	Paired tumor NM_001126112.2 exon 1 to 2 junction counts	Paired tumor NM_000546.6 exon 9 to 10 junction counts	Paired tumor NM_001126114.2 exon 9 to 10 junction counts	Paired tumor NM_001126114.2 exon 10 to 11 junction counts		Paired tumor DNA sample ID	MUT TYPE	TP53 MUT 1	MUT TYPE	TP53 MUT 2	MUT TYPE	TP53 MUT 3	Paired tumor TP53 log2(CN-ratio)	Paired tumor TP53 RNA-Seq V2 RSEM normalized
TCGA-22-4593	TCGA-22-4593-11A-01R-1820-07	0	0.0454545		21	1	95	0	0		TCGA-22-4593-01A-21R-1820-07	LUSC	0.0222222	0		12	0	44	1	1		TCGA-22-4593-01A-21D-1817-08	Frame_Shift_Del	p.D49Sfs*69					-0.492	422.637
TCGA-22-4609	TCGA-22-4609-11A-01R-2125-07	0.0181818	0.0263158		37	1	54	1	1		TCGA-22-4609-01A-21R-2125-07	LUSC	0.00934579	0		27	0	53	1	0		TCGA-22-4609-01A-21D-2122-08	Frame_Shift_Del	p.R65Efs*58					-0.393	605.629
TCGA-22-5471	TCGA-22-5471-11A-01R-1635-07	0.00740741	0		11	0	67	0	1		TCGA-22-5471-01A-01R-1635-07	LUSC	0.00289855	0.0232558		42	1	172	1	0		TCGA-22-5471-01A-01D-1632-08	Missense_Mutation	p.R248W					0.004	3442.25
TCGA-22-5472	TCGA-22-5472-11A-11R-1635-07	0.00518135	0		43	0	96	1	0		TCGA-22-5472-01A-01R-1635-07	LUSC	0.00549451	0		31	0	181	1	1		TCGA-22-5472-01A-01D-1632-08	Splice_Site	p.X33_splice					-0.373	2322.91
TCGA-22-5478	TCGA-22-5478-11A-11R-1635-07	0.0108696	0		43	0	91	1	1		TCGA-22-5478-01A-01R-1635-07	LUSC	0.00862069	0		44	0	115	1	1		TCGA-22-5478-01A-01D-1632-08	Missense_Mutation	p.R280I					-0.246	1422.74
TCGA-22-5481	TCGA-22-5481-11A-01R-1949-07	0.0379747	0.047619		20	1	76	2	4		TCGA-22-5481-01A-31R-1949-07	LUSC	0.00381679	0.0169492		58	1	261	0	2		TCGA-22-5481-01A-31D-1945-08	Missense_Mutation	p.Y234C					-0.478	4693.39
TCGA-22-5482	TCGA-22-5482-11A-01R-1635-07	0.0175439	0		29	0	112	1	3		TCGA-22-5482-01A-01R-1635-07	LUSC	0.00438597	0.012987		76	1	227	0	2		TCGA-22-5482-01A-01D-1632-08	Splice_Site	p.X126_splice					-0.087	2889.48
TCGA-22-5483	TCGA-22-5483-11A-11R-1820-07	0.00840336	0.047619		20	1	59	0	1		TCGA-22-5483-01A-01R-1820-07	LUSC	0.0933333	0.125		7	1	34	0	7		TCGA-22-5483-01A-01D-1817-08	Splice_Site	p.X331_splice					-0.518	527.18
TCGA-22-5489	TCGA-22-5489-11A-01R-1635-07	0.018018	0.0588235		32	2	109	2	2		TCGA-22-5489-01A-01R-1635-07	LUSC	0.00719425	0		10	0	69	0	1		TCGA-22-5489-01A-01D-1632-08	Nonsense_Mutation	p.R306*					-0.437	663.803
TCGA-22-5491	TCGA-22-5491-11A-01R-1858-07	0.0133333	0.0555556		17	1	74	1	1		TCGA-22-5491-01A-01R-1635-07	LUSC	0.00302115	0		51	0	165	0	1		TCGA-22-5491-01A-01D-1632-08	Missense_Mutation	p.P151R					-0.687	1704.29
TCGA-33-4587	TCGA-33-4587-11A-01R-2125-07	0.0133333	0		9	0	37	0	1		TCGA-33-4587-01A-11R-2125-07	LUSC	0.00421053	0.0155642		253	4	473	2	2		TCGA-33-4587-01A-11D-2122-08	Missense_Mutation	p.C242G					-0.775	6375.5
TCGA-34-7107	TCGA-34-7107-11A-01R-1949-07	0.0322581	0.0454545		21	1	60	2	2		TCGA-34-7107-01A-11R-1949-07	LUSC	0	0.00990099		100	1	295	0	0		TCGA-34-7107-01A-11D-1945-08	Missense_Mutation	p.R158L	Missense_Mutation	p.T155P			-0.048	3955.67
TCGA-34-8454	TCGA-34-8454-11A-01R-2326-07	0.0126582	0.0384615		25	1	39	0	1		TCGA-34-8454-01A-11R-2326-07	LUSC	0.00729927	0		57	0	68	0	1		TCGA-34-8454-01A-11D-2323-08	Missense_Mutation	p.H179Y					-0.411	1538.81
TCGA-38-4625	TCGA-38-4625-11A-01R-1758-07	0	0		23	0	52	0	0		TCGA-38-4625-01A-01R-1206-07	LUAD	0	0.0166667		59	1	115	0	0		TCGA-38-4625-01A-01D-1553-08							-0.326	2066.18
TCGA-38-4626	TCGA-38-4626-11A-01R-1758-07	0	0		23	0	51	0	0		TCGA-38-4626-01A-01R-1206-07	LUAD	0.00414938	0		61	0	120	1	0		TCGA-38-4626-01A-01D-1553-08							0.027	984.56
TCGA-38-4627	TCGA-38-4627-11A-01R-1758-07	0	0		13	0	44	0	0		TCGA-38-4627-01A-01R-1206-07	LUAD	0	0.0172414		57	1	106	0	0		TCGA-38-4627-01A-01D-1553-08							0.012	1349.14
TCGA-38-4632	TCGA-38-4632-11A-01R-1755-07	0.03125	0		16	0	31	1	1		TCGA-38-4632-01A-01R-1755-07	LUAD	0	0		11	0	25	0	0		TCGA-38-4632-01A-01D-1753-08	Missense_Mutation	p.A159P					-0.455	714.968
TCGA-39-5040	TCGA-39-5040-11A-01R-2125-07	0	0		11	0	33	0	0		TCGA-39-5040-01A-21R-2125-07	LUSC	0.025	0.0714286		13	1	39	0	2		TCGA-39-5040-01A-21D-2122-08	Splice_Site	p.T125T					-0.429	430.478
TCGA-43-5670	TCGA-43-5670-11A-01R-2125-07	0.0172414	0		33	0	57	0	2		TCGA-43-5670-01A-21R-2125-07	LUSC	0.0136986	0		45	0	108	1	2		TCGA-43-5670-01A-21D-2122-08	Missense_Mutation	p.P190L					-0.128	1873.43
TCGA-43-6143	TCGA-43-6143-11A-01R-1820-07	0.0121951	0.03125		31	1	81	2	0		TCGA-43-6143-01A-11R-1820-07	LUSC	0.00946372	0.03125		124	4	314	3	3		TCGA-43-6143-01A-11D-1817-08	Missense_Mutation	p.H214R					-0.542	2792.36
TCGA-43-6647	TCGA-43-6647-11A-01R-1820-07	0	0.0263158		37	1	97	0	0		TCGA-43-6647-01A-11R-1820-07	LUSC	0.00408163	0.027027		36	1	122	0	1		TCGA-43-6647-01A-11D-1817-08	Missense_Mutation	p.R248L					-0.047	1812.22
TCGA-43-6771	TCGA-43-6771-11A-01R-1820-07	0.00534759	0		21	0	93	0	1		TCGA-43-6771-01A-11R-1820-07	LUSC	0.00246914	0.0166667		59	1	202	0	1		TCGA-43-6771-01A-11D-1817-08							-0.01	2006.25
TCGA-43-6773	TCGA-43-6773-11A-01R-1949-07	0.0212766	0		10	0	23	0	1		TCGA-43-6773-01A-41R-1949-07	LUSC	0.00613497	0		28	0	81	0	1		TCGA-43-6773-01A-41D-1945-08	Missense_Mutation	p.H214R					-0.032	2125.99
TCGA-43-7657	TCGA-43-7657-11A-01R-2125-07	0	0		38	0	84	0	0		TCGA-43-7657-01A-31R-2125-07	LUSC	0.00161031	0.0272109		143	4	310	1	0		TCGA-43-7657-01A-31D-2122-08							0.169	3862.06
TCGA-43-7658	TCGA-43-7658-11A-01R-2125-07	0	0		39	0	53	0	0		TCGA-43-7658-01A-11R-2125-07	LUSC	0.00896057	0.0260586		299	8	553	4	6		TCGA-43-7658-01A-11D-2122-08	Missense_Mutation	p.R158L					-0.44	5925.66
TCGA-44-2655	TCGA-44-2655-11A-01R-1758-07	0	0.0444444		43	2	110	0	0		TCGA-44-2655-01A-01R-0946-07	LUAD	0.00689655	0		97	0	216	0	3		TCGA-44-2655-01A-01D-1553-08							0.025	2639.13
TCGA-44-2657	TCGA-44-2657-11A-01R-1758-07	0	0.0689655		27	2	52	0	0		TCGA-44-2657-01A-01R-1107-07	LUAD	0.0222222	0.0909091		10	1	22	0	1		TCGA-44-2657-01A-01D-1105-08							-0.211	753.02
TCGA-44-2662	TCGA-44-2662-11A-01R-1758-07	0	0		15	0	37	0	0		TCGA-44-2662-01A-01R-A278-07	LUAD	0	0		15	0	48	0	0		TCGA-44-2662-01A-01D-A271-08	Missense_Mutation	p.R280T					-0.251	1160.25
TCGA-44-2665	TCGA-44-2665-11A-01R-1758-07	0	0		40	0	90	0	0		TCGA-44-2665-01A-01R-0946-07	LUAD	0	0		33	0	69	0	0		TCGA-44-2665-01A-01D-A271-08							-0.453	1656.55
TCGA-44-2668	TCGA-44-2668-11A-01R-1758-07	0	0.0357143		27	1	66	0	0		TCGA-44-2668-01A-01R-A278-07	LUAD	0	0		3	0	6	0	0		TCGA-44-2668-01A-01D-A271-08	Nonsense_Mutation	p.E286*					-0.158	369.294
TCGA-44-3396	TCGA-44-3396-11A-01R-1758-07	0	0.0238095		41	1	63	0	0		TCGA-44-3396-01A-01R-1206-07	LUAD	0.00483092	0		101	0	206	0	2		TCGA-44-3396-01A-01D-1553-08	Missense_Mutation	p.E286G					-0.239	1732.15
TCGA-44-3398	TCGA-44-3398-11B-01R-1758-07	0	0.0238095		41	1	86	0	0		TCGA-44-3398-01A-01R-1107-07	LUAD	0.0179641	0		15	0	82	0	3		TCGA-44-3398-01A-01D-1105-08							0.013	1179.44
TCGA-44-6145	TCGA-44-6145-11A-01R-1858-07	0	0		6	0	19	0	0		TCGA-44-6145-01A-11R-1755-07	LUAD	0.0588235	0.0588235		16	1	16	1	1		TCGA-44-6145-01A-11D-1753-08	Splice_Site	p.X332_splice					-0.016	608.97
TCGA-44-6148	TCGA-44-6148-11A-01R-1858-07	0.0107527	0		10	0	46	1	0		TCGA-44-6148-01A-11R-1755-07	LUAD	0.0151515	0.0238095		41	1	65	2	0		TCGA-44-6148-01A-11D-1753-08							0.599	1566.36
TCGA-44-6776	TCGA-44-6776-11A-01R-1858-07	0	0		5	0	32	0	0		TCGA-44-6776-01A-11R-1858-07	LUAD	0.010101	0		15	0	49	0	1		TCGA-44-6776-01A-11D-1855-08							-0.05	1485.63
TCGA-44-6777	TCGA-44-6777-11A-01R-1858-07	0	0		9	0	26	0	0		TCGA-44-6777-01A-11R-1858-07	LUAD	0	0.0263158		37	1	66	0	0		TCGA-44-6777-01A-11D-1855-08	Missense_Mutation	p.G245V					-0.218	1278.8
TCGA-44-6778	TCGA-44-6778-11A-01R-1858-07	0.0120482	0		11	0	41	1	0		TCGA-44-6778-01A-11R-1858-07	LUAD	0.012987	0		36	0	38	1	0		TCGA-44-6778-01A-11D-1855-08	Missense_Mutation	p.I232F					-0.317	1366.12
TCGA-49-4490	TCGA-49-4490-11A-01R-1858-07	0	0		17	0	16	0	0		TCGA-49-4490-01A-21R-1858-07	LUAD	0	NA		0	0	8	0	0		TCGA-49-4490-01A-21D-1855-08	Nonsense_Mutation	p.R213*					-0.14	507.348
TCGA-49-4512	TCGA-49-4512-11A-01R-1858-07	0	0		8	0	24	0	0		TCGA-49-4512-01A-21R-1858-07	LUAD	0.0625	0		7	0	15	1	1		TCGA-49-4512-01A-21D-1855-08							-0.483	1160.65
TCGA-49-6742	TCGA-49-6742-11A-01R-1858-07	0.0103093	0		31	0	48	1	0		TCGA-49-6742-01A-11R-1858-07	LUAD	0	0.0588235		32	2	65	0	0		TCGA-49-6742-01A-11D-1855-08							0.195	2706.19
TCGA-49-6743	TCGA-49-6743-11A-01R-1858-07	0	0		21	0	32	0	0		TCGA-49-6743-01A-11R-1858-07	LUAD	0	0.0232558		42	1	10	0	0		TCGA-49-6743-01A-11D-1855-08							-0.241	1200.76
TCGA-49-6744	TCGA-49-6744-11A-01R-1858-07	0	0		17	0	29	0	0		TCGA-49-6744-01A-11R-1858-07	LUAD	0.0208333	0		30	0	47	1	1		TCGA-49-6744-01A-11D-1855-08							-0.185	1217.41
TCGA-49-6745	TCGA-49-6745-11A-01R-1858-07	0	0		14	0	24	0	0		TCGA-49-6745-01A-11R-1858-07	LUAD	0	0		35	0	92	0	0		TCGA-49-6745-01A-11D-1855-08							-0.122	1703.19
TCGA-49-6761	TCGA-49-6761-11A-01R-1949-07	0	0		3	0	11	0	0		TCGA-49-6761-01A-31R-1949-07	LUAD	0	0		20	0	68	0	0		TCGA-49-6761-01A-31D-1945-08							-0.184	2579.65
TCGA-50-5930	TCGA-50-5930-11A-01R-1755-07	0	0		9	0	23	0	0		TCGA-50-5930-01A-11R-1755-07	LUAD	0	0		15	0	26	0	0		TCGA-50-5930-01A-11D-1753-08	Missense_Mutation	p.G262V					0.225	1568.43
TCGA-50-5931	TCGA-50-5931-11A-01R-1858-07	0.025641	0		13	0	19	1	0		TCGA-50-5931-01A-11R-1755-07	LUAD	0.173913	0		6	0	19	3	5		TCGA-50-5931-01A-11D-1753-08	Nonsense_Mutation	p.W91*					-0.754	728.535
TCGA-50-5932	TCGA-50-5932-11A-01R-1755-07	0	0		3	0	25	0	0		TCGA-50-5932-01A-11R-1755-07	LUAD	0.00540541	0.0153846		64	1	92	1	0		TCGA-50-5932-01A-11D-1753-08							0.053	1738.57
TCGA-50-5933	TCGA-50-5933-11A-01R-1755-07	0.047619	0		14	0	30	0	3		TCGA-50-5933-01A-11R-1755-07	LUAD	0.00826446	0		24	0	60	0	1		TCGA-50-5933-01A-11D-1753-08	Splice_Site	p.X187_splice	Missense_Mutation	p.R158L			-0.052	1280.25
TCGA-50-5935	TCGA-50-5935-11A-01R-1858-07	0	0		18	0	25	0	0		TCGA-50-5935-01A-11R-1755-07	LUAD	0.00546448	0		41	0	91	0	1		TCGA-50-5935-01A-11D-1753-08							0.349	2815.22
TCGA-50-5936	TCGA-50-5936-11A-01R-1628-07	0.0136986	0		17	0	36	0	1		TCGA-50-5936-01A-11R-1628-07	LUAD	0	0		32	0	52	0	0		TCGA-50-5936-01A-11D-1625-08							-0.503	1393.27
TCGA-50-5939	TCGA-50-5939-11A-01R-1628-07	0	0		24	0	27	0	0		TCGA-50-5939-01A-11R-1628-07	LUAD	0	0		36	0	45	0	0		TCGA-50-5939-01A-11D-1625-08	Missense_Mutation	p.E285K					0.011	1253.98
TCGA-50-6595	TCGA-50-6595-11A-01R-1858-07	0.010101	0		18	0	49	0	1		TCGA-50-6595-01A-12R-1858-07	LUAD	0	0		39	0	74	0	0		TCGA-50-6595-01A-12D-1855-08	Nonsense_Mutation	p.S183*	Missense_Mutation	p.R175H			-0.07	1854.02
TCGA-51-4079	TCGA-51-4079-11A-01R-1758-07	0.00895522	0.0172414		57	1	166	2	1		TCGA-51-4079-01A-01R-1100-07	LUSC	0.0357143	0		6	0	27	2	0		TCGA-51-4079-01A-01D-1458-08	Frame_Shift_Del	p.D48Tfs*75					0.014	418.749
TCGA-51-4081	TCGA-51-4081-11A-01R-1758-07	0.00990099	0		80	0	100	0	2		TCGA-51-4081-01A-01R-1100-07	LUSC	0.00416667	0.025		78	2	239	2	0		TCGA-51-4081-01A-01D-1458-08	Missense_Mutation	p.R273L	Missense_Mutation	p.G154V			0.001	3721.41
TCGA-55-6968	TCGA-55-6968-11A-01R-1949-07	0	0		17	0	28	0	0		TCGA-55-6968-01A-11R-1949-07	LUAD	0	0		9	0	16	0	0		TCGA-55-6968-01A-11D-1945-08	Frame_Shift_Del	p.S313Afs*32					-0.649	665.713
TCGA-55-6970	TCGA-55-6970-11A-01R-1949-07	0	0.0526316		18	1	29	0	0		TCGA-55-6970-01A-11R-1949-07	LUAD	0.00469484	0.0175439		56	1	106	1	0		TCGA-55-6970-01A-11D-1945-08							0.057	1377.45
TCGA-55-6971	TCGA-55-6971-11A-01R-1949-07	0	0		14	0	30	0	0		TCGA-55-6971-01A-11R-1949-07	LUAD	0.0114943	0.0555556		17	1	43	0	1		TCGA-55-6971-01A-11D-1945-08							-0.106	1670.86
TCGA-55-6972	TCGA-55-6972-11A-01R-1949-07	0	0		10	0	23	0	0		TCGA-55-6972-01A-11R-1949-07	LUAD	0	0		13	0	20	0	0		TCGA-55-6972-01A-11D-1945-08							-0.661	1517.12
TCGA-55-6975	TCGA-55-6975-11A-01R-1949-07	0	0		12	0	30	0	0		TCGA-55-6975-01A-11R-1949-07	LUAD	0	0		8	0	18	0	0		TCGA-55-6975-01A-11D-1945-08	Frame_Shift_Del	p.K305Efs*39					-0.278	746.857
TCGA-55-6978	TCGA-55-6978-11A-01R-1949-07	0	0.1		9	1	15	0	0		TCGA-55-6978-01A-11R-1949-07	LUAD	0	0.0416667		23	1	44	0	0		TCGA-55-6978-01A-11D-1945-08							-0.131	697.454
TCGA-55-6979	TCGA-55-6979-11A-01R-1949-07	0.0285714	0		6	0	17	0	1		TCGA-55-6979-01A-11R-1949-07	LUAD	0	0		22	0	49	0	0		TCGA-55-6979-01A-11D-1945-08	Missense_Mutation	p.Q144L	Missense_Mutation	p.C141F			-0.178	1791.33
TCGA-55-6980	TCGA-55-6980-11A-01R-1949-07	0	0.0769231		12	1	26	0	0		TCGA-55-6980-01A-11R-1949-07	LUAD	0	0		5	0	13	0	0		TCGA-55-6980-01A-11D-1945-08	Frame_Shift_Del	p.A138Cfs*27					-0.288	615.385
TCGA-55-6981	TCGA-55-6981-11A-01R-1949-07	0	0		7	0	20	0	0		TCGA-55-6981-01A-11R-1949-07	LUAD	0	0		13	0	29	0	0		TCGA-55-6981-01A-11D-1945-08							-0.274	1240.35
TCGA-55-6982	TCGA-55-6982-11A-01R-1949-07	0	0		20	0	23	0	0		TCGA-55-6982-01A-11R-1949-07	LUAD	0	0		16	0	26	0	0		TCGA-55-6982-01A-11D-1945-08							-0.37	955.981
TCGA-55-6983	TCGA-55-6983-11A-01R-1949-07	0	0		14	0	33	0	0		TCGA-55-6983-01A-11R-1949-07	LUAD	0	0.031746		61	2	154	0	0		TCGA-55-6983-01A-11D-1945-08							0.007	2613.83
TCGA-55-6984	TCGA-55-6984-11A-01R-1949-07	0	0		23	0	50	0	0		TCGA-55-6984-01A-11R-1949-07	LUAD	0	0		14	0	28	0	0		TCGA-55-6984-01A-11D-1945-08							-0.402	1284.28
TCGA-55-6985	TCGA-55-6985-11A-01R-1949-07	0	0		31	0	77	0	0		TCGA-55-6985-01A-11R-1949-07	LUAD	0	0.0625		15	1	12	0	0		TCGA-55-6985-01A-11D-1945-08	Missense_Mutation	p.G334V					-0.325	1488.81
TCGA-55-6986	TCGA-55-6986-11A-01R-1949-07	0	0.0740741		25	2	53	0	0		TCGA-55-6986-01A-11R-1949-07	LUAD	0.0113636	0		38	0	87	1	1		TCGA-55-6986-01A-11D-1945-08							0.01	3026.16
TCGA-56-7222	TCGA-56-7222-11A-01R-2045-07	0	0		27	0	36	0	0		TCGA-56-7222-01A-11R-2045-07	LUSC	0	0		4	0	16	0	0		TCGA-56-7222-01A-11D-2042-08	Nonsense_Mutation	p.E171*					-0.123	235.582
TCGA-56-7579	TCGA-56-7579-11A-01R-2045-07	0	0		19	0	45	0	0		TCGA-56-7579-01A-11R-2045-07	LUSC	0	0.0555556		17	1	30	0	0		TCGA-56-7579-01A-11D-2042-08	Missense_Mutation	p.S241C					-0.58	705.624
TCGA-56-7580	TCGA-56-7580-11A-01R-2045-07	0	0.0540541		35	2	67	0	0		TCGA-56-7580-01A-11R-2045-07	LUSC	0	0		14	0	35	0	0		TCGA-56-7580-01A-11D-2042-08	Nonsense_Mutation	p.E62*					-0.126	601.831
TCGA-56-7582	TCGA-56-7582-11A-01R-2045-07	0.00598802	0		40	0	83	0	1		TCGA-56-7582-01A-11R-2045-07	LUSC	0.259259	0		14	0	10	0	7		TCGA-56-7582-01A-11D-2042-08	Splice_Site	p.X331_splice					-0.102	378.665
TCGA-56-7730	TCGA-56-7730-11A-01R-2125-07	0.0212766	0		14	0	46	0	2		TCGA-56-7730-01A-11R-2125-07	LUSC	0	0.0430108		89	4	197	0	0		TCGA-56-7730-01A-11D-2122-08	Missense_Mutation	p.A161T	Missense_Mutation	p.G105S			0.341	2571.56
TCGA-56-7731	TCGA-56-7731-11A-01R-2125-07	0	0		27	0	47	0	0		TCGA-56-7731-01A-11R-2125-07	LUSC	0.00571429	0		53	0	87	0	1		TCGA-56-7731-01A-11D-2122-08							-0.014	1479.46
TCGA-56-7823	TCGA-56-7823-11A-01R-2247-07	0.00813008	0		29	0	61	1	0		TCGA-56-7823-01B-11R-2247-07	LUSC	0.0588235	0		3	0	8	0	1		TCGA-56-7823-01B-11D-2244-08	Intron	.	Splice_Site	p.X187_splice			-0.881	189.707
TCGA-56-8082	TCGA-56-8082-11A-01R-2247-07	0	0		12	0	47	0	0		TCGA-56-8082-01A-11R-2247-07	LUSC	0	0.0366972		105	4	238	0	0		TCGA-56-8082-01A-11D-2244-08	In_Frame_Del	p.E180_S185del					0.013	4030.18
TCGA-56-8083	TCGA-56-8083-11A-01R-2247-07	0	0		18	0	25	0	0		TCGA-56-8083-01A-11R-2247-07	LUSC	0	0		17	0	26	0	0		TCGA-56-8083-01A-11D-2244-08	Frame_Shift_Del	p.P301Qfs*44					-0.847	560.082
TCGA-56-8201	TCGA-56-8201-11A-01R-2247-07	0	0		16	0	21	0	0		TCGA-56-8201-01A-11R-2247-07	LUSC	0.00662252	0		50	0	150	2	0		TCGA-56-8201-01A-11D-2244-08	Missense_Mutation	p.R175H					0.11	3298.85
TCGA-56-8309	TCGA-56-8309-11A-01R-2296-07	0	0		19	0	21	0	0		TCGA-56-8309-01A-11R-2296-07	LUSC	0	0.0444444		43	2	98	0	0		TCGA-56-8309-01A-11D-2293-08	Missense_Mutation	p.R175H					-0.282	1786.82
TCGA-58-8386	TCGA-58-8386-11A-01R-2296-07	0.0175439	0		10	0	28	1	0		TCGA-58-8386-01A-11R-2296-07	LUSC	0	0.0222222		44	1	61	0	0		TCGA-58-8386-01A-11D-2293-08	Missense_Mutation	p.R273L					-0.316	1070.57
TCGA-60-2709	TCGA-60-2709-11A-01R-1820-07	0.0344828	0		6	0	42	2	1		TCGA-60-2709-01A-21R-1820-07	LUSC	0	0.0217391		45	1	89	0	0		TCGA-60-2709-01A-21D-1817-08	Missense_Mutation	p.G245C					0.076	1679.5
TCGA-73-4676	TCGA-73-4676-11A-01R-1755-07	0	0		15	0	21	0	0		TCGA-73-4676-01A-01R-1755-07	LUAD	0.00900901	0.0526316		36	2	55	1	0		TCGA-73-4676-01A-01D-1753-08	Missense_Mutation	p.C176F					0.1	1290.24
TCGA-77-7142	TCGA-77-7142-11A-01R-2045-07	0.010989	0		26	0	45	1	0		TCGA-77-7142-01A-11R-2045-07	LUSC	0	0.027027		108	3	183	0	0		TCGA-77-7142-01A-11D-2042-08	Missense_Mutation	p.R249S					-0.026	3267.83
TCGA-77-7335	TCGA-77-7335-11A-01R-2045-07	0	0		18	0	37	0	0		TCGA-77-7335-01A-11R-2045-07	LUSC	0	0.0769231		12	1	32	0	0		TCGA-77-7335-01A-11D-2042-08	Missense_Mutation	p.Y234C					-0.407	1705.82
TCGA-77-7337	TCGA-77-7337-11A-01R-2045-07	0	0		23	0	52	0	0		TCGA-77-7337-01A-21R-2045-07	LUSC	0.00632911	0		77	0	157	2	0		TCGA-77-7337-01A-21D-2042-08	Missense_Mutation	p.V157F					-0.434	2354.32
TCGA-77-7338	TCGA-77-7338-11A-01R-2045-07	0.0384615	0		45	0	75	3	3		TCGA-77-7338-01A-11R-2045-07	LUSC	0.00338983	0		61	0	147	0	1		TCGA-77-7338-01A-11D-2042-08	Missense_Mutation	p.A159V					-0.416	1458.6
TCGA-77-8007	TCGA-77-8007-11A-01R-2187-07	0.00689655	0.04		24	1	72	1	0		TCGA-77-8007-01A-11R-2187-07	LUSC	0.0030581	0.0111111		89	1	163	1	0		TCGA-77-8007-01A-11D-2184-08	Missense_Mutation	p.R280K					-0.062	1411.15
TCGA-77-8008	TCGA-77-8008-11A-01R-2187-07	0.00892857	0		53	0	111	1	1		TCGA-77-8008-01A-21R-2187-07	LUSC	0.0422535	0		23	0	68	1	5		TCGA-77-8008-01A-21D-2184-08	Splice_Site	p.X307_splice					-0.112	924.019
TCGA-85-7710	TCGA-85-7710-11A-01R-2125-07	0.016	0		72	0	123	2	2		TCGA-85-7710-01A-11R-2125-07	LUSC	0	0		76	0	135	0	0		TCGA-85-7710-01A-11D-2122-08	Missense_Mutation	p.V157F					-0.723	1504.53
TCGA-90-7767	TCGA-90-7767-11A-01R-2125-07	0.0151515	0		43	0	65	2	0		TCGA-90-7767-01A-11R-2125-07	LUSC	0.003003	0.0344828		168	6	332	1	1		TCGA-90-7767-01A-11D-2122-08	Missense_Mutation	p.R248Q					-0.34	4247.1
TCGA-91-6828	TCGA-91-6828-11A-01R-1858-07	0.0153846	0		18	0	32	0	1		TCGA-91-6828-01A-11R-1858-07	LUAD	0	0		27	0	52	0	0		TCGA-91-6828-01A-11D-1855-08							-0.266	1462.12
TCGA-91-6829	TCGA-91-6829-11A-01R-1858-07	0	0		13	0	29	0	0		TCGA-91-6829-01A-21R-1858-07	LUAD	0	0		15	0	20	0	0		TCGA-91-6829-01A-21D-1855-08							-0.088	502.839
TCGA-91-6831	TCGA-91-6831-11A-02R-1858-07	0.0232558	0		6	0	21	0	1		TCGA-91-6831-01A-11R-1858-07	LUAD	0.0666667	0		32	0	7	1	0		TCGA-91-6831-01A-11D-1855-08	Missense_Mutation	p.G334V					-0.452	2135.44
TCGA-91-6835	TCGA-91-6835-11A-01R-1858-07	0.010101	0		14	0	49	1	0		TCGA-91-6835-01A-11R-1858-07	LUAD	0.010989	0		56	0	90	0	2		TCGA-91-6835-01A-11D-1855-08							-0.161	1592.33
TCGA-91-6836	TCGA-91-6836-11A-01R-1858-07	0	0		15	0	21	0	0		TCGA-91-6836-01A-21R-1858-07	LUAD	0	0		17	0	31	0	0		TCGA-91-6836-01A-21D-1855-08	Nonsense_Mutation	p.E343*					-0.483	569.475
TCGA-91-6847	TCGA-91-6847-11A-01R-1949-07	0	0		5	0	24	0	0		TCGA-91-6847-01A-11R-1949-07	LUAD	0.004329	0.0192308		51	1	115	0	1		TCGA-91-6847-01A-11D-1945-08	Missense_Mutation	p.R110L					-0.701	2154.56
TCGA-91-6849	TCGA-91-6849-11A-01R-1949-07	0	0		5	0	18	0	0		TCGA-91-6849-01A-11R-1949-07	LUAD	0.0322581	0		15	0	30	1	1		TCGA-91-6849-01A-11D-1945-08							0.006	1729.7
TCGA-92-7340	TCGA-92-7340-11A-01R-2045-07	0.0175439	0		53	0	84	1	2		TCGA-92-7340-01A-21R-2045-07	LUSC	0	0.047619		20	1	39	0	0		TCGA-92-7340-01A-21D-2042-08	Frame_Shift_Del	p.M44Ifs*79					0.15	669.173
TCGA-A3-3358	TCGA-A3-3358-11A-01R-1541-07	0	0		6	0	26	0	0		TCGA-A3-3358-01A-01R-1541-07	KIRC	0.00671141	0.0645161		29	2	74	1	0		TCGA-A3-3358-01A-01D-1534-10							-0.015	893.766
TCGA-A3-3387	TCGA-A3-3387-11A-01R-1541-07	0	0		6	0	20	0	0		TCGA-A3-3387-01A-01R-1541-07	KIRC	0	0.037037		26	1	102	0	0		TCGA-A3-3387-01A-01D-1534-10							-0.003	898.438
TCGA-A4-A4ZT	TCGA-A4-A4ZT-11A-11R-A26U-07	0	0		9	0	25	0	0		TCGA-A4-A4ZT-01A-11R-A26U-07	KIRP	0.0117647	0		22	0	42	0	1		TCGA-A4-A4ZT-01A-11D-A26P-10							0.768	967.819
TCGA-A4-A57E	TCGA-A4-A57E-11A-11R-A26U-07	0.0188679	0.0909091		10	1	26	0	1		TCGA-A4-A57E-01A-11R-A26U-07	KIRP	0	0		11	0	21	0	0		TCGA-A4-A57E-01A-11D-A26P-10	Missense_Mutation	p.S241C					-0.841	1120.54
TCGA-A6-2671	TCGA-A6-2671-11A-01R-A32Z-07	0.00452489	0.0217391		45	1	110	0	1		TCGA-A6-2671-01A-01R-1410-07	COAD	0	0		5	0	4	0	0		TCGA-A6-2671-01A-01D-1408-10	Frame_Shift_Del	p.V173Efs*7					-0.116	275.542
TCGA-A6-2675	TCGA-A6-2675-11A-01R-1723-07	0.0217391	0		32	0	45	0	2		TCGA-A6-2675-01A-02R-1723-07	COAD	0.0175439	0		15	0	28	0	1		TCGA-A6-2675-01A-02D-1719-10	Nonsense_Mutation	p.E198*					-0.413	668.914
TCGA-A6-2678	TCGA-A6-2678-11A-01R-A32Z-07	0.00389105	0.0166667		59	1	128	0	1		TCGA-A6-2678-01A-01R-0821-07	COAD	0	0		4	0	7	0	0		TCGA-A6-2678-01A-01D-1953-10							-0.824	401.643
TCGA-A6-2683	TCGA-A6-2683-11A-01R-A32Z-07	0.00421941	0		80	0	118	1	0		TCGA-A6-2683-01A-01R-0821-07	COAD	0	0		50	0	8	0	0		TCGA-A6-2683-01A-01D-1953-10							-0.719	3500
TCGA-A6-2684	TCGA-A6-2684-11A-01R-A32Z-07	0.00578035	0.0212766		46	1	86	1	0		TCGA-A6-2684-01A-01R-A278-07	COAD	0	0		53	0	84	0	0		TCGA-A6-2684-01A-01D-A270-10	Missense_Mutation	p.V173L					-0.652	2318.5
TCGA-A6-2685	TCGA-A6-2685-11A-01R-A32Z-07	0.0070922	0.0444444		43	2	140	0	2		TCGA-A6-2685-01A-01R-1410-07	COAD	0	0		10	0	6	0	0		TCGA-A6-2685-01A-01D-1408-10	Nonsense_Mutation	p.R213*					-0.376	610.406
TCGA-A6-5659	TCGA-A6-5659-11A-01R-1653-07	0	0		9	0	31	0	0		TCGA-A6-5659-01A-01R-A278-07	COAD	0	0		39	0	88	0	0		TCGA-A6-5659-01A-01D-A270-10	Missense_Mutation	p.C135Y					-0.758	2477.65
TCGA-A6-5662	TCGA-A6-5662-11A-01R-1653-07	0.026087	0		22	0	56	1	2		TCGA-A6-5662-01A-01R-1653-07	COAD	0	0.0227273		129	3	261	0	0		TCGA-A6-5662-01A-01D-1650-10	Missense_Mutation	p.Y107D					0.066	4865.37
TCGA-A6-5665	TCGA-A6-5665-11A-01R-1653-07	0.0133333	0		15	0	37	0	1		TCGA-A6-5665-01A-01R-1653-07	COAD	0	0		60	0	153	0	0		TCGA-A6-5665-01A-01D-1650-10							0.006	3443.62
TCGA-A6-5667	TCGA-A6-5667-11A-01R-1723-07	0	0.0243902		40	1	80	0	0		TCGA-A6-5667-01A-21R-1723-07	COAD	0	0		72	0	192	0	0		TCGA-A6-5667-01A-21D-1719-10	Missense_Mutation	p.R248Q					-0.509	3047.8
TCGA-A7-A0CE	TCGA-A7-A0CE-11A-21R-A089-07	0	0.0666667		28	2	123	0	0		TCGA-A7-A0CE-01A-11R-A00Z-07	BRCA	0	0		93	0	215	0	0		TCGA-A7-A0CE-01A-11W-A019-09	Missense_Mutation	p.T155P					0	2880.24
TCGA-A7-A0CH	TCGA-A7-A0CH-11A-32R-A089-07	0	0.108108		33	4	92	0	0		TCGA-A7-A0CH-01A-21R-A00Z-07	BRCA	0.003663	0		43	0	136	1	0		TCGA-A7-A0CH-01A-21W-A019-09							0	1877.54
TCGA-A7-A0D9	TCGA-A7-A0D9-11A-53R-A089-07	0	0		6	0	23	0	0		TCGA-A7-A0D9-01A-31R-A056-07	BRCA	0.0238095	0.0769231		12	1	41	1	1		TCGA-A7-A0D9-01A-31W-A071-09							-0.767	832.853
TCGA-A7-A0DB	TCGA-A7-A0DB-11A-33R-A089-07	0	0		2	0	43	0	0		TCGA-A7-A0DB-01A-11R-A277-07	BRCA	0	0.12		22	3	35	0	0		TCGA-A7-A0DB-01A-11D-A272-09							0.009	1858.42
TCGA-A7-A13E	TCGA-A7-A13E-11A-61R-A12P-07	0	0		23	0	68	0	0		TCGA-A7-A13E-01A-11R-A277-07	BRCA	0.027027	0		25	0	54	1	2		TCGA-A7-A13E-01A-11D-A272-09	Missense_Mutation	p.R175H	Frame_Shift_Del	p.P77Gfs*65			-0.011	1764.92
TCGA-A7-A13F	TCGA-A7-A13F-11A-42R-A12P-07	0.00952381	0.0357143		27	1	52	1	0		TCGA-A7-A13F-01A-11R-A12P-07	BRCA	0	0		21	0	134	0	0		TCGA-A7-A13F-01A-11D-A12Q-09							-0.285	1988.76
TCGA-AA-3489	TCGA-AA-3489-11A-01R-1839-07	0	0.0357143		27	1	50	0	0		TCGA-AA-3489-01A-21R-1839-07	COAD	0.0149254	0.0434783		22	1	33	0	1		TCGA-AA-3489-01A-21D-1835-10							-0.278	605.083
TCGA-AA-3496	TCGA-AA-3496-11A-01R-1839-07	0	0		10	0	33	0	0		TCGA-AA-3496-01A-21R-1839-07	COAD	0	0		13	0	19	0	0		TCGA-AA-3496-01A-21D-1835-10							-0.703	402.794
TCGA-AA-3511	TCGA-AA-3511-11A-01R-1839-07	0.012766	0		72	0	116	1	2		TCGA-AA-3511-01A-21R-1839-07	COAD	0	0		47	0	81	0	0		TCGA-AA-3511-01A-21D-1835-10	Missense_Mutation	p.G245S					-0.624	1748.8
TCGA-AA-3514	TCGA-AA-3514-11A-01R-A32Z-07	0	0		43	0	84	0	0		TCGA-AA-3514-01A-02R-0821-07	COAD	0.04	0.010101		98	1	24	0	2		TCGA-AA-3514-01A-02D-1953-10							-0.018	4202.38
TCGA-AA-3517	TCGA-AA-3517-11A-01R-A32Z-07	0.0125523	0.0133333		74	1	118	1	2		TCGA-AA-3517-01A-01R-0821-07	COAD	0.2	NA		0	0	2	0	1		TCGA-AA-3517-01A-01D-1953-10							-0.837	496.278
TCGA-AA-3520	TCGA-AA-3520-11A-01R-A32Z-07	0	0.0172414		57	1	133	0	0		TCGA-AA-3520-01A-01R-0821-07	COAD	0.0107527	0		32	0	46	0	1		TCGA-AA-3520-01A-01D-1953-10							-0.66	2519.69
TCGA-AA-3522	TCGA-AA-3522-11A-01R-A32Z-07	0	0.0175439		56	1	141	0	0		TCGA-AA-3522-01A-01R-0821-07	COAD	0	0.0714286		13	1	51	0	0		TCGA-AA-3522-01A-01W-0831-10							-0.437	2220.56
TCGA-AA-3527	TCGA-AA-3527-11A-01R-A32Z-07	0.00429184	0.0149254		66	1	116	1	0		TCGA-AA-3527-01A-01R-0821-07	COAD	0	0.0263158		111	3	19	0	0		TCGA-AA-3527-01A-01D-1953-10							-0.025	5460.71
TCGA-AA-3531	TCGA-AA-3531-11A-01R-A32Z-07	0.00729927	0.0212766		46	1	68	0	1		TCGA-AA-3531-01A-01R-0821-07	COAD	0	0.0215054		91	2	57	0	0		TCGA-AA-3531-01A-01D-1953-10							-0.008	5653.99
TCGA-AA-3534	TCGA-AA-3534-11A-01R-A32Z-07	0	0		54	0	102	0	0		TCGA-AA-3534-01A-01R-0821-07	COAD	0.024	0		11	0	61	3	0		TCGA-AA-3534-01A-01D-1953-10							0	2665.38
TCGA-AA-3655	TCGA-AA-3655-11A-01R-1723-07	0	0		41	0	72	0	0		TCGA-AA-3655-01A-02R-1723-07	COAD	0	0.0153846		64	1	118	0	0		TCGA-AA-3655-01A-02D-1719-10	Missense_Mutation	p.R273H					-0.939	2217.43
TCGA-AA-3660	TCGA-AA-3660-11A-01R-1723-07	0	0.0263158		37	1	71	0	0		TCGA-AA-3660-01A-01R-1723-07	COAD	0	0.0204082		48	1	122	0	0		TCGA-AA-3660-01A-01D-1719-10	Missense_Mutation	p.R273H					-0.712	2120.77
TCGA-AA-3663	TCGA-AA-3663-11A-01R-1723-07	0.00680272	0		27	0	73	0	1		TCGA-AA-3663-01A-01R-1723-07	COAD	0	0		35	0	80	0	0		TCGA-AA-3663-01A-01D-1719-10							0.001	1771.98
TCGA-AA-3712	TCGA-AA-3712-11A-01R-1723-07	0.0149254	0		25	0	66	1	1		TCGA-AA-3712-01A-21R-1723-07	COAD	0	0.0412371		93	4	177	0	0		TCGA-AA-3712-01A-21D-1719-10	Missense_Mutation	p.P278A					-0.535	2881.42
TCGA-AA-3713	TCGA-AA-3713-11A-01R-1723-07	0	0		34	0	63	0	0		TCGA-AA-3713-01A-21R-1723-07	COAD	0.0103806	0.0240964		81	2	143	2	1		TCGA-AA-3713-01A-21D-1719-10							0.011	2339.57
TCGA-AC-A23H	TCGA-AC-A23H-11A-12R-A157-07	0	0		31	0	106	0	0		TCGA-AC-A23H-01A-11R-A157-07	BRCA	0.00253165	0.0138889		71	1	197	1	0		TCGA-AC-A23H-01A-11D-A159-09							-0.058	2368.22
TCGA-AC-A2FB	TCGA-AC-A2FB-11A-13R-A17B-07	0	0.0169492		58	1	125	0	0		TCGA-AC-A2FB-01A-11R-A17B-07	BRCA	0	0.0731707		38	3	92	0	0		TCGA-AC-A2FB-01A-11D-A17D-09							-0.222	1280.17
TCGA-AC-A2FF	TCGA-AC-A2FF-11A-13R-A17B-07	0.00775194	0.0117647		84	1	256	1	3		TCGA-AC-A2FF-01A-11R-A17B-07	BRCA	0.00502513	0.010101		98	1	198	1	1		TCGA-AC-A2FF-01A-11D-A17D-09							-0.074	2655.39
TCGA-AF-2691	TCGA-AF-2691-11A-01R-A32Z-07	0	0.0181818		54	1	97	0	0		TCGA-AF-2691-01A-01R-0821-07	READ	0	0		17	0	46	0	0		TCGA-AF-2691-01A-01D-1989-10							-0.437	1808.39
TCGA-AF-2692	TCGA-AF-2692-11A-01R-A32Z-07	0.00448431	0.0666667		42	3	111	0	1		TCGA-AF-2692-01A-01R-0821-07	READ	0	0		44	0	63	0	0		TCGA-AF-2692-01A-01D-1989-10							-0.554	3045.18
TCGA-AF-3400	TCGA-AF-3400-11A-01R-A32Z-07	0.00280112	0		78	0	178	0	1		TCGA-AF-3400-01A-01R-0821-07	READ	0	0		13	0	18	0	0		TCGA-AF-3400-01A-01D-1989-10							-0.31	1499.38
TCGA-AF-5654	TCGA-AF-5654-11A-11R-1660-07	0	0.0555556		17	1	54	0	0		TCGA-AF-5654-01A-01R-1660-07	READ	0.0123457	0		36	0	80	2	0		TCGA-AF-5654-01A-01D-1657-10							-0.007	2293.25
TCGA-AG-3725	TCGA-AG-3725-11A-01R-1736-07	0	0		17	0	66	0	0		TCGA-AG-3725-01A-11R-1736-07	READ	0	0		58	0	139	0	0		TCGA-AG-3725-01A-11D-1733-10	Missense_Mutation	p.R175H					-0.549	2444.26
TCGA-AG-3731	TCGA-AG-3731-11A-01R-1736-07	0.0232558	0		39	0	105	1	4		TCGA-AG-3731-01A-11R-1736-07	READ	0	0.0175439		56	1	123	0	0		TCGA-AG-3731-01A-11D-1733-10	Splice_Site	p.X33_splice					-0.42	1700.85
TCGA-AG-3732	TCGA-AG-3732-11A-01R-1660-07	0	0.105263		17	2	38	0	0		TCGA-AG-3732-01A-11R-1660-07	READ	0.0285714	0		8	0	17	1	0		TCGA-AG-3732-01A-11D-1657-10	Frame_Shift_Del	p.K164Sfs*5					-0.68	415.42
TCGA-AG-3742	TCGA-AG-3742-11A-01R-1660-07	0.0117647	0		24	0	42	1	0		TCGA-AG-3742-01A-11R-1660-07	READ	0.021978	0		38	0	89	0	4		TCGA-AG-3742-01A-11D-1657-10	Missense_Mutation	p.R273H					-0.74	1906.74
TCGA-AH-6643	TCGA-AH-6643-11A-01R-1830-07	0	0		17	0	42	0	0		TCGA-AH-6643-01A-11R-1830-07	READ	0.010453	0		57	0	142	0	3		TCGA-AH-6643-01A-11D-1826-10	Missense_Mutation	p.F109C					-0.442	2714.57
TCGA-AJ-A2QL	TCGA-AJ-A2QL-11A-11R-A18M-07	0	0.0416667		23	1	30	0	0		TCGA-AJ-A2QL-01A-11R-A18M-07	UCEC	0	0.0384615		25	1	27	0	0		TCGA-AJ-A2QL-01A-11D-A18P-09							0.022	4160.46
TCGA-AX-A05Y	TCGA-AX-A05Y-11A-11R-A27V-07	0.0070922	0.03125		31	1	70	0	1		TCGA-AX-A05Y-01A-11R-A00V-07	UCEC	0	0.0105263		94	1	44	0	0		TCGA-AX-A05Y-01A-11W-A027-09							0.008	4332.21
TCGA-AX-A0J0	TCGA-AX-A0J0-11A-11R-A27V-07	0.0188679	0		21	0	52	2	0		TCGA-AX-A0J0-01A-11R-A109-07	UCEC	0	0		67	0	89	0	0		TCGA-AX-A0J0-01A-11D-A117-09							-0.017	4362.42
TCGA-AX-A1CF	TCGA-AX-A1CF-11A-11R-A137-07	0	0.0422535		68	3	70	0	0		TCGA-AX-A1CF-01A-11R-A137-07	UCEC	0	0		23	0	26	0	0		TCGA-AX-A1CF-01A-11D-A135-09	Missense_Mutation	p.G279E					-0.685	1289.22
TCGA-AX-A1CI	TCGA-AX-A1CI-11A-11R-A137-07	0	0.0217391		45	1	69	0	0		TCGA-AX-A1CI-01A-11R-A137-07	UCEC	0	0		2	0	6	0	0		TCGA-AX-A1CI-01A-11D-A135-09							0.02	3621.21
TCGA-AX-A1CK	TCGA-AX-A1CK-11A-11R-A137-07	0.0120482	0		25	0	41	1	0		TCGA-AX-A1CK-01A-11R-A137-07	UCEC	0	0		3	0	11	0	0		TCGA-AX-A1CK-01A-11D-A135-09							-0.006	3845.92
TCGA-AX-A2HA	TCGA-AX-A2HA-11A-11R-A18M-07	0	0		6	0	11	0	0		TCGA-AX-A2HA-01A-12R-A18M-07	UCEC	0	0		4	0	10	0	0		TCGA-AX-A2HA-01A-12D-A18P-09							0.001	3802.82
TCGA-AX-A2HC	TCGA-AX-A2HC-11A-11R-A32Y-07	0	0		15	0	63	0	0		TCGA-AX-A2HC-01A-11R-A17B-07	UCEC	0.00636943	0.0136986		72	1	78	1	0		TCGA-AX-A2HC-01A-11D-A17D-09	Missense_Mutation	p.K139N					-0.006	3585.88
TCGA-AX-A2HD	TCGA-AX-A2HD-11A-11R-A32Y-07	0.003663	0.0208333		47	1	136	1	0		TCGA-AX-A2HD-01A-21R-A17B-07	UCEC	0.0487805	0.0181818		54	1	39	2	2		TCGA-AX-A2HD-01A-21D-A17D-09	Silent	p.G244G	Silent	p.S185S			0.002	2306.03
TCGA-AZ-6598	TCGA-AZ-6598-11A-01R-1774-07	0.005291	0		33	0	94	1	0		TCGA-AZ-6598-01A-11R-1774-07	COAD	0.0178571	0		16	0	55	1	1		TCGA-AZ-6598-01A-11D-1771-10	Frame_Shift_Del	p.C229Yfs*10					0.024	1332.61
TCGA-AZ-6599	TCGA-AZ-6599-11A-01R-1774-07	0.0185185	0		36	0	106	2	2		TCGA-AZ-6599-01A-11R-1774-07	COAD	0.0123457	0		68	0	120	1	2		TCGA-AZ-6599-01A-11D-1771-10							-0.009	2728.31
TCGA-AZ-6600	TCGA-AZ-6600-11A-01R-1774-07	0	0		24	0	87	0	0		TCGA-AZ-6600-01A-11R-1774-07	COAD	0.00303951	0		74	0	164	0	1		TCGA-AZ-6600-01A-11D-1771-10	Missense_Mutation	p.D259V					-0.396	2688.59
TCGA-AZ-6605	TCGA-AZ-6605-11A-01R-1839-07	0	0		19	0	38	0	0		TCGA-AZ-6605-01A-11R-1839-07	COAD	0.0212766	0		42	0	92	2	2		TCGA-AZ-6605-01A-11D-1835-10	Missense_Mutation	p.T155I					-0.47	2370.57
TCGA-B0-4700	TCGA-B0-4700-11A-01R-1541-07	0	0		8	0	22	0	0		TCGA-B0-4700-01A-02R-1541-07	KIRC	0	0		7	0	54	0	0		TCGA-B0-4700-01A-02D-1534-10							0.011	1526.52
TCGA-B0-4712	TCGA-B0-4712-11A-02R-1503-07	0	0.0454545		42	2	117	0	0		TCGA-B0-4712-01A-01R-1503-07	KIRC	0	0		10	0	53	0	0		TCGA-B0-4712-01A-01D-1501-10							-0.212	1258.04
TCGA-B0-5402	TCGA-B0-5402-11A-01R-1503-07	0	0		15	0	42	0	0		TCGA-B0-5402-01A-01R-1503-07	KIRC	0	0.0909091		10	1	44	0	0		TCGA-B0-5402-01A-01D-1501-10							-0.003	549.176
TCGA-B0-5690	TCGA-B0-5690-11A-01R-1541-07	0	0.0526316		18	1	59	0	0		TCGA-B0-5690-01A-11R-1541-07	KIRC	0	0		25	0	94	0	0		TCGA-B0-5690-01A-11D-1534-10							-0.001	1324.06
TCGA-B0-5691	TCGA-B0-5691-11A-01R-1541-07	0	0		19	0	47	0	0		TCGA-B0-5691-01A-11R-1541-07	KIRC	0	0		27	0	51	0	0		TCGA-B0-5691-01A-11D-1534-10							-0.006	879.538
TCGA-B0-5694	TCGA-B0-5694-11A-01R-1541-07	0.00775194	0		8	0	64	0	1		TCGA-B0-5694-01A-11R-1541-07	KIRC	0	0		9	0	46	0	0		TCGA-B0-5694-01A-11D-1534-10							0.017	995.357
TCGA-B0-5696	TCGA-B0-5696-11A-01R-1541-07	0.0232558	0		10	0	42	1	1		TCGA-B0-5696-01A-11R-1541-07	KIRC	0.0126582	0.047619		20	1	78	1	1		TCGA-B0-5696-01A-11D-1534-10							0.001	1447.45
TCGA-B0-5697	TCGA-B0-5697-11A-01R-1541-07	0.0136986	0		5	0	36	1	0		TCGA-B0-5697-01A-11R-1541-07	KIRC	0.0204082	0.047619		20	1	72	1	2		TCGA-B0-5697-01A-11D-1534-10							-0.01	1292.57
TCGA-B0-5699	TCGA-B0-5699-11A-01R-1541-07	0	0		7	0	32	0	0		TCGA-B0-5699-01A-11R-1541-07	KIRC	0.0140845	0		19	0	70	1	1		TCGA-B0-5699-01A-11D-1534-10							-0.014	913.274
TCGA-B0-5701	TCGA-B0-5701-11A-01R-1541-07	0	0		30	0	61	0	0		TCGA-B0-5701-01A-11R-1541-07	KIRC	0	0		20	0	55	0	0		TCGA-B0-5701-01A-11D-1534-10							0.055	1033.67
TCGA-B0-5703	TCGA-B0-5703-11A-01R-1541-07	0.0123457	0		15	0	40	1	0		TCGA-B0-5703-01A-11R-1541-07	KIRC	0	0		26	0	56	0	0		TCGA-B0-5703-01A-11D-1534-10							0.017	1382.62
TCGA-B0-5705	TCGA-B0-5705-11A-01R-1541-07	0.00900901	0.0909091		10	1	55	0	1		TCGA-B0-5705-01A-11R-1541-07	KIRC	0.0113636	0.111111		32	4	87	2	0		TCGA-B0-5705-01A-11D-1534-10							0.023	979.514
TCGA-B0-5706	TCGA-B0-5706-11A-01R-1541-07	0	0		6	0	28	0	0		TCGA-B0-5706-01A-11R-1541-07	KIRC	0	0		6	0	25	0	0		TCGA-B0-5706-01A-11D-1534-10							-0.009	869.727
TCGA-B0-5709	TCGA-B0-5709-11A-01R-1541-07	0	0		15	0	48	0	0		TCGA-B0-5709-01A-11R-1541-07	KIRC	0.00348432	0.0208333		47	1	143	0	1		TCGA-B0-5709-01A-11D-1534-10							0.002	1475.97
TCGA-B0-5711	TCGA-B0-5711-11A-01R-1672-07	0	0		39	0	78	0	0		TCGA-B0-5711-01A-11R-1672-07	KIRC	0.00740741	0.030303		32	1	67	0	1		TCGA-B0-5711-01A-11D-1669-08							0.001	1115.86
TCGA-B0-5712	TCGA-B0-5712-11A-01R-1672-07	0	0		31	0	73	0	0		TCGA-B0-5712-01A-11R-1672-07	KIRC	0.00917431	0		8	0	54	0	1		TCGA-B0-5712-01A-11D-1669-08							0.027	1012.36
TCGA-B2-5641	TCGA-B2-5641-11A-01R-1541-07	0	0		9	0	28	0	0		TCGA-B2-5641-01A-01R-1541-07	KIRC	0.0150754	0		39	0	98	3	0		TCGA-B2-5641-01A-01D-1534-10							-0.012	1179.8
TCGA-B8-4619	TCGA-B8-4619-11A-01R-1758-07	0	0		8	0	16	0	0		TCGA-B8-4619-01A-02R-1325-07	KIRC	0	0		8	0	29	0	0		TCGA-B8-4619-01A-02D-1386-10							0.052	538.426
TCGA-B8-4620	TCGA-B8-4620-11A-01R-1758-07	0	0		19	0	31	0	0		TCGA-B8-4620-01A-02R-1325-07	KIRC	0	0		11	0	72	0	0		TCGA-B8-4620-01A-02D-1386-10							0.005	1019.28
TCGA-B8-5549	TCGA-B8-5549-11A-01R-1541-07	0	0		31	0	94	0	0		TCGA-B8-5549-01A-01R-1541-07	KIRC	0	0.0526316		18	1	49	0	0		TCGA-B8-5549-01A-01D-1534-10							0.059	868.239
TCGA-B8-5552	TCGA-B8-5552-11A-01R-1672-07	0	0		30	0	70	0	0		TCGA-B8-5552-01B-11R-1672-07	KIRC	0.025641	0.0238095		41	1	95	3	2		TCGA-B8-5552-01B-11D-1669-08							0.002	952.923
TCGA-B9-4115	TCGA-B9-4115-11A-01R-1758-07	0	0		18	0	92	0	0		TCGA-B9-4115-01A-01R-1193-07	KIRP	0	0		20	0	62	0	0		TCGA-B9-4115-01A-01D-1553-08							0.615	1874.06
TCGA-BC-A10Q	TCGA-BC-A10Q-11A-11R-A131-07	0.0344828	0		4	0	14	1	0		TCGA-BC-A10Q-01A-11R-A131-07	LIHC	0	0		12	0	64	0	0		TCGA-BC-A10Q-01A-11D-A12Z-10							0.33	1221.71
TCGA-BC-A10R	TCGA-BC-A10R-11A-11R-A131-07	0.0508475	0		8	0	28	2	1		TCGA-BC-A10R-01A-11R-A131-07	LIHC	0	0		2	0	12	0	0		TCGA-BC-A10R-01A-11D-A12Z-10	Nonsense_Mutation	p.Q136*					-0.496	286.846
TCGA-BC-A10T	TCGA-BC-A10T-11A-11R-A131-07	0	0		4	0	24	0	0		TCGA-BC-A10T-01A-11R-A131-07	LIHC	0	0		12	0	40	0	0		TCGA-BC-A10T-01A-11D-A12Z-10							-0.665	733.177
TCGA-BC-A10U	TCGA-BC-A10U-11A-11R-A131-07	0	0		8	0	21	0	0		TCGA-BC-A10U-01A-11R-A131-07	LIHC	0.010101	0		11	0	49	1	0		TCGA-BC-A10U-01A-11D-A12Z-10	Missense_Mutation	p.R213Q					-0.813	836.896
TCGA-BC-A10W	TCGA-BC-A10W-11A-11R-A131-07	0	0		1	0	12	0	0		TCGA-BC-A10W-01A-11R-A131-07	LIHC	0	0		29	0	89	0	0		TCGA-BC-A10W-01A-11D-A12Z-10							0.066	1268.96
TCGA-BC-A10X	TCGA-BC-A10X-11A-11R-A131-07	0	0		5	0	22	0	0		TCGA-BC-A10X-01A-11R-A131-07	LIHC	0	0		10	0	40	0	0		TCGA-BC-A10X-01A-11D-A12Z-10							-0.009	1051.02
TCGA-BC-A10Y	TCGA-BC-A10Y-11A-11R-A131-07	0	0.0833333		11	1	51	0	0		TCGA-BC-A10Y-01A-11R-A131-07	LIHC	0	0		2	0	4	0	0		TCGA-BC-A10Y-01A-11D-A12Z-10							-0.911	145.828
TCGA-BC-A10Z	TCGA-BC-A10Z-11A-11R-A131-07	0.037037	0		10	0	26	1	1		TCGA-BC-A10Z-01A-11R-A131-07	LIHC	0.030303	0		4	0	16	0	1		TCGA-BC-A10Z-01A-11D-A12Z-10							-0.956	370.107
TCGA-BD-A2L6	TCGA-BD-A2L6-11A-21R-A213-07	0.030303	0		8	0	32	2	0		TCGA-BD-A2L6-01A-11R-A213-07	LIHC	0.0909091	NA		0	0	5	1	0		TCGA-BD-A2L6-01A-11D-A20W-10							-0.797	435.714
TCGA-BD-A3EP	TCGA-BD-A3EP-11A-12R-A22L-07	0	0		8	0	20	0	0		TCGA-BD-A3EP-01A-11R-A22L-07	LIHC	0	0		13	0	34	0	0		TCGA-BD-A3EP-01A-11D-A22F-10	Missense_Mutation	p.P151H					-0.335	1139.75
TCGA-BG-A3EW	TCGA-BG-A3EW-11A-22R-A22K-07	0	0		27	0	47	0	0		TCGA-BG-A3EW-01A-11R-A22K-07	UCEC	0.00364964	0.008		124	1	273	1	1		TCGA-BG-A3EW-01A-11D-A228-09							0	3791.07
TCGA-BG-A3PP	TCGA-BG-A3PP-11A-11R-A22K-07	0.0136986	0		21	0	72	1	1		TCGA-BG-A3PP-01A-11R-A22K-07	UCEC	0	0		21	0	93	0	0		TCGA-BG-A3PP-01A-11D-A228-09	Missense_Mutation	p.M237I					-0.585	2682.82
TCGA-BH-A0AU	TCGA-BH-A0AU-11A-11R-A12P-07	0.00401606	0.0238095		41	1	124	1	0		TCGA-BH-A0AU-01A-11R-A12P-07	BRCA	0	0.05		19	1	67	0	0		TCGA-BH-A0AU-01A-11D-A12Q-09							-0.397	1097.47
TCGA-BH-A0AY	TCGA-BH-A0AY-11A-23R-A089-07	0	0		16	0	90	0	0		TCGA-BH-A0AY-01A-21R-A00Z-07	BRCA	0	0		35	0	122	0	0		TCGA-BH-A0AY-01A-21W-A019-09							-0.319	1826.6
TCGA-BH-A0AZ	TCGA-BH-A0AZ-11A-22R-A12P-07	0.025641	0		60	0	133	1	6		TCGA-BH-A0AZ-01A-21R-A12P-07	BRCA	0	0.0243902		40	1	55	0	0		TCGA-BH-A0AZ-01A-21D-A12Q-09							-0.506	1443.22
TCGA-BH-A0B3	TCGA-BH-A0B3-11B-21R-A089-07	0	0		15	0	99	0	0		TCGA-BH-A0B3-01A-11R-A056-07	BRCA	0	0.010989		90	1	226	0	0		TCGA-BH-A0B3-01A-11W-A071-09	Missense_Mutation	p.V216M					-0.174	3483.25
TCGA-BH-A0B5	TCGA-BH-A0B5-11A-23R-A12P-07	0.0123457	0		7	0	40	1	0		TCGA-BH-A0B5-01A-11R-A12P-07	BRCA	0	0		52	0	139	0	0		TCGA-BH-A0B5-01A-11D-A12Q-09							-0.572	2061.04
TCGA-BH-A0B7	TCGA-BH-A0B7-11A-34R-A115-07	0.0167224	0.025641		38	1	147	1	4		TCGA-BH-A0B7-01A-12R-A115-07	BRCA	0	0		8	0	42	0	0		TCGA-BH-A0B7-01A-12D-A10Y-09	Splice_Site	p.X187_splice					-0.188	580.415
TCGA-BH-A0BA	TCGA-BH-A0BA-11A-22R-A19E-07	0.00546448	0		57	0	91	0	1		TCGA-BH-A0BA-01A-11R-A056-07	BRCA	0	0.0606061		31	2	94	0	0		TCGA-BH-A0BA-01A-11W-A071-09							-0.366	1259.87
TCGA-BH-A0BC	TCGA-BH-A0BC-11A-22R-A089-07	0.00680272	0		32	0	73	1	0		TCGA-BH-A0BC-01A-22R-A084-07	BRCA	0.00636943	0.0192308		51	1	156	2	0		TCGA-BH-A0BC-01A-22D-A099-09	Missense_Mutation	p.R248W					-0.59	1825.79
TCGA-BH-A0BJ	TCGA-BH-A0BJ-11A-23R-A089-07	0.0205761	0		32	0	119	1	4		TCGA-BH-A0BJ-01A-11R-A056-07	BRCA	0	0.0204082		48	1	121	0	0		TCGA-BH-A0BJ-01A-11W-A071-09							0.023	1799.34
TCGA-BH-A0BM	TCGA-BH-A0BM-11A-12R-A089-07	0.0438247	0.185185		22	5	120	0	11		TCGA-BH-A0BM-01A-11R-A056-07	BRCA	0	0		8	0	17	0	0		TCGA-BH-A0BM-01A-11W-A071-09							-0.648	1031.21
TCGA-BH-A0BQ	TCGA-BH-A0BQ-11A-33R-A115-07	0.00934579	0.0285714		34	1	159	3	0		TCGA-BH-A0BQ-01A-21R-A115-07	BRCA	0.0108696	0.09375		29	3	91	2	0		TCGA-BH-A0BQ-01A-21D-A10Y-09							-0.427	1710.29
TCGA-BH-A0BT	TCGA-BH-A0BT-11A-21R-A12P-07	0	0		44	0	124	0	0		TCGA-BH-A0BT-01A-11R-A12P-07	BRCA	0	0		22	0	124	0	0		TCGA-BH-A0BT-01A-11D-A12Q-09	Missense_Mutation	p.R158G					0.282	3364.23
TCGA-BH-A0BV	TCGA-BH-A0BV-11A-31R-A089-07	0.00983607	0.0434783		44	2	151	0	3		TCGA-BH-A0BV-01A-11R-A00Z-07	BRCA	0.00983607	0		37	0	151	1	2		TCGA-BH-A0BV-01A-11W-A019-09							0.071	2327.71
TCGA-BH-A0BW	TCGA-BH-A0BW-11A-12R-A115-07	0.0229008	0.0434783		22	1	128	4	2		TCGA-BH-A0BW-01A-11R-A115-07	BRCA	0	0		9	0	38	0	0		TCGA-BH-A0BW-01A-11D-A10Y-09	Splice_Site	p.T125T					-0.556	484.525
TCGA-BH-A0C0	TCGA-BH-A0C0-11A-21R-A089-07	0.00275482	0.132075		46	7	181	0	1		TCGA-BH-A0C0-01A-21R-A056-07	BRCA	0	0		8	0	42	0	0		TCGA-BH-A0C0-01A-21W-A071-09	Frame_Shift_Del	p.R110Vfs*13					-0.233	568.296
TCGA-BH-A0C3	TCGA-BH-A0C3-11A-23R-A12P-07	0.00609756	0		72	0	163	2	0		TCGA-BH-A0C3-01A-21R-A12P-07	BRCA	0	0		10	0	38	0	0		TCGA-BH-A0C3-01A-21D-A12Q-09	Missense_Mutation	p.G187S					-0.078	730.118
TCGA-BH-A0DD	TCGA-BH-A0DD-11A-23R-A12P-07	0.030303	0		18	0	32	1	1		TCGA-BH-A0DD-01A-31R-A12P-07	BRCA	0	0		17	0	53	0	0		TCGA-BH-A0DD-01A-31D-A12Q-09							-1.16	833.683
TCGA-BH-A0DG	TCGA-BH-A0DG-11A-43R-A12P-07	0.012987	0.0263158		37	1	114	2	1		TCGA-BH-A0DG-01A-21R-A12P-07	BRCA	0	0.0272727		107	3	203	0	0		TCGA-BH-A0DG-01A-21D-A12Q-09							-0.02	3222.26
TCGA-BH-A0DH	TCGA-BH-A0DH-11A-31R-A089-07	0	0		20	0	82	0	0		TCGA-BH-A0DH-01A-11R-A084-07	BRCA	0	0		19	0	100	0	0		TCGA-BH-A0DH-01A-11D-A099-09							0.012	1472.34
TCGA-BH-A0DK	TCGA-BH-A0DK-11A-13R-A089-07	0.00606061	0		49	0	164	0	2		TCGA-BH-A0DK-01A-21R-A056-07	BRCA	0.00469484	0		25	0	106	0	1		TCGA-BH-A0DK-01A-21W-A071-09							-0.532	1951.4
TCGA-BH-A0DL	TCGA-BH-A0DL-11A-13R-A115-07	0	0.0178571		55	1	162	0	0		TCGA-BH-A0DL-01A-11R-A115-07	BRCA	0.00327869	0.0540541		35	2	152	0	1		TCGA-BH-A0DL-01A-11D-A10Y-09	Missense_Mutation	p.E286A					-0.224	1879.86
TCGA-BH-A0DO	TCGA-BH-A0DO-11A-22R-A12D-07	0.00294985	0.0232558		42	1	169	1	0		TCGA-BH-A0DO-01B-11R-A12D-07	BRCA	0.00862069	0		55	0	115	1	1		TCGA-BH-A0DO-01B-11D-A12B-09							-0.018	2089.12
TCGA-BH-A0DP	TCGA-BH-A0DP-11A-12R-A089-07	0.00546448	0.0434783		44	2	91	0	1		TCGA-BH-A0DP-01A-21R-A056-07	BRCA	0	0		43	0	90	0	0		TCGA-BH-A0DP-01A-21W-A071-09							-0.363	1624.95
TCGA-BH-A0DQ	TCGA-BH-A0DQ-11A-12R-A089-07	0	0.02		49	1	151	0	0		TCGA-BH-A0DQ-01A-11R-A084-07	BRCA	0	0.0952381		19	2	85	0	0		TCGA-BH-A0DQ-01A-11D-A099-09							-0.011	1890.07
TCGA-BH-A0DT	TCGA-BH-A0DT-11A-12R-A12D-07	0.00343643	0		39	0	145	1	0		TCGA-BH-A0DT-01A-21R-A12D-07	BRCA	0.00628931	0.0333333		29	1	158	0	2		TCGA-BH-A0DT-01A-21D-A12B-09							0.012	2664.25
TCGA-BH-A0DV	TCGA-BH-A0DV-11A-22R-A12P-07	0.00970874	0.08		23	2	102	1	1		TCGA-BH-A0DV-01A-21R-A12P-07	BRCA	0	0		55	0	151	0	0		TCGA-BH-A0DV-01A-21D-A12Q-09							-0.001	1632.62
TCGA-BH-A0DZ	TCGA-BH-A0DZ-11A-22R-A089-07	0	0		63	0	136	0	0		TCGA-BH-A0DZ-01A-11R-A00Z-07	BRCA	0	0		38	0	23	0	0		TCGA-BH-A0DZ-01A-11W-A019-09	Missense_Mutation	p.E258Q					-0.635	1460.17
TCGA-BH-A0E0	TCGA-BH-A0E0-11A-13R-A089-07	0.0125	0		31	0	79	0	2		TCGA-BH-A0E0-01A-11R-A056-07	BRCA	0.00497512	0.047619		20	1	100	1	0		TCGA-BH-A0E0-01A-11W-A071-09	Missense_Mutation	p.R175H					-0.398	2970.14
TCGA-BH-A0E1	TCGA-BH-A0E1-11A-13R-A089-07	0.00448431	0		42	0	111	1	0		TCGA-BH-A0E1-01A-11R-A056-07	BRCA	0.0052356	0		47	0	95	0	1		TCGA-BH-A0E1-01A-11W-A071-09							0.02	1653.4
TCGA-BH-A0H5	TCGA-BH-A0H5-11A-62R-A115-07	0.00934579	0		31	0	106	2	0		TCGA-BH-A0H5-01A-21R-A115-07	BRCA	0.00763359	0.0444444		43	2	130	1	1		TCGA-BH-A0H5-01A-21D-A10Y-09							0.003	1950.07
TCGA-BH-A0H7	TCGA-BH-A0H7-11A-13R-A089-07	0.00558659	0		28	0	89	1	0		TCGA-BH-A0H7-01A-13R-A056-07	BRCA	0	0		30	0	85	0	0		TCGA-BH-A0H7-01A-13W-A071-09	Missense_Mutation	p.G245D					-0.401	1102.43
TCGA-BH-A0H9	TCGA-BH-A0H9-11A-22R-A466-07	0	0		13	0	31	0	0		TCGA-BH-A0H9-01A-11R-A056-07	BRCA	0.003663	0		42	0	136	0	1		TCGA-BH-A0H9-01A-11W-A071-09							-0.008	1984.56
TCGA-BH-A0HA	TCGA-BH-A0HA-11A-31R-A12P-07	0.00724638	0		72	0	137	2	0		TCGA-BH-A0HA-01A-11R-A12P-07	BRCA	0	0		9	0	36	0	0		TCGA-BH-A0HA-01A-11D-A12Q-09							-0.666	1308.59
TCGA-BH-A0HK	TCGA-BH-A0HK-11A-11R-A089-07	0	0		33	0	112	0	0		TCGA-BH-A0HK-01A-11R-A056-07	BRCA	0	0.114286		31	4	47	0	0		TCGA-BH-A0HK-01A-11W-A071-09							-0.757	1342.99
TCGA-BH-A18J	TCGA-BH-A18J-11A-31R-A12D-07	0.027933	0		34	0	87	5	0		TCGA-BH-A18J-01A-11R-A12D-07	BRCA	0.00436681	0.0188679		52	1	114	0	1		TCGA-BH-A18J-01A-11D-A12B-09							-0.498	1976.22
TCGA-BH-A18K	TCGA-BH-A18K-11A-13R-A12D-07	0.01	0.0625		15	1	99	2	0		TCGA-BH-A18K-01A-11R-A12D-07	BRCA	0.00591716	0.0869565		21	2	84	0	1		TCGA-BH-A18K-01A-11D-A12B-09							0.006	2241.7
TCGA-BH-A18L	TCGA-BH-A18L-11A-42R-A12D-07	0	0.0625		15	1	56	0	0		TCGA-BH-A18L-01A-32R-A12D-07	BRCA	0	0		32	0	65	0	0		TCGA-BH-A18L-01A-32D-A12B-09							-0.752	792.486
TCGA-BH-A18M	TCGA-BH-A18M-11A-33R-A12D-07	0	0		19	0	77	0	0		TCGA-BH-A18M-01A-11R-A12D-07	BRCA	0.00244499	0		80	0	204	0	1		TCGA-BH-A18M-01A-11D-A12B-09							0.032	2860.63
TCGA-BH-A18N	TCGA-BH-A18N-11A-43R-A12D-07	0.00534759	0		36	0	93	1	0		TCGA-BH-A18N-01A-11R-A12D-07	BRCA	0.00558659	0		38	0	178	0	2		TCGA-BH-A18N-01A-11D-A12B-09							0.517	2204.53
TCGA-BH-A18P	TCGA-BH-A18P-11A-43R-A12D-07	0	0		18	0	51	0	0		TCGA-BH-A18P-01A-11R-A12D-07	BRCA	0.0125523	0.04		24	1	118	3	0		TCGA-BH-A18P-01A-11D-A12B-09							-0.334	1583.08
TCGA-BH-A18Q	TCGA-BH-A18Q-11A-34R-A12D-07	0.0281125	0.0188679		52	1	121	2	5		TCGA-BH-A18Q-01A-12R-A12D-07	BRCA	0.0555556	0		10	0	17	0	2		TCGA-BH-A18Q-01A-12D-A12B-09	Frame_Shift_Ins	p.P77Cfs*73					-0.543	548.131
TCGA-BH-A18R	TCGA-BH-A18R-11A-42R-A12D-07	0.00943396	0		30	0	105	1	1		TCGA-BH-A18R-01A-11R-A12D-07	BRCA	0.021978	0.031746		61	2	178	1	7		TCGA-BH-A18R-01A-11D-A12B-09							0	2117.38
TCGA-BH-A18S	TCGA-BH-A18S-11A-43R-A12D-07	0.00699301	0		33	0	71	1	0		TCGA-BH-A18S-01A-11R-A12D-07	BRCA	0	0		11	0	44	0	0		TCGA-BH-A18S-01A-11D-A12B-09							-0.897	636.85
TCGA-BH-A18U	TCGA-BH-A18U-11A-23R-A12D-07	0.011236	0		8	0	88	1	1		TCGA-BH-A18U-01A-21R-A12D-07	BRCA	0.0136986	0		15	0	36	1	0		TCGA-BH-A18U-01A-21D-A12B-09	Frame_Shift_Del	p.E285Rfs*54					-0.455	554.344
TCGA-BH-A18V	TCGA-BH-A18V-11A-52R-A12D-07	0.00621118	0		6	0	80	1	0		TCGA-BH-A18V-01A-11R-A12D-07	BRCA	0	0		15	0	49	0	0		TCGA-BH-A18V-01A-11D-A12B-09	Nonsense_Mutation	p.E56*					-0.465	673.461
TCGA-BH-A1EN	TCGA-BH-A1EN-11A-23R-A13Q-07	0.0196078	0		31	0	75	1	2		TCGA-BH-A1EN-01A-11R-A13Q-07	BRCA	0.00497512	0.025641		38	1	100	1	0		TCGA-BH-A1EN-01A-11D-A17G-09							-0.083	1203.16
TCGA-BH-A1EO	TCGA-BH-A1EO-11A-31R-A137-07	0.0107527	0.03125		31	1	92	0	2		TCGA-BH-A1EO-01A-11R-A137-07	BRCA	0	0		26	0	52	0	0		TCGA-BH-A1EO-01A-11D-A135-09							-0.303	1638.85
TCGA-BH-A1ET	TCGA-BH-A1ET-11B-23R-A137-07	0.0165289	0.0416667		46	2	119	2	2		TCGA-BH-A1ET-01A-11R-A137-07	BRCA	0	0.0649351		72	5	146	0	0		TCGA-BH-A1ET-01A-11D-A135-09							0.015	1584.2
TCGA-BH-A1EU	TCGA-BH-A1EU-11A-23R-A137-07	0.0212766	0		23	0	69	2	1		TCGA-BH-A1EU-01A-11R-A137-07	BRCA	0.0126582	0		65	0	156	2	2		TCGA-BH-A1EU-01A-11D-A135-09							-0.216	1478.06
TCGA-BH-A1EV	TCGA-BH-A1EV-11A-24R-A137-07	0.00353357	0.0178571		55	1	141	0	1		TCGA-BH-A1EV-01A-11R-A137-07	BRCA	0.00558659	0		36	0	89	1	0		TCGA-BH-A1EV-01A-11D-A135-09							-0.556	1276.41
TCGA-BH-A1EW	TCGA-BH-A1EW-11B-33R-A137-07	0.0121951	0.037037		78	3	162	2	2		TCGA-BH-A1EW-01A-11R-A137-07	BRCA	0.004329	0.0227273		43	1	115	1	0		TCGA-BH-A1EW-01A-11D-A135-09							-0.029	1583.03
TCGA-BH-A1F0	TCGA-BH-A1F0-11B-23R-A137-07	0.0234375	0		37	0	125	3	3		TCGA-BH-A1F0-01A-11R-A137-07	BRCA	0.0215827	0		20	0	68	0	3		TCGA-BH-A1F0-01A-11D-A135-09	Frame_Shift_Del	p.V147Lfs*23					0.056	760.297
TCGA-BH-A1F2	TCGA-BH-A1F2-11A-32R-A13Q-07	0.0139535	0		39	0	106	3	0		TCGA-BH-A1F2-01A-31R-A13Q-07	BRCA	0.00653595	0		41	0	76	0	1		TCGA-BH-A1F2-01A-31D-A13L-09	Missense_Mutation	p.E285K					-0.422	2234.81
TCGA-BH-A1F6	TCGA-BH-A1F6-11B-94R-A13Q-07	0.0212766	0.05		38	2	69	2	1		TCGA-BH-A1F6-01A-11R-A13Q-07	BRCA	0.00552486	0.0357143		27	1	90	0	1		TCGA-BH-A1F6-01A-11D-A13L-09	Missense_Mutation	p.S127P					-0.364	2041.49
TCGA-BH-A1F8	TCGA-BH-A1F8-11B-21R-A13Q-07	0.0357143	0		51	0	81	1	5		TCGA-BH-A1F8-01A-11R-A13Q-07	BRCA	0.00584795	0		34	0	85	1	0		TCGA-BH-A1F8-01A-11D-A13L-09							-0.777	1734.09
TCGA-BH-A1FE	TCGA-BH-A1FE-11B-14R-A13Q-07	0.0306122	0.0263158		37	1	95	4	2		TCGA-BH-A1FE-01A-11R-A13Q-07	BRCA	0.00408163	0.015625		63	1	122	1	0		TCGA-BH-A1FE-01A-11D-A13L-09	Missense_Mutation	p.N247I					-0.388	1693.89
TCGA-BH-A1FH	TCGA-BH-A1FH-11B-42R-A13Q-07	0.0125	0		41	0	79	1	1		TCGA-BH-A1FH-01A-12R-A13Q-07	BRCA	0.00564972	0.0333333		29	1	88	0	1		TCGA-BH-A1FH-01A-12D-A13L-09							-0.177	1299.79
TCGA-BH-A1FJ	TCGA-BH-A1FJ-11B-42R-A13Q-07	0.00952381	0		32	0	52	1	0		TCGA-BH-A1FJ-01A-11R-A13Q-07	BRCA	0.00235294	0.0185185		53	1	212	1	0		TCGA-BH-A1FJ-01A-11D-A13L-09							-0.356	2451.97
TCGA-BH-A1FM	TCGA-BH-A1FM-11B-23R-A13Q-07	0.0122449	0.0294118		33	1	121	1	2		TCGA-BH-A1FM-01A-11R-A13Q-07	BRCA	0	0.037037		26	1	27	0	0		TCGA-BH-A1FM-01A-11D-A13L-09							-0.429	1805.89
TCGA-BH-A1FN	TCGA-BH-A1FN-11A-34R-A13Q-07	0.00699301	0		70	0	142	1	1		TCGA-BH-A1FN-01A-11R-A13Q-07	BRCA	0	0		26	0	82	0	0		TCGA-BH-A1FN-01A-11D-A13L-09	Missense_Mutation	p.R280T					-0.665	2144.77
TCGA-BH-A1FR	TCGA-BH-A1FR-11B-42R-A13Q-07	0	0		23	0	58	0	0		TCGA-BH-A1FR-01A-11R-A13Q-07	BRCA	0	0		39	0	56	0	0		TCGA-BH-A1FR-01A-11D-A13L-09							0.002	1351.44
TCGA-BH-A1FU	TCGA-BH-A1FU-11A-23R-A14D-07	0.019802	0.0208333		47	1	99	2	2		TCGA-BH-A1FU-01A-11R-A14D-07	BRCA	0.00275482	0		47	0	181	1	0		TCGA-BH-A1FU-01A-11D-A14G-09	Missense_Mutation	p.R175H					-0.053	2606.76
TCGA-BH-A203	TCGA-BH-A203-11A-42R-A169-07	0.00591716	0.111111		16	2	84	0	1		TCGA-BH-A203-01A-12R-A169-07	BRCA	0	0		32	0	150	0	0		TCGA-BH-A203-01A-12D-A167-09	Missense_Mutation	p.R273H					-0.318	2695.11
TCGA-BH-A204	TCGA-BH-A204-11A-53R-A157-07	0.0285714	0		14	0	51	1	2		TCGA-BH-A204-01A-11R-A157-07	BRCA	0.00119761	0.0393701		122	5	417	1	0		TCGA-BH-A204-01A-11D-A159-09							0.135	4803.54
TCGA-BH-A208	TCGA-BH-A208-11A-51R-A157-07	0.028754	0.0540541		35	2	152	4	5		TCGA-BH-A208-01A-11R-A157-07	BRCA	0	0		14	0	59	0	0		TCGA-BH-A208-01A-11D-A159-09	Splice_Site	p.X187_splice					-0.234	1075.93
TCGA-BH-A209	TCGA-BH-A209-11A-42R-A157-07	0.00353357	0		25	0	141	0	1		TCGA-BH-A209-01A-11R-A157-07	BRCA	0.00275482	0.08		23	2	181	0	1		TCGA-BH-A209-01A-11D-A17G-09							-0.269	2548.68
TCGA-BJ-A28R	TCGA-BJ-A28R-11A-11R-A16R-07	0.029703	0.0588235		16	1	49	0	3		TCGA-BJ-A28R-01A-11R-A16R-07	THCA	0	0		33	0	105	0	0		TCGA-BJ-A28R-01A-11D-A16O-08							-0.001	1083.71
TCGA-BJ-A28X	TCGA-BJ-A28X-11A-11R-A22L-07	0.00628931	0.0416667		46	2	79	0	1		TCGA-BJ-A28X-01A-11R-A22L-07	THCA	0.025641	0		41	0	76	1	3		TCGA-BJ-A28X-01A-11D-A22D-08							0.001	1234.16
TCGA-BJ-A290	TCGA-BJ-A290-11A-11R-A180-07	0	0		38	0	94	0	0		TCGA-BJ-A290-01A-11R-A180-07	THCA	0.00492611	0		31	0	101	1	0		TCGA-BJ-A290-01A-11D-A17V-08							0.012	1975.07
TCGA-BJ-A2N7	TCGA-BJ-A2N7-11A-11R-A18C-07	0	0		26	0	78	0	0		TCGA-BJ-A2N7-01A-11R-A18C-07	THCA	0.00854701	0		24	0	58	0	1		TCGA-BJ-A2N7-01A-11D-A18F-08							-0.002	972.023
TCGA-BJ-A2N8	TCGA-BJ-A2N8-11A-11R-A18C-07	0	0		54	0	114	0	0		TCGA-BJ-A2N8-01A-11R-A18C-07	THCA	0.0138889	0		20	0	71	0	2		TCGA-BJ-A2N8-01A-11D-A18F-08							0	821.952
TCGA-BJ-A2N9	TCGA-BJ-A2N9-11A-11R-A18C-07	0.0393701	0		32	0	61	3	2		TCGA-BJ-A2N9-01A-11R-A18C-07	THCA	0	0		18	0	50	0	0		TCGA-BJ-A2N9-01A-11D-A18F-08							0.004	921.236
TCGA-BJ-A2NA	TCGA-BJ-A2NA-11A-11R-A19O-07	0	0		19	0	59	0	0		TCGA-BJ-A2NA-01A-12R-A19O-07	THCA	0	0		15	0	74	0	0		TCGA-BJ-A2NA-01A-12D-A19J-08							-0.013	991.223
TCGA-BJ-A3PR	TCGA-BJ-A3PR-11A-11R-A220-07	0	NA		0	0	9	0	0		TCGA-BJ-A3PR-01A-11R-A220-07	THCA	0.0133333	0		37	0	74	2	0		TCGA-BJ-A3PR-01A-11D-A21Z-08							0.004	1397.4
TCGA-BJ-A3PU	TCGA-BJ-A3PU-11A-11R-A220-07	0.0163934	0.030303		32	1	60	2	0		TCGA-BJ-A3PU-01A-11R-A220-07	THCA	0	0		10	0	21	0	0		TCGA-BJ-A3PU-01A-11D-A21Z-08							0.001	889.621
TCGA-BK-A0CB	TCGA-BK-A0CB-11A-33R-A104-07	0.0175439	0		16	0	28	0	1		TCGA-BK-A0CB-01A-32R-A104-07	UCEC	0	0		13	0	10	0	0		TCGA-BK-A0CB-01A-32D-A10B-09							0.012	3126.88
TCGA-BK-A13C	TCGA-BK-A13C-11A-11R-A118-07	0	0		11	0	27	0	0		TCGA-BK-A13C-01A-11R-A118-07	UCEC	0	0.125		14	2	27	0	0		TCGA-BK-A13C-01A-11D-A122-09							-0.005	2299.95
TCGA-BK-A4ZD	TCGA-BK-A4ZD-11A-12R-A27V-07	0	0.0153846		64	1	99	0	0		TCGA-BK-A4ZD-01A-11R-A27V-07	UCEC	0.00892857	0.0425532		45	2	111	1	1		TCGA-BK-A4ZD-01A-11D-A27P-09	Missense_Mutation	p.R248Q					-0.604	1961.95
TCGA-BL-A13J	TCGA-BL-A13J-11A-13R-A10U-07	0	0		3	0	27	0	0		TCGA-BL-A13J-01A-11R-A277-07	BLCA	0.00540541	0.0277778		35	1	92	1	0		TCGA-BL-A13J-01A-11D-A271-08	Missense_Mutation	p.Y220C					0.116	1942.04
TCGA-BQ-5875	TCGA-BQ-5875-11A-01R-1592-07	0	0.0555556		17	1	81	0	0		TCGA-BQ-5875-01A-11R-1592-07	KIRP	0	0		53	0	66	0	0		TCGA-BQ-5875-01A-11D-1589-08							-0.012	1029.89
TCGA-BQ-5877	TCGA-BQ-5877-11A-01R-1592-07	0	0		10	0	36	0	0		TCGA-BQ-5877-01A-11R-1592-07	KIRP	0.00598802	0		31	0	83	0	1		TCGA-BQ-5877-01A-11D-1589-08							-0.024	963.797
TCGA-BQ-5878	TCGA-BQ-5878-11A-01R-1592-07	0	0		9	0	45	0	0		TCGA-BQ-5878-01A-11R-1592-07	KIRP	0.00645161	0.0315789		92	3	154	0	2		TCGA-BQ-5878-01A-11D-1589-08							0.001	1812.37
TCGA-BQ-5879	TCGA-BQ-5879-11A-01R-1592-07	0	0		9	0	30	0	0		TCGA-BQ-5879-01A-11R-1592-07	KIRP	0	0.0125		79	1	161	0	0		TCGA-BQ-5879-01A-11D-1589-08							0	1607.44
TCGA-BQ-5882	TCGA-BQ-5882-11A-01R-1592-07	0	0		15	0	33	0	0		TCGA-BQ-5882-01A-11R-1592-07	KIRP	0.0246914	0		47	0	79	2	2		TCGA-BQ-5882-01A-11D-1589-08							0	1303.13
TCGA-BQ-5884	TCGA-BQ-5884-11A-01R-1592-07	0.0212766	0		26	0	46	0	2		TCGA-BQ-5884-01A-11R-1592-07	KIRP	0.00840336	0.0192308		51	1	59	0	1		TCGA-BQ-5884-01A-11D-1589-08							0.023	637.101
TCGA-BQ-5887	TCGA-BQ-5887-11A-01R-1965-07	0	0		39	0	55	0	0		TCGA-BQ-5887-01A-11R-1965-07	KIRP	0.0625	0		5	0	15	1	1		TCGA-BQ-5887-01A-11D-1961-08							-0.392	609.113
TCGA-BQ-5888	TCGA-BQ-5888-11A-01R-1592-07	0.00628931	0		32	0	79	1	0		TCGA-BQ-5888-01A-11R-1592-07	KIRP	0	0		4	0	14	0	0		TCGA-BQ-5888-01A-11D-1589-08							-0.012	1051.66
TCGA-BQ-5890	TCGA-BQ-5890-11A-01R-1592-07	0.00952381	0		29	0	52	0	1		TCGA-BQ-5890-01A-11R-1592-07	KIRP	0	0		26	0	75	0	0		TCGA-BQ-5890-01A-11D-1589-08							0.02	1592.28
TCGA-BQ-5891	TCGA-BQ-5891-11A-01R-1592-07	0	0		26	0	52	0	0		TCGA-BQ-5891-01A-11R-1592-07	KIRP	0.00531915	0		116	0	187	1	1		TCGA-BQ-5891-01A-11D-1589-08							1.38	2344.79
TCGA-BQ-5894	TCGA-BQ-5894-11A-01R-1592-07	0	0.666667		1	2	45	0	0		TCGA-BQ-5894-01A-11R-1592-07	KIRP	0	0.0147059		67	1	157	0	0		TCGA-BQ-5894-01A-11D-1589-08							0.002	2896.66
TCGA-BQ-7044	TCGA-BQ-7044-11A-01R-1965-07	0	0		14	0	27	0	0		TCGA-BQ-7044-01A-11R-1965-07	KIRP	0	0		41	0	104	0	0		TCGA-BQ-7044-01A-11D-1961-08							0.053	1908.95
TCGA-BQ-7045	TCGA-BQ-7045-11A-01R-1965-07	0.00900901	0		34	0	55	1	0		TCGA-BQ-7045-01A-31R-1965-07	KIRP	0	0		16	0	23	0	0		TCGA-BQ-7045-01A-31D-1961-08							0.627	2026.78
TCGA-BQ-7046	TCGA-BQ-7046-11A-01R-1965-07	0	0		28	0	51	0	0		TCGA-BQ-7046-01A-11R-1965-07	KIRP	0.00621118	0.0217391		45	1	80	0	1		TCGA-BQ-7046-01A-11D-1961-08							1.14	2107.63
TCGA-BQ-7051	TCGA-BQ-7051-11A-02R-1965-07	0	0		21	0	38	0	0		TCGA-BQ-7051-01A-12R-1965-07	KIRP	0.0017331	0.00657895		151	1	288	0	1		TCGA-BQ-7051-01A-12D-1961-08							0.878	2351.66
TCGA-BQ-7055	TCGA-BQ-7055-11A-01R-1965-07	0	0		14	0	38	0	0		TCGA-BQ-7055-01A-11R-1965-07	KIRP	0	0		6	0	10	0	0		TCGA-BQ-7055-01A-11D-1961-08							0.047	316.181
TCGA-BQ-7059	TCGA-BQ-7059-11A-01R-1965-07	0	0.0243902		40	1	67	0	0		TCGA-BQ-7059-01A-11R-1965-07	KIRP	0	0		23	0	92	0	0		TCGA-BQ-7059-01A-11D-1961-08							-0.006	1074.29
TCGA-BQ-7061	TCGA-BQ-7061-11A-01R-1965-07	0	0		31	0	84	0	0		TCGA-BQ-7061-01A-11R-1965-07	KIRP	0	0.0238095		41	1	69	0	0		TCGA-BQ-7061-01A-11D-1961-08							0.038	891.136
TCGA-BR-6453	TCGA-BR-6453-11A-01R-1802-13	0.0116279	0		138	0	85	1	1		TCGA-BR-6453-01A-11R-1802-13	STAD	0.0124224	0.0163934		120	2	159	4	0		TCGA-BR-6453-01A-11D-1800-08							-0.003	2565.66
TCGA-BR-6454	TCGA-BR-6454-11A-01R-1802-13	0	0.0422535		68	3	41	0	0		TCGA-BR-6454-01A-11R-1802-13	STAD	0.0166667	0.0163934		60	1	59	0	2		TCGA-BR-6454-01A-11D-1800-08							-0.247	953.33
TCGA-BR-6457	TCGA-BR-6457-11A-01R-1802-13	0	0		34	0	29	0	0		TCGA-BR-6457-01A-21R-1802-13	STAD	0.0434783	0		59	0	44	0	4		TCGA-BR-6457-01A-21D-1800-08	Nonsense_Mutation	p.R306*					-0.023	870.681
TCGA-BR-6802	TCGA-BR-6802-11A-01R-1884-13	0.0204082	0		23	0	24	0	1		TCGA-BR-6802-01A-11R-1884-13	STAD	0.003861	0.00806452		123	1	129	0	1		TCGA-BR-6802-01A-11D-1882-08							0.012	1666.37
TCGA-BR-7704	TCGA-BR-7704-11A-01R-2055-13	0.00977199	0		197	0	152	2	1		TCGA-BR-7704-01A-11R-2055-13	STAD	0	0.0104167		95	1	10	0	0		TCGA-BR-7704-01A-11D-2053-08							0.295	1225.72
TCGA-BR-7715	TCGA-BR-7715-11A-01R-2055-13	0.0175439	0		133	0	84	1	2		TCGA-BR-7715-01A-11R-2055-13	STAD	0	0.00526316		189	1	173	0	0		TCGA-BR-7715-01A-11D-2053-08	Missense_Mutation	p.F270S					-0.539	2021.07
TCGA-BR-7716	TCGA-BR-7716-11A-01R-2055-13	0.0115607	0.00574713		173	1	171	0	4		TCGA-BR-7716-01A-21R-2055-13	STAD	0.00208333	0.0215517		454	10	479	0	2		TCGA-BR-7716-01A-21D-2053-08	Missense_Mutation	p.R273H					-0.012	2926.62
TCGA-BR-7717	TCGA-BR-7717-11A-01R-2055-13	0.00645161	0		152	0	77	0	1		TCGA-BR-7717-01A-11R-2055-13	STAD	0.00373134	0		20	0	267	2	0		TCGA-BR-7717-01A-11D-2053-08							-0.083	5436.2
TCGA-BR-7851	TCGA-BR-7851-11A-01R-2203-13	0.00884956	0		131	0	112	2	0		TCGA-BR-7851-01A-11R-2203-13	STAD	0	0.0250784		311	8	300	0	0		TCGA-BR-7851-01A-11D-2201-08							-0.004	2496.56
TCGA-BR-8060	TCGA-BR-8060-11A-01R-2343-13	0.029703	0		57	0	49	0	3		TCGA-BR-8060-01A-11R-2343-13	STAD	0.010101	0.0194175		303	6	245	2	3		TCGA-BR-8060-01A-11D-2340-08	In_Frame_Del	p.P191del					-0.317	2571.66
TCGA-BT-A20N	TCGA-BT-A20N-11A-11R-A14Y-07	0	0		5	0	24	0	0		TCGA-BT-A20N-01A-11R-A14Y-07	BLCA	0	0		2	0	1	0	0		TCGA-BT-A20N-01A-11D-A14W-08	Nonsense_Mutation	p.C277*					-0.506	172.806
TCGA-BT-A20Q	TCGA-BT-A20Q-11A-11R-A14Y-07	0	0		22	0	32	0	0		TCGA-BT-A20Q-01A-11R-A14Y-07	BLCA	0	0.0416667		23	1	55	0	0		TCGA-BT-A20Q-01A-11D-A14W-08							-0.693	1379.12
TCGA-BT-A20R	TCGA-BT-A20R-11A-11R-A16R-07	0	0		20	0	37	0	0		TCGA-BT-A20R-01A-12R-A16R-07	BLCA	0	0		33	0	60	0	0		TCGA-BT-A20R-01A-12D-A16O-08	Missense_Mutation	p.K139N					0.145	2052.02
TCGA-BT-A20U	TCGA-BT-A20U-11A-11R-A14Y-07	0	0		8	0	20	0	0		TCGA-BT-A20U-01A-11R-A14Y-07	BLCA	0.00911854	0.0133333		74	1	163	3	0		TCGA-BT-A20U-01A-11D-A14W-08	Missense_Mutation	p.R273C					0.11	4405.27
TCGA-BT-A20W	TCGA-BT-A20W-11A-11R-A14Y-07	0.00584795	0.0243902		40	1	85	0	1		TCGA-BT-A20W-01A-21R-A14Y-07	BLCA	0.00946372	0.0144928		68	1	157	1	2		TCGA-BT-A20W-01A-21D-A14W-08							0.148	5485.29
TCGA-BT-A2LA	TCGA-BT-A2LA-11A-11R-A18C-07	0.00840336	0.0588235		16	1	118	0	2		TCGA-BT-A2LA-01A-11R-A18C-07	BLCA	0.00803213	0.0135135		73	1	247	2	2		TCGA-BT-A2LA-01A-11D-A18F-08	Missense_Mutation	p.R213Q					-0.641	3148.99
TCGA-BT-A2LB	TCGA-BT-A2LB-11A-11R-A18C-07	0.0163934	0		30	0	60	0	2		TCGA-BT-A2LB-01A-11R-A18C-07	BLCA	0.00714286	0		65	0	139	0	2		TCGA-BT-A2LB-01A-11D-A18F-08	Missense_Mutation	p.L194F					-0.377	2574.58
TCGA-CG-5720	TCGA-CG-5720-11A-01R-1602-13	0.0454545	0		93	0	21	1	1		TCGA-CG-5720-01A-11R-1602-13	STAD	0	0.0175439		392	7	377	0	0		TCGA-CG-5720-01A-11D-1600-08							-0.014	3745.44
TCGA-CG-5721	TCGA-CG-5721-11A-01R-1602-13	0	0		18	0	9	0	0		TCGA-CG-5721-01A-11R-1602-13	STAD	0.0102389	0		241	0	145	2	1		TCGA-CG-5721-01A-11D-1600-08	Missense_Mutation	p.R273C	Missense_Mutation	p.R175C	Missense_Mutation	p.E171K	-0.012	1957.95
TCGA-CG-5722	TCGA-CG-5722-11A-02R-1602-13	0	0.0151515		65	1	40	0	0		TCGA-CG-5722-01A-21R-1602-13	STAD	0	0.00840336		708	6	300	0	0		TCGA-CG-5722-01A-21D-1600-08							0.18	6653.47
TCGA-CG-5734	TCGA-CG-5734-11A-01R-1602-13	0	0		63	0	31	0	0		TCGA-CG-5734-01A-11R-1602-13	STAD	0	0		87	0	42	0	0		TCGA-CG-5734-01A-11D-1600-08	Frame_Shift_Del	p.S20Qfs*24					-0.074	1212.7
TCGA-CH-5761	TCGA-CH-5761-11A-01R-1580-07	0.0232558	0		35	0	63	1	2		TCGA-CH-5761-01A-11R-1580-07	PRAD	0	0.0140845		70	1	119	0	0		TCGA-CH-5761-01A-11D-1576-08	Missense_Mutation	p.C135F					-0.668	1718.78
TCGA-CH-5767	TCGA-CH-5767-11B-01R-1789-07	0.00813008	0		61	0	122	0	2		TCGA-CH-5767-01A-11R-1789-07	PRAD	0	0		34	0	83	0	0		TCGA-CH-5767-01A-11D-1786-08							-0.02	1476.76
TCGA-CH-5768	TCGA-CH-5768-11A-01R-1580-07	0.00900901	0		21	0	55	1	0		TCGA-CH-5768-01A-11R-1580-07	PRAD	0.0106007	0		61	0	140	1	2		TCGA-CH-5768-01A-11D-1576-08							-0.016	2200.92
TCGA-CH-5769	TCGA-CH-5769-11A-01R-1580-07	0	0		80	0	160	0	0		TCGA-CH-5769-01A-11R-1580-07	PRAD	0.00421941	0		66	0	118	0	1		TCGA-CH-5769-01A-11D-1576-08							-0.009	2443.34
TCGA-CJ-5672	TCGA-CJ-5672-11A-01R-1541-07	0	0		20	0	52	0	0		TCGA-CJ-5672-01A-11R-1541-07	KIRC	0.0163934	0		3	0	30	0	1		TCGA-CJ-5672-01A-11D-1534-10							-0.001	1016.65
TCGA-CJ-5676	TCGA-CJ-5676-11A-01R-1541-07	0	0.0526316		18	1	68	0	0		TCGA-CJ-5676-01A-11R-1541-07	KIRC	0	0		10	0	35	0	0		TCGA-CJ-5676-01A-11D-1534-10							-0.131	1200.7
TCGA-CJ-5677	TCGA-CJ-5677-11A-01R-1541-07	0	0		14	0	47	0	0		TCGA-CJ-5677-01A-11R-1541-07	KIRC	0.0144928	0		10	0	34	1	0		TCGA-CJ-5677-01A-11D-1534-10	Missense_Mutation	p.D281Y					-0.533	1147.84
TCGA-CJ-5678	TCGA-CJ-5678-11A-01R-1541-07	0	0		3	0	52	0	0		TCGA-CJ-5678-01A-11R-1541-07	KIRC	0	0		2	0	20	0	0		TCGA-CJ-5678-01A-11D-1534-10							0.025	897.584
TCGA-CJ-5679	TCGA-CJ-5679-11A-01R-1541-07	0.0147059	0.0833333		11	1	67	2	0		TCGA-CJ-5679-01A-11R-1541-07	KIRC	0	0		4	0	39	0	0		TCGA-CJ-5679-01A-11D-1534-10							0	1087.46
TCGA-CJ-5680	TCGA-CJ-5680-11A-01R-1541-07	0.00645161	0		12	0	77	1	0		TCGA-CJ-5680-01A-11R-1541-07	KIRC	0.00740741	0.037037		26	1	67	1	0		TCGA-CJ-5680-01A-11D-1534-10							0.001	1076.46
TCGA-CJ-5681	TCGA-CJ-5681-11A-01R-1541-07	0	0		13	0	44	0	0		TCGA-CJ-5681-01A-11R-1541-07	KIRC	0	0		24	0	90	0	0		TCGA-CJ-5681-01A-11D-1534-10							0.01	950.441
TCGA-CJ-5689	TCGA-CJ-5689-11A-01R-1541-07	0.00869565	0		15	0	57	0	1		TCGA-CJ-5689-01A-11R-1541-07	KIRC	0.0185185	0		20	0	53	1	1		TCGA-CJ-5689-01A-11D-1534-10							0.014	1176.67
TCGA-CJ-6030	TCGA-CJ-6030-11A-01R-1672-07	0	0.0487805		39	2	44	0	0		TCGA-CJ-6030-01A-11R-1672-07	KIRC	0.00507614	0.0322581		60	2	98	0	1		TCGA-CJ-6030-01A-11D-1669-08							0.009	1741.17
TCGA-CJ-6033	TCGA-CJ-6033-11A-01R-1858-07	0	0		22	0	48	0	0		TCGA-CJ-6033-01A-11R-1672-07	KIRC	0.00740741	0.0526316		18	1	67	1	0		TCGA-CJ-6033-01A-11D-1669-08							0.019	1579.29
TCGA-CU-A0YN	TCGA-CU-A0YN-11A-11R-A10U-07	0.0153846	0		20	0	32	1	0		TCGA-CU-A0YN-01A-21R-A10U-07	BLCA	0.0909091	0		3	0	10	1	1		TCGA-CU-A0YN-01A-21D-A10S-08							0.056	233.873
TCGA-CU-A0YR	TCGA-CU-A0YR-11A-13R-A10U-07	0	0		25	0	66	0	0		TCGA-CU-A0YR-01A-12R-A10U-07	BLCA	0	0		16	0	55	0	0		TCGA-CU-A0YR-01A-12D-A10S-08							-0.339	1216.72
TCGA-CV-6933	TCGA-CV-6933-11A-01R-1915-07	0	0		19	0	12	0	0		TCGA-CV-6933-01A-11R-1915-07	HNSC	0	0		18	0	47	0	0		TCGA-CV-6933-01A-11D-1912-08	Nonsense_Mutation	p.Q192*					-0.389	407.434
TCGA-CV-6934	TCGA-CV-6934-11A-01R-1915-07	0	0		54	0	114	0	0		TCGA-CV-6934-01A-11R-1915-07	HNSC	0.00377358	0		63	0	132	1	0		TCGA-CV-6934-01A-11D-1912-08	Missense_Mutation	p.Y205C					-0.025	1614.94
TCGA-CV-6935	TCGA-CV-6935-11A-01R-1915-07	0.0113636	0		64	0	87	1	1		TCGA-CV-6935-01A-11R-1915-07	HNSC	0	0.00793651		125	1	242	0	0		TCGA-CV-6935-01A-11D-1912-08	Missense_Mutation	p.C242S					-0.012	4018.71
TCGA-CV-6936	TCGA-CV-6936-11A-01R-1915-07	0	0		50	0	81	0	0		TCGA-CV-6936-01A-11R-1915-07	HNSC	0.003663	0		75	0	136	0	1		TCGA-CV-6936-01A-11D-1912-08	Missense_Mutation	p.V173L					0.009	1807.54
TCGA-CV-6938	TCGA-CV-6938-11A-01R-1915-07	0.0151515	0		73	0	130	3	1		TCGA-CV-6938-01A-11R-1915-07	HNSC	0.0322581	0		7	0	15	0	1		TCGA-CV-6938-01A-11D-1912-08							0	1153.18
TCGA-CV-6939	TCGA-CV-6939-11A-01R-1915-07	0	0		13	0	23	0	0		TCGA-CV-6939-01A-11R-1915-07	HNSC	0.0126582	0.0543478		87	5	195	2	3		TCGA-CV-6939-01A-11D-1912-08							0.008	2593.01
TCGA-CV-6943	TCGA-CV-6943-11A-01R-1915-07	0.00414938	0		61	0	120	0	1		TCGA-CV-6943-01A-11R-1915-07	HNSC	0	0.0212766		92	2	155	0	0		TCGA-CV-6943-01A-11D-1912-08	Missense_Mutation	p.R248W					0.02	1999.05
TCGA-CV-6955	TCGA-CV-6955-11A-01R-2016-07	0.00740741	0		39	0	67	0	1		TCGA-CV-6955-01A-11R-2016-07	HNSC	0.0126582	0		42	0	78	1	1		TCGA-CV-6955-01A-11D-2012-08							-0.018	1649.21
TCGA-CV-6956	TCGA-CV-6956-11A-01R-2016-07	0.00653595	0		28	0	76	1	0		TCGA-CV-6956-01A-21R-2016-07	HNSC	0	0		5	0	5	0	0		TCGA-CV-6956-01A-21D-2012-08	Frame_Shift_Del	p.R110Wfs*12					-0.014	155.938
TCGA-CV-6959	TCGA-CV-6959-11A-01R-1915-07	0.00980392	0.0181818		54	1	101	1	1		TCGA-CV-6959-01A-11R-1915-07	HNSC	0.0212766	0		15	0	23	0	1		TCGA-CV-6959-01A-11D-1912-08	Frame_Shift_Del	p.S99Rfs*23					-0.006	295.793
TCGA-CV-6960	TCGA-CV-6960-11A-01R-2016-07	0.00699301	0		46	0	71	0	1		TCGA-CV-6960-01A-41R-2016-07	HNSC	0	0		5	0	103	0	0		TCGA-CV-6960-01A-41D-2012-08	Nonsense_Mutation	p.G266*	Silent	p.L265L			-0.016	1492.11
TCGA-CV-6961	TCGA-CV-6961-11A-01R-1915-07	0.024	0		31	0	61	1	2		TCGA-CV-6961-01A-21R-1915-07	HNSC	0	0		19	0	64	0	0		TCGA-CV-6961-01A-21D-1912-08							-0.532	602.615
TCGA-CV-6962	TCGA-CV-6962-11A-01R-1915-07	0	0.0204082		48	1	108	0	0		TCGA-CV-6962-01A-11R-1915-07	HNSC	0.002331	0.010101		98	1	214	1	0		TCGA-CV-6962-01A-11D-1912-08	Missense_Mutation	p.H193R					0.486	3902.33
TCGA-CV-7091	TCGA-CV-7091-11A-01R-2016-07	0	0.0666667		14	1	19	0	0		TCGA-CV-7091-01A-11R-2016-07	HNSC	0.00546448	0.0263158		37	1	91	0	1		TCGA-CV-7091-01A-11D-2012-08	Frame_Shift_Del	p.P27Lfs*17					0.059	1532.44
TCGA-CV-7097	TCGA-CV-7097-11A-01R-2016-07	0.026087	0.0357143		27	1	56	3	0		TCGA-CV-7097-01A-11R-2016-07	HNSC	0	0		15	0	30	0	0		TCGA-CV-7097-01A-11D-2012-08							0.024	340.136
TCGA-CV-7101	TCGA-CV-7101-11A-01R-2016-07	0.00343643	0.0125		79	1	145	1	0		TCGA-CV-7101-01A-11R-2016-07	HNSC	0	0		27	0	42	0	0		TCGA-CV-7101-01A-11D-2012-08	Nonsense_Mutation	p.E171*	Silent	p.T170T			-0.329	756.667
TCGA-CV-7103	TCGA-CV-7103-11A-01R-2016-07	0	0.0178571		55	1	114	0	0		TCGA-CV-7103-01A-21R-2016-07	HNSC	0.0277778	0.0666667		14	1	35	0	2		TCGA-CV-7103-01A-21D-2012-08	Frame_Shift_Del	p.P151Rfs*27					-0.012	596.497
TCGA-CV-7177	TCGA-CV-7177-11A-01R-2016-07	0	0		37	0	83	0	0		TCGA-CV-7177-01A-11R-2016-07	HNSC	0	0		46	0	60	0	0		TCGA-CV-7177-01A-11D-2012-08	Missense_Mutation	p.P151H					-0.097	2042.4
TCGA-CV-7178	TCGA-CV-7178-11A-01R-2016-07	0.0133333	0		38	0	74	1	1		TCGA-CV-7178-01A-21R-2016-07	HNSC	0.0103093	0		65	0	96	1	1		TCGA-CV-7178-01A-21D-2012-08	In_Frame_Del	p.N268_R273del					-0.016	1618.22
TCGA-CV-7183	TCGA-CV-7183-11A-01R-2016-07	0.0625	0		29	0	45	3	3		TCGA-CV-7183-01A-11R-2016-07	HNSC	0	0		19	0	26	0	0		TCGA-CV-7183-01A-11D-2012-08							-0.001	814.554
TCGA-CV-7235	TCGA-CV-7235-11A-01R-2016-07	0.035461	0		45	0	68	1	4		TCGA-CV-7235-01A-11R-2016-07	HNSC	0	0.0224719		87	2	172	0	0		TCGA-CV-7235-01A-11D-2012-08	Missense_Mutation	p.Y234C					0.086	3166.27
TCGA-CV-7238	TCGA-CV-7238-11A-01R-2016-07	0.00840336	0		41	0	59	0	1		TCGA-CV-7238-01A-11R-2016-07	HNSC	0.0731707	0		3	0	19	1	2		TCGA-CV-7238-01A-11D-2012-08	Nonsense_Mutation	p.R196*					0.048	472.211
TCGA-CV-7242	TCGA-CV-7242-11A-01R-2016-07	0.0283019	0		52	0	103	2	4		TCGA-CV-7242-01A-11R-2016-07	HNSC	0.00625	0.0121951		81	1	159	1	1		TCGA-CV-7242-01A-11D-2012-08	Missense_Mutation	p.V173M					-0.011	2357.35
TCGA-CV-7245	TCGA-CV-7245-11A-01R-2016-07	0.03125	0.030303		32	1	62	0	4		TCGA-CV-7245-01A-11R-2016-07	HNSC	0	0		57	0	110	0	0		TCGA-CV-7245-01A-11D-2012-08	Missense_Mutation	p.R282W					-0.522	1868.98
TCGA-CV-7250	TCGA-CV-7250-11A-01R-2016-07	0.010101	0		33	0	49	1	0		TCGA-CV-7250-01A-11R-2016-07	HNSC	0	0		34	0	77	0	0		TCGA-CV-7250-01A-11D-2012-08							-0.007	1545.64
TCGA-CV-7252	TCGA-CV-7252-11A-01R-2016-07	0.0147783	0		49	0	100	0	3		TCGA-CV-7252-01A-11R-2016-07	HNSC	0	0		7	0	20	0	0		TCGA-CV-7252-01A-11D-2012-08	Frame_Shift_Ins	p.I195Lfs*53	Nonsense_Mutation	p.Q52*			0.025	309.863
TCGA-CV-7255	TCGA-CV-7255-11A-01R-2016-07	0.0134529	0		73	0	110	3	0		TCGA-CV-7255-01A-11R-2016-07	HNSC	0.027027	0		13	0	18	0	1		TCGA-CV-7255-01A-11D-2012-08	Nonsense_Mutation	p.R306*					0.032	260.81
TCGA-CV-7261	TCGA-CV-7261-11A-01R-2016-07	0.0114943	0		74	0	129	3	0		TCGA-CV-7261-01A-11R-2016-07	HNSC	0.166667	0		23	0	5	2	0		TCGA-CV-7261-01A-11D-2012-08							0.103	586.468
TCGA-CV-7406	TCGA-CV-7406-11A-01R-2081-07	0.0491803	0		13	0	29	3	0		TCGA-CV-7406-01A-11R-2081-07	HNSC	0	0		51	0	146	0	0		TCGA-CV-7406-01A-11D-2078-08							-0.646	1849.32
TCGA-CV-7416	TCGA-CV-7416-11A-01R-2081-07	0.0569106	0		26	0	58	2	5		TCGA-CV-7416-01A-11R-2081-07	HNSC	0	0.0181818		54	1	76	0	0		TCGA-CV-7416-01A-11D-2078-08	Missense_Mutation	p.R175H					0.023	1157.91
TCGA-CV-7423	TCGA-CV-7423-11A-01R-2081-07	0	0.0322581		30	1	56	0	0		TCGA-CV-7423-01A-11R-2081-07	HNSC	0	0		6	0	7	0	0		TCGA-CV-7423-01A-11D-2078-08	Nonsense_Mutation	p.E339*					-0.585	185.908
TCGA-CV-7424	TCGA-CV-7424-11A-01R-2081-07	0.00512821	0.05		38	2	97	0	1		TCGA-CV-7424-01A-11R-2081-07	HNSC	0.0625	0		8	0	15	2	0		TCGA-CV-7424-01A-11D-2078-08	Nonsense_Mutation	p.R306*					-0.349	397.324
TCGA-CV-7425	TCGA-CV-7425-11A-01R-2081-07	0.0222222	0		19	0	44	1	1		TCGA-CV-7425-01A-11R-2081-07	HNSC	0	0		24	0	52	0	0		TCGA-CV-7425-01A-11D-2078-08							0.005	1103.04
TCGA-CV-7432	TCGA-CV-7432-11A-01R-2132-07	0	0.0571429		33	2	84	0	0		TCGA-CV-7432-01A-11R-2132-07	HNSC	0	0		3	0	8	0	0		TCGA-CV-7432-01A-11D-2129-08	Frame_Shift_Del	p.S240Gfs*20	Splice_Site	p.T125T			-0.002	136.206
TCGA-CV-7434	TCGA-CV-7434-11A-01R-2132-07	0.0198676	0		42	0	74	0	3		TCGA-CV-7434-01A-11R-2132-07	HNSC	0.210526	0		4	0	15	5	3		TCGA-CV-7434-01A-11D-2129-08	Frame_Shift_Del	p.C135Afs*35					-0.015	204.15
TCGA-CV-7437	TCGA-CV-7437-11A-01R-2132-07	0	0.0204082		48	1	121	0	0		TCGA-CV-7437-01A-21R-2132-07	HNSC	0	0		7	0	17	0	0		TCGA-CV-7437-01A-21D-2129-08	Frame_Shift_Del	p.T118Qfs*5					-0.029	198.409
TCGA-CV-7438	TCGA-CV-7438-11A-01R-2132-07	0	0.0285714		34	1	77	0	0		TCGA-CV-7438-01A-21R-2132-07	HNSC	0	0		16	0	35	0	0		TCGA-CV-7438-01A-21D-2129-08	Nonsense_Mutation	p.R213*					0.045	467.87
TCGA-CV-7440	TCGA-CV-7440-11A-01R-2187-07	0.00395257	0		58	0	126	1	0		TCGA-CV-7440-01A-11R-2132-07	HNSC	0.0153846	0		52	0	96	1	2		TCGA-CV-7440-01A-11D-2129-08							-0.384	1590.86
TCGA-CW-5580	TCGA-CW-5580-11A-02R-1672-07	0	0		12	0	82	0	0		TCGA-CW-5580-01A-01R-1672-07	KIRC	0	0		45	0	79	0	0		TCGA-CW-5580-01A-01D-1669-08							-0.015	1003.04
TCGA-CW-5581	TCGA-CW-5581-11A-01R-1541-07	0	0		12	0	37	0	0		TCGA-CW-5581-01A-02R-1541-07	KIRC	0	0		22	0	85	0	0		TCGA-CW-5581-01A-02D-1534-10							-0.01	1100.03
TCGA-CZ-5451	TCGA-CZ-5451-11A-01R-1503-07	0	0		14	0	39	0	0		TCGA-CZ-5451-01A-01R-1503-07	KIRC	0	0		24	0	44	0	0		TCGA-CZ-5451-01A-01D-1501-10							0.006	707.372
TCGA-CZ-5452	TCGA-CZ-5452-11A-01R-1503-07	0	0		44	0	58	0	0		TCGA-CZ-5452-01A-01R-1503-07	KIRC	0.00900901	0		19	0	55	0	1		TCGA-CZ-5452-01A-01D-1501-10							-0.007	1170.92
TCGA-CZ-5453	TCGA-CZ-5453-11A-01R-1503-07	0	0		24	0	56	0	0		TCGA-CZ-5453-01A-01R-1503-07	KIRC	0	0.0625		30	2	75	0	0		TCGA-CZ-5453-01A-01D-1501-10							-0.04	1143.74
TCGA-CZ-5454	TCGA-CZ-5454-11A-01R-1503-07	0	0.0434783		22	1	126	0	0		TCGA-CZ-5454-01A-01R-1503-07	KIRC	0	0		8	0	65	0	0		TCGA-CZ-5454-01A-01D-1501-10							-0.01	1001.17
TCGA-CZ-5455	TCGA-CZ-5455-11A-01R-1503-07	0	0		8	0	54	0	0		TCGA-CZ-5455-01A-01R-1503-07	KIRC	0.00469484	0.1		18	2	106	1	0		TCGA-CZ-5455-01A-01D-1501-10							-0.007	864.197
TCGA-CZ-5456	TCGA-CZ-5456-11A-02R-1503-07	0	0		8	0	26	0	0		TCGA-CZ-5456-01A-01R-1503-07	KIRC	0	0		16	0	38	0	0		TCGA-CZ-5456-01A-01D-1501-10							-0.033	648.369
TCGA-CZ-5457	TCGA-CZ-5457-11A-01R-1503-07	0	0		11	0	48	0	0		TCGA-CZ-5457-01A-01R-1503-07	KIRC	0.00787402	0		8	0	63	1	0		TCGA-CZ-5457-01A-01D-1501-10							0.074	927.275
TCGA-CZ-5458	TCGA-CZ-5458-11A-01R-1503-07	0	0		16	0	62	0	0		TCGA-CZ-5458-01A-01R-1503-07	KIRC	0	0		29	0	71	0	0		TCGA-CZ-5458-01A-01D-1501-10							0	1150.31
TCGA-CZ-5461	TCGA-CZ-5461-11A-01R-1503-07	0	0.0434783		22	1	115	0	0		TCGA-CZ-5461-01A-01R-1503-07	KIRC	0	0.0243902		40	1	95	0	0		TCGA-CZ-5461-01A-01D-1501-10							0	1109.74
TCGA-CZ-5462	TCGA-CZ-5462-11A-01R-1503-07	0	0		5	0	53	0	0		TCGA-CZ-5462-01A-01R-1503-07	KIRC	0	0		26	0	77	0	0		TCGA-CZ-5462-01A-01D-1501-10							0.009	918.473
TCGA-CZ-5463	TCGA-CZ-5463-11A-01R-1503-07	0	0		27	0	78	0	0		TCGA-CZ-5463-01A-01R-1503-07	KIRC	0.0123457	0.1		9	1	80	1	1		TCGA-CZ-5463-01A-01D-1501-10	Missense_Mutation	p.V272M					-0.018	798.653
TCGA-CZ-5465	TCGA-CZ-5465-11A-01R-1503-07	0	0		31	0	66	0	0		TCGA-CZ-5465-01A-01R-1503-07	KIRC	0.00925926	0		10	0	107	1	1		TCGA-CZ-5465-01A-01D-1806-10							-0.232	1010
TCGA-CZ-5466	TCGA-CZ-5466-11A-01R-1503-07	0	0		6	0	51	0	0		TCGA-CZ-5466-01A-01R-1503-07	KIRC	0.0151515	0		17	0	65	1	1		TCGA-CZ-5466-01A-01D-1501-10							0.02	1043.32
TCGA-CZ-5467	TCGA-CZ-5467-11A-01R-1503-07	0	0		8	0	33	0	0		TCGA-CZ-5467-01A-01R-1503-07	KIRC	0	0		16	0	89	0	0		TCGA-CZ-5467-01A-01D-1501-10							-0.015	1127.22
TCGA-CZ-5468	TCGA-CZ-5468-11A-01R-1503-07	0.00826446	0		24	0	60	1	0		TCGA-CZ-5468-01A-01R-1503-07	KIRC	0	0		9	0	28	0	0		TCGA-CZ-5468-01A-01D-1501-10							-0.344	716.15
TCGA-CZ-5469	TCGA-CZ-5469-11A-01R-1503-07	0	0.111111		24	3	75	0	0		TCGA-CZ-5469-01A-01R-1503-07	KIRC	0	0		10	0	22	0	0		TCGA-CZ-5469-01A-01D-1501-10							0.288	1498.34
TCGA-CZ-5470	TCGA-CZ-5470-11A-01R-1503-07	0	0		15	0	56	0	0		TCGA-CZ-5470-01A-01R-1503-07	KIRC	0.0208333	0		14	0	47	1	1		TCGA-CZ-5470-01A-01D-1501-10							0.026	1070.64
TCGA-CZ-5982	TCGA-CZ-5982-11A-01R-1672-07	0	0		15	0	30	0	0		TCGA-CZ-5982-01A-11R-1672-07	KIRC	0.00740741	0		26	0	67	0	1		TCGA-CZ-5982-01A-11D-1669-08							-0.024	903.126
TCGA-CZ-5984	TCGA-CZ-5984-11A-01R-1672-07	0	0		21	0	43	0	0		TCGA-CZ-5984-01A-11R-1672-07	KIRC	0.00584795	0		28	0	85	1	0		TCGA-CZ-5984-01A-11D-1669-08							-0.032	1187.95
TCGA-CZ-5985	TCGA-CZ-5985-11A-01R-1672-07	0	0		8	0	15	0	0		TCGA-CZ-5985-01A-11R-1672-07	KIRC	0.0075188	0		22	0	66	1	0		TCGA-CZ-5985-01A-11D-1669-08							-0.013	907.904
TCGA-CZ-5986	TCGA-CZ-5986-11A-01R-1672-07	0	0.0909091		10	1	32	0	0		TCGA-CZ-5986-01A-11R-1672-07	KIRC	0	0		18	0	50	0	0		TCGA-CZ-5986-01A-11D-1669-08							-0.022	1017.63
TCGA-CZ-5987	TCGA-CZ-5987-11A-01R-1672-07	0	0		10	0	46	0	0		TCGA-CZ-5987-01A-11R-1672-07	KIRC	0	0		18	0	26	0	0		TCGA-CZ-5987-01A-11D-1669-08							-0.022	1052.16
TCGA-CZ-5988	TCGA-CZ-5988-11A-01R-1672-07	0	0		9	0	25	0	0		TCGA-CZ-5988-01A-11R-1672-07	KIRC	0	0.0588235		16	1	50	0	0		TCGA-CZ-5988-01A-11D-1669-08							-0.029	1076.32
TCGA-CZ-5989	TCGA-CZ-5989-11A-01R-1672-07	0	0		30	0	55	0	0		TCGA-CZ-5989-01A-11R-1672-07	KIRC	0	NA		0	0	8	0	0		TCGA-CZ-5989-01A-11D-1669-08							-0.005	448.98
TCGA-DD-A113	TCGA-DD-A113-11A-12R-A131-07	0	0		2	0	11	0	0		TCGA-DD-A113-01A-11R-A131-07	LIHC	0	0		20	0	89	0	0		TCGA-DD-A113-01A-11D-A12Z-10							0.093	1513.33
TCGA-DD-A114	TCGA-DD-A114-11A-12R-A131-07	0	0.0833333		11	1	35	0	0		TCGA-DD-A114-01A-11R-A131-07	LIHC	0	0		23	0	53	0	0		TCGA-DD-A114-01A-11D-A12Z-10	Missense_Mutation	p.R249S					-0.256	1318.61
TCGA-DD-A116	TCGA-DD-A116-11A-12R-A26B-07	0	0		8	0	19	0	0		TCGA-DD-A116-01A-11R-A131-07	LIHC	0	0		3	0	14	0	0		TCGA-DD-A116-01A-11D-A12Z-10							-0.699	794.005
TCGA-DD-A118	TCGA-DD-A118-11A-11R-A131-07	0	0		5	0	12	0	0		TCGA-DD-A118-01A-11R-A131-07	LIHC	0	0		22	0	49	0	0		TCGA-DD-A118-01A-11D-A12Z-10							-0.435	754.981
TCGA-DD-A119	TCGA-DD-A119-11A-11R-A131-07	0	0		6	0	31	0	0		TCGA-DD-A119-01A-11R-A131-07	LIHC	0	0		1	0	5	0	0		TCGA-DD-A119-01A-11D-A12Z-10							-0.604	618.354
TCGA-DD-A11A	TCGA-DD-A11A-11A-11R-A131-07	0.0149254	0		10	0	33	1	0		TCGA-DD-A11A-01A-11R-A131-07	LIHC	0	0		7	0	18	0	0		TCGA-DD-A11A-01A-11D-A12Z-10	In_Frame_Ins	p.V157_R158dup					-0.79	384.289
TCGA-DD-A11B	TCGA-DD-A11B-11A-11R-A131-07	0	0		3	0	15	0	0		TCGA-DD-A11B-01A-11R-A131-07	LIHC	0	0		12	0	55	0	0		TCGA-DD-A11B-01A-11D-A12Z-10							0.018	1245.06
TCGA-DD-A11C	TCGA-DD-A11C-11A-11R-A131-07	0	NA		0	0	10	0	0		TCGA-DD-A11C-01A-11R-A131-07	LIHC	0.00917431	0		8	0	54	1	0		TCGA-DD-A11C-01A-11D-A12Z-10							-0.794	874.157
TCGA-DD-A11D	TCGA-DD-A11D-11A-12R-A131-07	0.0731707	0		6	0	19	3	0		TCGA-DD-A11D-01A-11R-A131-07	LIHC	0	0		2	0	6	0	0		TCGA-DD-A11D-01A-11D-A12Z-10							-0.735	392.817
TCGA-DD-A1EB	TCGA-DD-A1EB-11A-11R-A131-07	0.0222222	0		14	0	22	0	1		TCGA-DD-A1EB-01A-11R-A131-07	LIHC	0	0.25		3	1	26	0	0		TCGA-DD-A1EB-01A-11D-A12Z-10	Missense_Mutation	p.Y126D					-0.807	558.617
TCGA-DD-A1EC	TCGA-DD-A1EC-11A-11R-A131-07	0	0		7	0	19	0	0		TCGA-DD-A1EC-01A-21R-A131-07	LIHC	0.0107527	0		4	0	46	1	0		TCGA-DD-A1EC-01A-21D-A12Z-10							-0.003	641.283
TCGA-DD-A1EE	TCGA-DD-A1EE-11A-11R-A131-07	0	0		10	0	14	0	0		TCGA-DD-A1EE-01A-11R-A131-07	LIHC	0	0		25	0	89	0	0		TCGA-DD-A1EE-01A-11D-A12Z-10	Nonsense_Mutation	p.C277*	Missense_Mutation	p.H193R	Missense_Mutation	p.A161S	-0.009	1465.83
TCGA-DD-A1EH	TCGA-DD-A1EH-11A-11R-A131-07	0	0		2	0	18	0	0		TCGA-DD-A1EH-01A-11R-A131-07	LIHC	0	0		13	0	74	0	0		TCGA-DD-A1EH-01A-11D-A12Z-10							-0.811	1146.67
TCGA-DD-A1EI	TCGA-DD-A1EI-11A-11R-A131-07	0	0		4	0	38	0	0		TCGA-DD-A1EI-01A-11R-A131-07	LIHC	0	0		1	0	15	0	0		TCGA-DD-A1EI-01A-11D-A12Z-10	Nonsense_Mutation	p.E171*					-0.408	365.189
TCGA-DD-A1EJ	TCGA-DD-A1EJ-11A-11R-A155-07	0.0153846	0		13	0	32	0	1		TCGA-DD-A1EJ-01A-11R-A155-07	LIHC	0.00826446	0		20	0	60	1	0		TCGA-DD-A1EJ-01A-11D-A152-10							-0.556	1048.87
TCGA-DD-A1EL	TCGA-DD-A1EL-11A-11R-A155-07	0.05	0		9	0	19	0	2		TCGA-DD-A1EL-01A-11R-A155-07	LIHC	0.027027	0		15	0	36	1	1		TCGA-DD-A1EL-01A-11D-A152-10	Missense_Mutation	p.A161S					-0.741	730.034
TCGA-DD-A39V	TCGA-DD-A39V-11A-11R-A213-07	0	0		7	0	15	0	0		TCGA-DD-A39V-01A-11R-A213-07	LIHC	0	0		1	0	6	0	0		TCGA-DD-A39V-01A-11D-A20W-10							0.021	826.937
TCGA-DD-A39W	TCGA-DD-A39W-11A-11R-A213-07	0	0		10	0	21	0	0		TCGA-DD-A39W-01A-11R-A213-07	LIHC	0	0.0555556		17	1	27	0	0		TCGA-DD-A39W-01A-11D-A20W-10							0.012	854.63
TCGA-DD-A39X	TCGA-DD-A39X-11A-11R-A213-07	0	0		13	0	13	0	0		TCGA-DD-A39X-01A-11R-A213-07	LIHC	0.0285714	0		4	0	17	0	1		TCGA-DD-A39X-01A-11D-A20W-10							0.031	915.083
TCGA-DD-A39Z	TCGA-DD-A39Z-11A-21R-A213-07	0	0		3	0	12	0	0		TCGA-DD-A39Z-01A-11R-A213-07	LIHC	0	NA		0	0	5	0	0		TCGA-DD-A39Z-01A-11D-A20W-10							0.024	947.462
TCGA-DD-A3A2	TCGA-DD-A3A2-11A-11R-A213-07	0	0		8	0	14	0	0		TCGA-DD-A3A2-01A-11R-A213-07	LIHC	0	0		5	0	18	0	0		TCGA-DD-A3A2-01A-11D-A20W-10							0.006	651.794
TCGA-DD-A3A3	TCGA-DD-A3A3-11A-11R-A22L-07	0	0		3	0	20	0	0		TCGA-DD-A3A3-01A-11R-A22L-07	LIHC	0	0		2	0	5	0	0		TCGA-DD-A3A3-01A-11D-A22F-10							-0.688	372.363
TCGA-DD-A3A4	TCGA-DD-A3A4-11A-11R-A22L-07	0	0		18	0	45	0	0		TCGA-DD-A3A4-01A-11R-A22L-07	LIHC	0	0.1		9	1	17	0	0		TCGA-DD-A3A4-01A-11D-A22F-10							-0.686	603.581
TCGA-DD-A3A5	TCGA-DD-A3A5-11A-11R-A22L-07	0	0		4	0	6	0	0		TCGA-DD-A3A5-01A-11R-A22L-07	LIHC	0	0		1	0	7	0	0		TCGA-DD-A3A5-01A-11D-A22F-10							-0.894	294.664
TCGA-DD-A3A6	TCGA-DD-A3A6-11A-11R-A22L-07	0	0		1	0	5	0	0		TCGA-DD-A3A6-01A-11R-A22L-07	LIHC	NA	0		2	0	0	0	0		TCGA-DD-A3A6-01A-11D-A22F-10							0.006	1744.72
TCGA-DD-A3A8	TCGA-DD-A3A8-11A-11R-A22L-07	0	0.1		9	1	13	0	0		TCGA-DD-A3A8-01A-11R-A22L-07	LIHC	0.0625	0		3	0	15	1	1		TCGA-DD-A3A8-01A-11D-A22F-10							-0.001	577.555
TCGA-DI-A2QU	TCGA-DI-A2QU-11A-11R-A18M-07	0.0140845	0		18	0	35	0	1		TCGA-DI-A2QU-01A-11R-A18M-07	UCEC	0	0		10	0	34	0	0		TCGA-DI-A2QU-01A-11D-A18P-09	Missense_Mutation	p.F134L					0.077	5037.45
TCGA-DI-A2QY	TCGA-DI-A2QY-11A-11R-A19W-07	0.00613497	0.0625		30	2	81	1	0		TCGA-DI-A2QY-01A-12R-A19W-07	UCEC	0	0		3	0	21	0	0		TCGA-DI-A2QY-01A-12D-A19Y-09	Missense_Mutation	p.A276G					0.156	4143.94
TCGA-DO-A1JZ	TCGA-DO-A1JZ-11A-11R-A13Y-07	0.0114943	0		25	0	43	1	0		TCGA-DO-A1JZ-01A-11R-A13Y-07	THCA	0	0		34	0	91	0	0		TCGA-DO-A1JZ-01A-11D-A13W-08							-0.004	1896.51
TCGA-DZ-6132	TCGA-DZ-6132-11A-01R-1965-07	0.012987	0.0212766		46	1	114	3	0		TCGA-DZ-6132-01A-11R-1965-07	KIRP	0	0.0208333		47	1	89	0	0		TCGA-DZ-6132-01A-11D-1961-08							-0.011	1244.37
TCGA-DZ-6133	TCGA-DZ-6133-11A-01R-1965-07	0.0217391	0		20	0	45	1	1		TCGA-DZ-6133-01A-11R-1965-07	KIRP	0.00296736	0		88	0	168	0	1		TCGA-DZ-6133-01A-11D-1961-08							0.866	1389.16
TCGA-DZ-6134	TCGA-DZ-6134-11A-01R-1965-07	0	0		27	0	68	0	0		TCGA-DZ-6134-01A-11R-1965-07	KIRP	0	0.0138889		71	1	135	0	0		TCGA-DZ-6134-01A-11D-1961-08							0.384	1364.3
TCGA-E2-A153	TCGA-E2-A153-11A-31R-A12D-07	0.00787402	0		23	0	126	1	1		TCGA-E2-A153-01A-12R-A12D-07	BRCA	0	0.05		19	1	67	0	0		TCGA-E2-A153-01A-12D-A12B-09							-0.446	1498.33
TCGA-E2-A158	TCGA-E2-A158-11A-22R-A12D-07	0.0344828	0		9	0	42	1	2		TCGA-E2-A158-01A-11R-A12D-07	BRCA	0	0.0465116		41	2	144	0	0		TCGA-E2-A158-01A-11D-A12B-09	Missense_Mutation	p.I195T					-0.912	2210.26
TCGA-E2-A15I	TCGA-E2-A15I-11A-32R-A137-07	0	0		7	0	25	0	0		TCGA-E2-A15I-01A-21R-A137-07	BRCA	0	0		42	0	80	0	0		TCGA-E2-A15I-01A-21D-A135-09							-0.491	1242.72
TCGA-E2-A15K	TCGA-E2-A15K-11A-13R-A12P-07	0.023622	0.03125		31	1	62	1	2		TCGA-E2-A15K-01A-11R-A12P-07	BRCA	0	0		29	0	104	0	0		TCGA-E2-A15K-01A-11D-A12Q-09							-0.035	1809.2
TCGA-E2-A15M	TCGA-E2-A15M-11A-22R-A12D-07	0.0243902	0		30	0	60	2	1		TCGA-E2-A15M-01A-11R-A12D-07	BRCA	0	0		31	0	151	0	0		TCGA-E2-A15M-01A-11D-A12B-09	Missense_Mutation	p.L130V					-0.275	1564.36
TCGA-E2-A1BC	TCGA-E2-A1BC-11A-32R-A12P-07	0	0		16	0	23	0	0		TCGA-E2-A1BC-01A-11R-A12P-07	BRCA	0	0		7	0	15	0	0		TCGA-E2-A1BC-01A-11D-A14G-09							-0.569	1112.17
TCGA-E2-A1IG	TCGA-E2-A1IG-11A-22R-A144-07	0	0		21	0	87	0	0		TCGA-E2-A1IG-01A-11R-A144-07	BRCA	0	0		20	0	56	0	0		TCGA-E2-A1IG-01A-11D-A142-09							-0.784	1306.54
TCGA-E2-A1L7	TCGA-E2-A1L7-11A-33R-A144-07	0.00358423	0		37	0	139	0	1		TCGA-E2-A1L7-01A-11R-A144-07	BRCA	0	0		33	0	167	0	0		TCGA-E2-A1L7-01A-11D-A142-09	Missense_Mutation	p.I255F					-0.73	2964.94
TCGA-E2-A1LB	TCGA-E2-A1LB-11A-22R-A144-07	0	0.0555556		68	4	180	0	0		TCGA-E2-A1LB-01A-11R-A144-07	BRCA	0	0		32	0	113	0	0		TCGA-E2-A1LB-01A-11D-A142-09							-0.013	2405.93
TCGA-E2-A1LH	TCGA-E2-A1LH-11A-22R-A14D-07	0.00456621	0.04		24	1	109	0	1		TCGA-E2-A1LH-01A-11R-A14D-07	BRCA	0	0		4	0	22	0	0		TCGA-E2-A1LH-01A-11D-A14G-09	Missense_Mutation	p.K132T					-0.15	2612.39
TCGA-E6-A1M0	TCGA-E6-A1M0-11A-11R-A144-07	0	0.0188679		52	1	48	0	0		TCGA-E6-A1M0-01A-11R-A144-07	UCEC	0	0.0483871		59	3	96	0	0		TCGA-E6-A1M0-01A-11D-A142-09							-0.02	4980.36
TCGA-E9-A1N4	TCGA-E9-A1N4-11A-33R-A14M-07	0.00775194	0		63	0	192	0	3		TCGA-E9-A1N4-01A-11R-A14M-07	BRCA	0.00722892	0		75	0	206	1	2		TCGA-E9-A1N4-01A-11D-A14K-09							-0.048	1840.55
TCGA-E9-A1N5	TCGA-E9-A1N5-11A-41R-A14D-07	0	0.0181818		54	1	100	0	0		TCGA-E9-A1N5-01A-11R-A14D-07	BRCA	0.00840336	0		26	0	59	1	0		TCGA-E9-A1N5-01A-11D-A14G-09	Missense_Mutation	p.H193R					-0.543	1252.07
TCGA-E9-A1N9	TCGA-E9-A1N9-11A-71R-A14D-07	0	0.04		24	1	99	0	0		TCGA-E9-A1N9-01A-11R-A14D-07	BRCA	0.0555556	0		5	0	17	1	1		TCGA-E9-A1N9-01A-11D-A14G-09	Nonsense_Mutation	p.R196*					-0.319	468.764
TCGA-E9-A1NA	TCGA-E9-A1NA-11A-33R-A144-07	0	0		49	0	116	0	0		TCGA-E9-A1NA-01A-11R-A144-07	BRCA	0	0		43	0	101	0	0		TCGA-E9-A1NA-01A-11D-A142-09							-0.715	1300.25
TCGA-E9-A1ND	TCGA-E9-A1ND-11A-43R-A144-07	0.0172414	0		15	0	57	0	2		TCGA-E9-A1ND-01A-11R-A144-07	BRCA	0.00389105	0		24	0	128	1	0		TCGA-E9-A1ND-01A-11D-A142-09	Missense_Mutation	p.Y220C					-0.266	3204.38
TCGA-E9-A1NF	TCGA-E9-A1NF-11A-73R-A14D-07	0.0555556	0		4	0	34	2	2		TCGA-E9-A1NF-01A-11R-A14D-07	BRCA	0	0		10	0	50	0	0		TCGA-E9-A1NF-01A-11D-A14G-09	Missense_Mutation	p.F113C					-0.425	1723.1
TCGA-E9-A1NG	TCGA-E9-A1NG-11A-52R-A14M-07	0.00952381	0		20	0	52	0	1		TCGA-E9-A1NG-01A-21R-A14M-07	BRCA	0.00350877	0.0454545		42	2	142	0	1		TCGA-E9-A1NG-01A-21D-A14K-09							0.005	1813.34
TCGA-E9-A1R7	TCGA-E9-A1R7-11A-42R-A14M-07	0	0		7	0	39	0	0		TCGA-E9-A1R7-01A-11R-A14M-07	BRCA	0	0		11	0	55	0	0		TCGA-E9-A1R7-01A-11D-A14K-09							-0.582	810.345
TCGA-E9-A1RB	TCGA-E9-A1RB-11A-33R-A157-07	0	0.0555556		34	2	105	0	0		TCGA-E9-A1RB-01A-11R-A157-07	BRCA	0.00490196	0		58	0	203	0	2		TCGA-E9-A1RB-01A-11D-A17G-09	Missense_Mutation	p.E286Q					-0.496	2549.17
TCGA-E9-A1RC	TCGA-E9-A1RC-11A-33R-A157-07	0	0.047619		20	1	58	0	0		TCGA-E9-A1RC-01A-11R-A157-07	BRCA	0.0113895	0		77	0	217	3	2		TCGA-E9-A1RC-01A-11D-A159-09							0	2149.55
TCGA-E9-A1RD	TCGA-E9-A1RD-11A-33R-A157-07	0	0.04		24	1	54	0	0		TCGA-E9-A1RD-01A-11R-A157-07	BRCA	0.00414938	0.0243902		40	1	120	0	1		TCGA-E9-A1RD-01A-11D-A159-09							-0.007	1589.76
TCGA-E9-A1RF	TCGA-E9-A1RF-11A-32R-A157-07	0.0357143	0		16	0	27	1	1		TCGA-E9-A1RF-01A-11R-A157-07	BRCA	0.0114943	0		17	0	43	1	0		TCGA-E9-A1RF-01A-11D-A159-09							-0.035	707.903
TCGA-E9-A1RH	TCGA-E9-A1RH-11A-34R-A169-07	0	0		11	0	36	0	0		TCGA-E9-A1RH-01A-21R-A169-07	BRCA	0	0		19	0	55	0	0		TCGA-E9-A1RH-01A-21D-A167-09	Frame_Shift_Del	p.E339Rfs*6					-0.277	873.206
TCGA-E9-A1RI	TCGA-E9-A1RI-11A-41R-A169-07	0	0		6	0	35	0	0		TCGA-E9-A1RI-01A-11R-A169-07	BRCA	0	0		18	0	67	0	0		TCGA-E9-A1RI-01A-11D-A167-09							-0.547	1255.75
TCGA-EJ-7115	TCGA-EJ-7115-11A-01R-2118-07	0	0		38	0	73	0	0		TCGA-EJ-7115-01A-11R-2118-07	PRAD	0	0		45	0	103	0	0		TCGA-EJ-7115-01A-11D-2114-08							-0.013	1732.81
TCGA-EJ-7123	TCGA-EJ-7123-11A-01R-1965-07	0	0		42	0	83	0	0		TCGA-EJ-7123-01A-11R-1965-07	PRAD	0.0162602	0		66	0	121	3	1		TCGA-EJ-7123-01A-11D-1961-08							-0.009	1681.36
TCGA-EJ-7125	TCGA-EJ-7125-11A-01R-1965-07	0	0		24	0	47	0	0		TCGA-EJ-7125-01A-11R-1965-07	PRAD	0	0		26	0	88	0	0		TCGA-EJ-7125-01A-11D-1961-08							-0.006	1346.17
TCGA-EJ-7314	TCGA-EJ-7314-11A-01R-2118-07	0.00699301	0		38	0	71	0	1		TCGA-EJ-7314-01A-31R-2118-07	PRAD	0.00353357	0.0107527		92	1	141	0	1		TCGA-EJ-7314-01A-31D-2114-08							-0.041	2413.36
TCGA-EJ-7315	TCGA-EJ-7315-11A-01R-2118-07	0.0169492	0		56	0	87	2	1		TCGA-EJ-7315-01A-31R-2118-07	PRAD	0	0		43	0	67	0	0		TCGA-EJ-7315-01A-31D-2114-08	Missense_Mutation	p.R337C					-0.617	1186.71
TCGA-EJ-7317	TCGA-EJ-7317-11A-01R-2118-07	0	0		31	0	66	0	0		TCGA-EJ-7317-01A-31R-2118-07	PRAD	0	0		39	0	91	0	0		TCGA-EJ-7317-01A-31D-2114-08							-0.017	1402.53
TCGA-EJ-7321	TCGA-EJ-7321-11A-01R-2263-07	0.0105263	0		35	0	94	2	0		TCGA-EJ-7321-01A-31R-2263-07	PRAD	0.00502513	0.0196078		50	1	99	0	1		TCGA-EJ-7321-01A-31D-2260-08							-0.588	1543.03
TCGA-EJ-7327	TCGA-EJ-7327-11A-01R-2118-07	0	0.0144928		68	1	103	0	0		TCGA-EJ-7327-01A-11R-2118-07	PRAD	0.00302115	0.0326087		89	3	165	1	0		TCGA-EJ-7327-01A-11D-2114-08							-0.061	2244.99
TCGA-EJ-7328	TCGA-EJ-7328-11A-01R-2118-07	0	0		56	0	56	0	0		TCGA-EJ-7328-01A-31R-2118-07	PRAD	0	0.0243902		40	1	84	0	0		TCGA-EJ-7328-01A-31D-2114-08							-0.377	1577.47
TCGA-EJ-7330	TCGA-EJ-7330-11A-01R-2118-07	0	0		34	0	80	0	0		TCGA-EJ-7330-01A-11R-2118-07	PRAD	0.0120482	0.025974		75	2	123	2	1		TCGA-EJ-7330-01A-11D-2114-08							-0.045	1585.83
TCGA-EJ-7331	TCGA-EJ-7331-11A-01R-2118-07	0	0		41	0	77	0	0		TCGA-EJ-7331-01A-11R-2118-07	PRAD	0	0		69	0	93	0	0		TCGA-EJ-7331-01A-11D-2114-08							-0.011	1302.84
TCGA-EJ-7781	TCGA-EJ-7781-11A-01R-2118-07	0	0		37	0	60	0	0		TCGA-EJ-7781-01A-11R-2118-07	PRAD	0.0508475	0.0454545		21	1	28	1	2		TCGA-EJ-7781-01A-11D-2114-08	Frame_Shift_Del	p.K319Rfs*26					-0.495	512.913
TCGA-EJ-7782	TCGA-EJ-7782-11A-01R-2118-07	0.012987	0		19	0	38	0	1		TCGA-EJ-7782-01A-11R-2118-07	PRAD	0.0167598	0		55	0	88	2	1		TCGA-EJ-7782-01A-11D-2114-08	Missense_Mutation	p.R158H					-0.053	1218.4
TCGA-EJ-7783	TCGA-EJ-7783-11A-01R-2118-07	0	0		31	0	34	0	0		TCGA-EJ-7783-01A-11R-2118-07	PRAD	0.010989	0.0117647		84	1	90	1	1		TCGA-EJ-7783-01A-11D-2114-08							-0.012	1506.68
TCGA-EJ-7784	TCGA-EJ-7784-11A-01R-2118-07	0	0		60	0	95	0	0		TCGA-EJ-7784-01A-11R-2118-07	PRAD	0.00392157	0		79	0	127	0	1		TCGA-EJ-7784-01A-11D-2114-08							-0.094	1841.58
TCGA-EJ-7785	TCGA-EJ-7785-11A-01R-2118-07	0.00854701	0.037037		26	1	58	0	1		TCGA-EJ-7785-01A-11R-2118-07	PRAD	0.0146341	0		60	0	101	0	3		TCGA-EJ-7785-01A-11D-2114-08							0.01	1518.46
TCGA-EJ-7786	TCGA-EJ-7786-11A-01R-2118-07	0.0201342	0		38	0	73	1	2		TCGA-EJ-7786-01A-11R-2118-07	PRAD	0	0.0243902		40	1	78	0	0		TCGA-EJ-7786-01A-11D-2114-08							-0.02	1166.84
TCGA-EJ-7789	TCGA-EJ-7789-11A-01R-2118-07	0	0.0227273		43	1	62	0	0		TCGA-EJ-7789-01A-11R-2118-07	PRAD	0	0		49	0	84	0	0		TCGA-EJ-7789-01A-11D-2114-08							-0.007	1703.48
TCGA-EJ-7792	TCGA-EJ-7792-11A-01R-2118-07	0.00763359	0.0277778		35	1	65	0	1		TCGA-EJ-7792-01A-11R-2118-07	PRAD	0	0		54	0	91	0	0		TCGA-EJ-7792-01A-11D-2114-08							0.007	1301.28
TCGA-EJ-7793	TCGA-EJ-7793-11A-01R-2263-07	0.00952381	0		35	0	52	1	0		TCGA-EJ-7793-01A-31R-2263-07	PRAD	0	0.0192308		51	1	67	0	0		TCGA-EJ-7793-01A-31D-2260-08							-0.013	1357.26
TCGA-EJ-7794	TCGA-EJ-7794-11A-01R-2118-07	0	0		57	0	80	0	0		TCGA-EJ-7794-01A-11R-2118-07	PRAD	0.00518135	0.0169492		58	1	96	1	0		TCGA-EJ-7794-01A-11D-2114-08							-0.007	1375.11
TCGA-EJ-7797	TCGA-EJ-7797-11A-01R-2263-07	0.00502513	0		34	0	99	0	1		TCGA-EJ-7797-01A-11R-2263-07	PRAD	0.00689655	0.030303		32	1	72	1	0		TCGA-EJ-7797-01A-11D-2260-08							-0.368	1195.29
TCGA-EJ-A8FO	TCGA-EJ-A8FO-11A-11R-A36G-07	0	0		24	0	57	0	0		TCGA-EJ-A8FO-01A-21R-A36G-07	PRAD	0	0.0416667		23	1	69	0	0		TCGA-EJ-A8FO-01A-21D-A364-08							-0.016	858.115
TCGA-EL-A3GZ	TCGA-EL-A3GZ-11A-11R-A20F-07	0.0153846	0		16	0	32	0	1		TCGA-EL-A3GZ-01A-11R-A20F-07	THCA	0.00492611	0		58	0	101	1	0		TCGA-EL-A3GZ-01A-11D-A20C-08							0.002	1658.21
TCGA-EL-A3H1	TCGA-EL-A3H1-11A-11R-A21D-07	0.024	0		31	0	61	2	1		TCGA-EL-A3H1-01A-11R-A21D-07	THCA	0.00534759	0		41	0	93	1	0		TCGA-EL-A3H1-01A-11D-A21A-08							0.02	1099.15
TCGA-EL-A3H2	TCGA-EL-A3H2-11A-11R-A20F-07	0	0		15	0	30	0	0		TCGA-EL-A3H2-01A-11R-A20F-07	THCA	0.0280374	0		31	0	52	2	1		TCGA-EL-A3H2-01A-11D-A20C-08							0.007	861.241
TCGA-EL-A3H7	TCGA-EL-A3H7-11A-11R-A21D-07	0	0		33	0	32	0	0		TCGA-EL-A3H7-01A-11R-A21D-07	THCA	0	0.0571429		33	2	82	0	0		TCGA-EL-A3H7-01A-11D-A21A-08							-0.008	1299.45
TCGA-EL-A3MW	TCGA-EL-A3MW-11A-11R-A20F-07	0	0		38	0	50	0	0		TCGA-EL-A3MW-01A-11R-A20F-07	THCA	0.00653595	0		25	0	76	1	0		TCGA-EL-A3MW-01A-11D-A20C-08							0.001	1312.13
TCGA-EL-A3MX	TCGA-EL-A3MX-11A-11R-A21D-07	0.00552486	0		34	0	90	0	1		TCGA-EL-A3MX-01A-11R-A21D-07	THCA	0	0		8	0	18	0	0		TCGA-EL-A3MX-01A-11D-A21A-08							0.016	2578.2
TCGA-EL-A3MY	TCGA-EL-A3MY-11A-12R-A21D-07	0.00787402	0		34	0	63	1	0		TCGA-EL-A3MY-01A-11R-A21D-07	THCA	0	0		61	0	120	0	0		TCGA-EL-A3MY-01A-11D-A21A-08							0.001	1746.66
TCGA-EL-A3N2	TCGA-EL-A3N2-11A-11R-A20F-07	0.00990099	0		31	0	50	1	0		TCGA-EL-A3N2-01A-11R-A20F-07	THCA	0	0		26	0	66	0	0		TCGA-EL-A3N2-01A-11D-A20C-08							0.007	910.16
TCGA-EL-A3N3	TCGA-EL-A3N3-11A-11R-A20F-07	0	0.0217391		45	1	83	0	0		TCGA-EL-A3N3-01A-11R-A20F-07	THCA	0.00934579	0		21	0	53	1	0		TCGA-EL-A3N3-01A-11D-A20C-08							0.002	1265.55
TCGA-EL-A3T0	TCGA-EL-A3T0-11A-12R-A22L-07	0.00970874	0.0294118		33	1	51	0	1		TCGA-EL-A3T0-01A-22R-A22L-07	THCA	0.0117647	0.05		19	1	42	1	0		TCGA-EL-A3T0-01A-22D-A22D-08							0.055	821.364
TCGA-EL-A3T1	TCGA-EL-A3T1-11A-11R-A22L-07	0.00990099	0		28	0	50	1	0		TCGA-EL-A3T1-01A-11R-A22L-07	THCA	0	0.0153846		64	1	115	0	0		TCGA-EL-A3T1-01A-11D-A22D-08							0.002	1291.97
TCGA-EL-A3T2	TCGA-EL-A3T2-11A-11R-A22L-07	0.0107527	0		28	0	46	1	0		TCGA-EL-A3T2-01A-11R-A22L-07	THCA	0.0344828	0.025641		38	1	56	1	3		TCGA-EL-A3T2-01A-11D-A22D-08							0.036	841.377
TCGA-EL-A3T3	TCGA-EL-A3T3-11A-11R-A22L-07	0	0		36	0	59	0	0		TCGA-EL-A3T3-01A-11R-A22L-07	THCA	0	0		19	0	60	0	0		TCGA-EL-A3T3-01A-11D-A22D-08							0.006	1321.89
TCGA-EL-A3T6	TCGA-EL-A3T6-11A-11R-A220-07	0	0.0666667		14	1	26	0	0		TCGA-EL-A3T6-01A-11R-A220-07	THCA	0	0.025641		38	1	73	0	0		TCGA-EL-A3T6-01A-11D-A21Z-08							0.002	1095.41
TCGA-EL-A3T7	TCGA-EL-A3T7-11A-21R-A22L-07	0.0135135	0		41	0	73	1	1		TCGA-EL-A3T7-01A-11R-A22L-07	THCA	0.00408163	0		41	0	122	1	0		TCGA-EL-A3T7-01A-11D-A22D-08							0	1222.06
TCGA-EL-A3T8	TCGA-EL-A3T8-11A-11R-A22L-07	0	0.05		19	1	23	0	0		TCGA-EL-A3T8-01A-21R-A22L-07	THCA	0	0		48	0	78	0	0		TCGA-EL-A3T8-01A-21D-A22D-08							0.001	1386.99
TCGA-EL-A3TA	TCGA-EL-A3TA-11A-12R-A22L-07	0.038961	0		29	0	37	1	2		TCGA-EL-A3TA-01A-12R-A22L-07	THCA	0.010989	0		12	0	45	0	1		TCGA-EL-A3TA-01A-12D-A22D-08							0.002	1140.55
TCGA-EL-A3TB	TCGA-EL-A3TB-11A-11R-A22L-07	0.00826446	0		31	0	60	1	0		TCGA-EL-A3TB-01A-11R-A22L-07	THCA	0.00775194	0		21	0	64	0	1		TCGA-EL-A3TB-01A-11D-A22D-08							0.001	919.966
TCGA-EL-A3ZG	TCGA-EL-A3ZG-11A-13R-A23N-07	0.0344828	0		1	0	14	1	0		TCGA-EL-A3ZG-01A-11R-A23N-07	THCA	0	0		20	0	46	0	0		TCGA-EL-A3ZG-01A-11D-A23M-08							-0.002	933.714
TCGA-EL-A3ZH	TCGA-EL-A3ZH-11A-11R-A23N-07	0.0238095	0		32	0	41	1	1		TCGA-EL-A3ZH-01A-31R-A23N-07	THCA	0	0		30	0	78	0	0		TCGA-EL-A3ZH-01A-31D-A23M-08							0.662	950.562
TCGA-EL-A3ZK	TCGA-EL-A3ZK-11A-11R-A23N-07	0.0285714	0		25	0	51	2	1		TCGA-EL-A3ZK-01A-21R-A23N-07	THCA	0	0.0357143		27	1	53	0	0		TCGA-EL-A3ZK-01A-21D-A23M-08							0.005	751.69
TCGA-EL-A3ZL	TCGA-EL-A3ZL-11A-11R-A23N-07	0	0.0588235		16	1	51	0	0		TCGA-EL-A3ZL-01A-11R-A23N-07	THCA	0	0		8	0	12	0	0		TCGA-EL-A3ZL-01A-11D-A23M-08							0.039	1062.3
TCGA-EL-A3ZO	TCGA-EL-A3ZO-11A-12R-A23N-07	0.0175439	0		22	0	28	1	0		TCGA-EL-A3ZO-01A-11R-A23N-07	THCA	0.0225564	0.037037		26	1	65	2	1		TCGA-EL-A3ZO-01A-11D-A23M-08							0.041	1332.68
TCGA-EL-A3ZP	TCGA-EL-A3ZP-11A-11R-A23N-07	0.0196078	0.0625		30	2	50	1	1		TCGA-EL-A3ZP-01A-11R-A23N-07	THCA	0.00917431	0		16	0	54	0	1		TCGA-EL-A3ZP-01A-11D-A23M-08							0.004	1423.7
TCGA-EL-A3ZQ	TCGA-EL-A3ZQ-11A-11R-A23N-07	0.0169492	0		28	0	58	2	0		TCGA-EL-A3ZQ-01A-11R-A23N-07	THCA	0	NA		0	0	1	0	0		TCGA-EL-A3ZQ-01A-11D-A23M-08							0.002	624.311
TCGA-EL-A3ZR	TCGA-EL-A3ZR-11A-11R-A23N-07	0	0		24	0	43	0	0		TCGA-EL-A3ZR-01A-11R-A23N-07	THCA	0	0		22	0	42	0	0		TCGA-EL-A3ZR-01A-11D-A23M-08							0.521	979.359
TCGA-EL-A3ZS	TCGA-EL-A3ZS-11A-11R-A23N-07	0	NA		0	0	11	0	0		TCGA-EL-A3ZS-01A-12R-A23N-07	THCA	0	0.030303		32	1	50	0	0		TCGA-EL-A3ZS-01A-12D-A23M-08							-0.003	1056.38
TCGA-EL-A3ZT	TCGA-EL-A3ZT-11A-13R-A23N-07	0	0.0526316		36	2	66	0	0		TCGA-EL-A3ZT-01A-12R-A23N-07	THCA	0	0		15	0	44	0	0		TCGA-EL-A3ZT-01A-12D-A23M-08							0.004	1111.03
TCGA-EM-A1CS	TCGA-EM-A1CS-11A-21R-A13Y-07	0	0		23	0	54	0	0		TCGA-EM-A1CS-01A-11R-A13Y-07	THCA	0	0		43	0	76	0	0		TCGA-EM-A1CS-01A-11D-A13W-08							0.026	1095.84
TCGA-EM-A1CT	TCGA-EM-A1CT-11A-11R-A13Y-07	0.0120482	0		21	0	41	1	0		TCGA-EM-A1CT-01A-11R-A13Y-07	THCA	0	0		19	0	36	0	0		TCGA-EM-A1CT-01A-11D-A13W-08							-0.001	865.633
TCGA-EM-A1CU	TCGA-EM-A1CU-11A-11R-A13Y-07	0	0		13	0	23	0	0		TCGA-EM-A1CU-01A-11R-A13Y-07	THCA	0	0		36	0	76	0	0		TCGA-EM-A1CU-01A-11D-A13W-08							-0.006	1569.93
TCGA-EM-A1CV	TCGA-EM-A1CV-11A-11R-A13Y-07	0	0		22	0	45	0	0		TCGA-EM-A1CV-01A-11R-A13Y-07	THCA	0	0		42	0	74	0	0		TCGA-EM-A1CV-01A-11D-A13W-08							0.003	900.687
TCGA-EM-A1CW	TCGA-EM-A1CW-11A-12R-A13Y-07	0.0222222	0		18	0	44	1	1		TCGA-EM-A1CW-01A-21R-A13Y-07	THCA	0	0		26	0	62	0	0		TCGA-EM-A1CW-01A-21D-A13W-08							0.003	1068.75
TCGA-EM-A1YC	TCGA-EM-A1YC-11A-11R-A14Y-07	0	0		3	0	6	0	0		TCGA-EM-A1YC-01A-11R-A14Y-07	THCA	0	0.0571429		33	2	72	0	0		TCGA-EM-A1YC-01A-11D-A14W-08							0.596	941.611
TCGA-EM-A3ST	TCGA-EM-A3ST-11A-11R-A22U-07	0.0188679	0		13	0	26	0	1		TCGA-EM-A3ST-01A-11R-A22U-07	THCA	0	0		1	0	7	0	0		TCGA-EM-A3ST-01A-11D-A22Z-08							0.004	1252.49
TCGA-EP-A12J	TCGA-EP-A12J-11A-11R-A131-07	0	0		12	0	25	0	0		TCGA-EP-A12J-01A-11R-A131-07	LIHC	0	0		16	0	46	0	0		TCGA-EP-A12J-01A-11D-A12Z-10							0.001	978.017
TCGA-EP-A26S	TCGA-EP-A26S-11A-12R-A16W-07	0	0		6	0	16	0	0		TCGA-EP-A26S-01A-11R-A16W-07	LIHC	0.012987	0		32	0	38	0	1		TCGA-EP-A26S-01A-11D-A16V-10							0.003	968.843
TCGA-EP-A3RK	TCGA-EP-A3RK-11A-11R-A22L-07	0	0		11	0	31	0	0		TCGA-EP-A3RK-01A-11R-A22L-07	LIHC	0	0		10	0	36	0	0		TCGA-EP-A3RK-01A-11D-A22F-10							0	1329.16
TCGA-ES-A2HT	TCGA-ES-A2HT-11A-11R-A180-07	0.0140845	0		9	0	35	0	1		TCGA-ES-A2HT-01A-12R-A180-07	LIHC	0	0		1	0	9	0	0		TCGA-ES-A2HT-01A-12D-A183-10							0.02	603.047
TCGA-ET-A2MX	TCGA-ET-A2MX-11C-11R-A23N-07	0.0133333	0.0625		15	1	37	1	0		TCGA-ET-A2MX-01A-11R-A23N-07	THCA	0	0		20	0	66	0	0		TCGA-ET-A2MX-01A-11D-A23M-08							0.001	1058.04
TCGA-ET-A2N5	TCGA-ET-A2N5-11B-11R-A18C-07	0.0070922	0		35	0	70	0	1		TCGA-ET-A2N5-01A-11R-A18C-07	THCA	0.0149254	0		12	0	33	1	0		TCGA-ET-A2N5-01A-11D-A18F-08							-0.004	583.09
TCGA-ET-A3DP	TCGA-ET-A3DP-11A-22R-A21D-07	0	0		25	0	36	0	0		TCGA-ET-A3DP-01A-11R-A21D-07	THCA	0.0206186	0.0392157		49	2	95	3	1		TCGA-ET-A3DP-01A-11D-A21A-08							0	1054.89
TCGA-ET-A3DW	TCGA-ET-A3DW-11A-11R-A19O-07	0	0.0909091		10	1	52	0	0		TCGA-ET-A3DW-01A-11R-A19O-07	THCA	0	0		15	0	54	0	0		TCGA-ET-A3DW-01A-11D-A19J-08							0	973.055
TCGA-F4-6704	TCGA-F4-6704-11A-01R-1839-07	0	0		22	0	79	0	0		TCGA-F4-6704-01A-11R-1839-07	COAD	0	0		27	0	43	0	0		TCGA-F4-6704-01A-11D-1835-10							0.185	672.686
TCGA-FP-7735	TCGA-FP-7735-11A-01R-2055-13	0	0		63	0	52	0	0		TCGA-FP-7735-01A-11R-2055-13	STAD	0.00555556	0		150	0	179	2	0		TCGA-FP-7735-01A-11D-2053-08	Missense_Mutation	p.V173M					-0.06	2646.74
TCGA-FP-7829	TCGA-FP-7829-11A-01R-2055-13	0	0.0113636		87	1	78	0	0		TCGA-FP-7829-01A-11R-2055-13	STAD	0.0120482	0.00819672		121	1	123	1	2		TCGA-FP-7829-01A-11D-2053-08	Missense_Mutation	p.C176F					-0.554	1854.67
TCGA-FU-A3EO	TCGA-FU-A3EO-11A-13R-A213-07	0	0.0416667		23	1	80	0	0		TCGA-FU-A3EO-01A-11R-A213-07	CESC	0	NA		0	0	9	0	0		TCGA-FU-A3EO-01A-11D-A20U-09							0.024	1787.57
TCGA-FV-A23B	TCGA-FV-A23B-11A-11R-A16W-07	0.0566038	0		6	0	25	1	2		TCGA-FV-A23B-01A-11R-A16W-07	LIHC	0.0344828	0.117647		15	2	42	2	1		TCGA-FV-A23B-01A-11D-A16V-10							-0.818	946.551
TCGA-FV-A2QR	TCGA-FV-A2QR-11A-11R-A213-07	0	0		9	0	29	0	0		TCGA-FV-A2QR-01A-11R-A213-07	LIHC	0	0		10	0	18	0	0		TCGA-FV-A2QR-01A-11D-A20W-10							-0.829	472.446
TCGA-FV-A3I0	TCGA-FV-A3I0-11A-11R-A22L-07	0	0		1	0	19	0	0		TCGA-FV-A3I0-01A-11R-A22L-07	LIHC	0	0		34	0	69	0	0		TCGA-FV-A3I0-01A-11D-A22F-10							-0.305	1659.42
TCGA-FV-A3I1	TCGA-FV-A3I1-11A-11R-A22L-07	0	0		4	0	27	0	0		TCGA-FV-A3I1-01A-11R-A22L-07	LIHC	0	0		13	0	42	0	0		TCGA-FV-A3I1-01A-11D-A22F-10	Missense_Mutation	p.H193R					-0.673	836.619
TCGA-FV-A3R2	TCGA-FV-A3R2-11A-11R-A22L-07	0	0		3	0	13	0	0		TCGA-FV-A3R2-01A-11R-A22L-07	LIHC	0	0		3	0	4	0	0		TCGA-FV-A3R2-01A-11D-A22F-10	Nonsense_Mutation	p.R306*					-0.763	80.8169
TCGA-FX-A2QS	TCGA-FX-A2QS-11A-11R-A21T-07	0	0		8	0	39	0	0		TCGA-FX-A2QS-01A-11R-A21T-07	SARC	0	0.0353982		109	4	210	0	0		TCGA-FX-A2QS-01A-11D-A21Q-09							-0.019	2316.48
TCGA-FY-A3TY	TCGA-FY-A3TY-11A-12R-A22U-07	0	0.1		18	2	43	0	0		TCGA-FY-A3TY-01A-11R-A22U-07	THCA	0.0208333	0		19	0	47	1	1		TCGA-FY-A3TY-01A-11D-A22Z-08							0	1034.88
TCGA-G3-A3CH	TCGA-G3-A3CH-11A-11R-A22L-07	0	0		4	0	7	0	0		TCGA-G3-A3CH-01A-11R-A22L-07	LIHC	0	0		7	0	16	0	0		TCGA-G3-A3CH-01A-11D-A22F-10							-0.651	607.251
TCGA-G9-6333	TCGA-G9-6333-11A-01R-1965-07	0	0		21	0	69	0	0		TCGA-G9-6333-01A-12R-1965-07	PRAD	0	0		21	0	36	0	0		TCGA-G9-6333-01A-12D-1961-08							-0.008	1073.17
TCGA-G9-6342	TCGA-G9-6342-11A-02R-1965-07	0	0		21	0	78	0	0		TCGA-G9-6342-01A-11R-1965-07	PRAD	0	0		38	0	103	0	0		TCGA-G9-6342-01A-11D-1961-08							-0.262	1619.62
TCGA-G9-6348	TCGA-G9-6348-11A-01R-1789-07	0	0		15	0	32	0	0		TCGA-G9-6348-01A-11R-1789-07	PRAD	0.0179641	0		27	0	82	2	1		TCGA-G9-6348-01A-11D-1786-08							-0.012	1659.94
TCGA-G9-6351	TCGA-G9-6351-11A-01R-1965-07	0.0169492	0		26	0	58	2	0		TCGA-G9-6351-01A-21R-1965-07	PRAD	0	0		45	0	83	0	0		TCGA-G9-6351-01A-21D-1961-08							-0.004	1481.07
TCGA-G9-6356	TCGA-G9-6356-11A-01R-1789-07	0	0		36	0	77	0	0		TCGA-G9-6356-01A-11R-1789-07	PRAD	0	0		30	0	100	0	0		TCGA-G9-6356-01A-11D-1786-08							0	2127.14
TCGA-G9-6362	TCGA-G9-6362-11A-01R-1789-07	0	0		17	0	51	0	0		TCGA-G9-6362-01A-11R-1789-07	PRAD	0	0		2	0	5	0	0		TCGA-G9-6362-01A-11D-1786-08							0.002	2199.84
TCGA-G9-6363	TCGA-G9-6363-11A-01R-1789-07	0	0		46	0	142	0	0		TCGA-G9-6363-01A-21R-1789-07	PRAD	0	0		11	0	35	0	0		TCGA-G9-6363-01A-21D-1786-08							0	1721.48
TCGA-G9-6365	TCGA-G9-6365-11A-01R-1789-07	0	0		18	0	52	0	0		TCGA-G9-6365-01A-11R-1789-07	PRAD	0	0		35	0	80	0	0		TCGA-G9-6365-01A-11D-1786-08							-0.001	2094.46
TCGA-G9-6384	TCGA-G9-6384-11A-01R-1858-07	0	0		19	0	43	0	0		TCGA-G9-6384-01A-11R-1789-07	PRAD	0.004329	0		55	0	115	0	1		TCGA-G9-6384-01A-11D-1786-08							-0.432	1286.1
TCGA-G9-6496	TCGA-G9-6496-11A-01R-1789-07	0	0		10	0	35	0	0		TCGA-G9-6496-01A-11R-1789-07	PRAD	0	0		7	0	23	0	0		TCGA-G9-6496-01A-11D-1786-08							0.014	2709.77
TCGA-G9-6499	TCGA-G9-6499-11A-02R-1965-07	0	0		30	0	80	0	0		TCGA-G9-6499-01A-12R-1965-07	PRAD	0.0103093	0		12	0	48	0	1		TCGA-G9-6499-01A-12D-1961-08	Missense_Mutation	p.C176R					-0.256	1348.02
TCGA-GC-A3BM	TCGA-GC-A3BM-11A-11R-A22U-07	0	0		14	0	42	0	0		TCGA-GC-A3BM-01A-11R-A22U-07	BLCA	0	NA		0	0	9	0	0		TCGA-GC-A3BM-01A-11D-A22Z-08							-1.29	127.136
TCGA-GC-A3WC	TCGA-GC-A3WC-11A-11R-A22U-07	0	0		12	0	43	0	0		TCGA-GC-A3WC-01A-31R-A22U-07	BLCA	0.0131579	0		43	0	75	1	1		TCGA-GC-A3WC-01A-31D-A22Z-08	Nonsense_Mutation	p.E286*	Missense_Mutation	p.K132N			-0.009	1824.68
TCGA-GC-A6I3	TCGA-GC-A6I3-11A-11R-A31N-07	0	0		7	0	12	0	0		TCGA-GC-A6I3-01A-11R-A31N-07	BLCA	0	0		2	0	8	0	0		TCGA-GC-A6I3-01A-11D-A31L-08	Missense_Mutation	p.R158H					-0.293	1513.35
TCGA-GD-A2C5	TCGA-GD-A2C5-11A-11R-A180-07	0.0075188	0.025		39	1	66	0	1		TCGA-GD-A2C5-01A-12R-A180-07	BLCA	0.00671141	0		29	0	74	0	1		TCGA-GD-A2C5-01A-12D-A17V-08	Missense_Mutation	p.R248W					-0.163	1775.07
TCGA-GD-A3OP	TCGA-GD-A3OP-11A-11R-A220-07	0	0		51	0	119	0	0		TCGA-GD-A3OP-01A-21R-A220-07	BLCA	0.012987	0.0166667		59	1	114	2	1		TCGA-GD-A3OP-01A-21D-A21Z-08							-0.304	1474.74
TCGA-GD-A3OQ	TCGA-GD-A3OQ-11A-21R-A220-07	0.00694444	0.0133333		74	1	143	0	2		TCGA-GD-A3OQ-01A-32R-A220-07	BLCA	0.0207469	0		62	0	118	4	1		TCGA-GD-A3OQ-01A-32D-A21Z-08							-0.042	1833.77
TCGA-GE-A2C6	TCGA-GE-A2C6-11A-11R-A16R-07	0.0181818	0		18	0	27	0	1		TCGA-GE-A2C6-01A-11R-A16R-07	THCA	0.00680272	0		31	0	73	0	1		TCGA-GE-A2C6-01A-11D-A17V-08							0.036	1157.27
TCGA-GI-A2C8	TCGA-GI-A2C8-11A-22R-A16F-07	0	0.285714		5	2	21	0	0		TCGA-GI-A2C8-01A-11R-A16F-07	BRCA	0	0		9	0	31	0	0		TCGA-GI-A2C8-01A-11D-A16D-09							-0.838	497.992
TCGA-GL-6846	TCGA-GL-6846-11A-01R-1965-07	0	0		27	0	48	0	0		TCGA-GL-6846-01A-11R-1965-07	KIRP	0	0.0131579		75	1	155	0	0		TCGA-GL-6846-01A-11D-1961-08							0.816	2516.79
TCGA-GL-7966	TCGA-GL-7966-11A-01R-2204-07	0	0		37	0	67	0	0		TCGA-GL-7966-01A-11R-2204-07	KIRP	0	0.0183486		107	2	219	0	0		TCGA-GL-7966-01A-11D-2201-08							0.4	2966.26
TCGA-GL-A59R	TCGA-GL-A59R-11A-11R-A26U-07	0.0181818	0		9	0	27	0	1		TCGA-GL-A59R-01A-11R-A26U-07	KIRP	0.0169492	0		16	0	29	1	0		TCGA-GL-A59R-01A-11D-A26P-10							0.8	944.337
TCGA-GL-A9DE	TCGA-GL-A9DE-11A-11R-A37K-07	0	0		10	0	29	0	0		TCGA-GL-A9DE-01A-11R-A37K-07	KIRP	0	0		11	0	37	0	0		TCGA-GL-A9DE-01A-11D-A36X-10							0.004	665.935
TCGA-GN-A4U8	TCGA-GN-A4U8-11A-11R-A32P-07	0.00492611	0		35	0	101	1	0		TCGA-GN-A4U8-06A-11R-A32P-07	SKCM	0.00478469	0		32	0	104	1	0		TCGA-GN-A4U8-06A-11D-A32N-08							-0.01	2529.32
TCGA-H2-A2K9	TCGA-H2-A2K9-11A-11R-A180-07	0	0		30	0	74	0	0		TCGA-H2-A2K9-01A-11R-A180-07	THCA	0	0.016129		61	1	140	0	0		TCGA-H2-A2K9-01A-11D-A17V-08							0.003	1314.92
TCGA-H6-8124	TCGA-H6-8124-11A-01R-2404-07	0	0.025641		38	1	75	0	0		TCGA-H6-8124-01A-11R-2404-07	PAAD	0	0.0625		15	1	43	0	0		TCGA-H6-8124-01A-11D-2396-08	Missense_Mutation	p.C238Y					-0.747	895.092
TCGA-H6-A45N	TCGA-H6-A45N-11A-12R-A26U-07	0.0222222	0.0294118		33	1	66	2	1		TCGA-H6-A45N-01A-11R-A26U-07	PAAD	0	0		14	0	47	0	0		TCGA-H6-A45N-01A-11D-A26I-08	Missense_Mutation	p.R282G					-0.035	1170.69
TCGA-H7-A6C4	TCGA-H7-A6C4-11A-21R-A466-07	0.0232558	0		9	0	21	1	0		TCGA-H7-A6C4-01A-11R-A30B-07	HNSC	0.111111	0		1	0	8	1	1		TCGA-H7-A6C4-01A-11D-A30E-08	Nonsense_Mutation	p.R196*					0.005	139.175
TCGA-HC-7211	TCGA-HC-7211-11A-01R-2118-07	0	0.142857		6	1	24	0	0		TCGA-HC-7211-01A-11R-2118-07	PRAD	0.00497512	0		67	0	100	0	1		TCGA-HC-7211-01A-11D-2114-08							0.011	1449.13
TCGA-HC-7737	TCGA-HC-7737-11A-02R-2118-07	0	0		27	0	37	0	0		TCGA-HC-7737-01A-11R-2118-07	PRAD	0	0		38	0	82	0	0		TCGA-HC-7737-01A-11D-2114-08							-0.008	1383.55
TCGA-HC-7738	TCGA-HC-7738-11A-01R-2118-07	0	0		14	0	22	0	0		TCGA-HC-7738-01A-11R-2118-07	PRAD	0	0.0588235		32	2	61	0	0		TCGA-HC-7738-01A-11D-2114-08							-0.014	1378.04
TCGA-HC-7740	TCGA-HC-7740-11A-01R-2118-07	0.0163934	0		14	0	30	0	1		TCGA-HC-7740-01A-11R-2118-07	PRAD	0	0.030303		32	1	61	0	0		TCGA-HC-7740-01A-11D-2114-08							-0.001	1271.96
TCGA-HC-7742	TCGA-HC-7742-11A-01R-2118-07	0	0.0416667		46	2	87	0	0		TCGA-HC-7742-01A-11R-2118-07	PRAD	0	0		7	0	21	0	0		TCGA-HC-7742-01A-11D-2114-08	Frame_Shift_Del	p.R209Kfs*6					-0.517	363.978
TCGA-HC-7745	TCGA-HC-7745-11A-01R-2118-07	0	0		23	0	44	0	0		TCGA-HC-7745-01A-11R-2118-07	PRAD	0.0247934	0		28	0	59	0	3		TCGA-HC-7745-01A-11D-2114-08							-0.334	1364.41
TCGA-HC-7747	TCGA-HC-7747-11A-01R-2118-07	0.0133333	0		17	0	37	1	0		TCGA-HC-7747-01A-11R-2118-07	PRAD	0.00636943	0.0333333		29	1	78	0	1		TCGA-HC-7747-01A-11D-2114-08							-0.293	1321.49
TCGA-HC-7752	TCGA-HC-7752-11A-01R-2118-07	0	0		13	0	33	0	0		TCGA-HC-7752-01A-11R-2118-07	PRAD	0	0		2	0	23	0	0		TCGA-HC-7752-01A-11D-2114-08							0.012	2401.04
TCGA-HC-7819	TCGA-HC-7819-11A-01R-2118-07	0	0		55	0	67	0	0		TCGA-HC-7819-01A-11R-2118-07	PRAD	0	0.0232558		42	1	93	0	0		TCGA-HC-7819-01A-11D-2114-08							-0.025	2003.44
TCGA-HC-8258	TCGA-HC-8258-11A-01R-2263-07	0.0149254	0		13	0	33	1	0		TCGA-HC-8258-01A-11R-2263-07	PRAD	0.012987	0		28	0	76	1	1		TCGA-HC-8258-01A-11D-2260-08							-0.005	934.289
TCGA-HC-8259	TCGA-HC-8259-11A-01R-2263-07	0	0		18	0	65	0	0		TCGA-HC-8259-01A-11R-2263-07	PRAD	0.00448431	0		53	0	111	1	0		TCGA-HC-8259-01A-11D-2260-08							-0.011	1693.51
TCGA-HC-8260	TCGA-HC-8260-11A-01R-2263-07	0	0		34	0	54	0	0		TCGA-HC-8260-01A-11R-2263-07	PRAD	0	0.0434783		44	2	101	0	0		TCGA-HC-8260-01A-11D-2260-08							0.002	1017.63
TCGA-HC-8262	TCGA-HC-8262-11A-01R-2263-07	0	0		39	0	70	0	0		TCGA-HC-8262-01A-11R-2263-07	PRAD	0	0		53	0	108	0	0		TCGA-HC-8262-01A-11D-2260-08							-0.07	1784.67
TCGA-HD-8635	TCGA-HD-8635-11A-01R-2403-07	0.0169492	0		38	0	58	1	1		TCGA-HD-8635-01A-11R-2403-07	HNSC	0	0		12	0	43	0	0		TCGA-HD-8635-01A-11D-2394-08	Missense_Mutation	p.H179R					-0.463	769.833
TCGA-HD-A6HZ	TCGA-HD-A6HZ-11A-11R-A31N-07	0	NA		0	0	8	0	0		TCGA-HD-A6HZ-01A-12R-A31N-07	HNSC	0.0309278	0.0434783		22	1	47	3	0		TCGA-HD-A6HZ-01A-12D-A31L-08	Nonsense_Mutation	p.R306*	Missense_Mutation	p.Y236C			0.133	1196.27
TCGA-HD-A6I0	TCGA-HD-A6I0-11A-11R-A31N-07	0	0		1	0	12	0	0		TCGA-HD-A6I0-01A-11R-A31N-07	HNSC	0	NA		0	0	5	0	0		TCGA-HD-A6I0-01A-11D-A31L-08							-0.001	707.124
TCGA-HM-A3JJ	TCGA-HM-A3JJ-11A-12R-A21T-07	0.0206897	0		24	0	71	1	2		TCGA-HM-A3JJ-01A-21R-A21T-07	CESC	0.00591716	0.0273973		71	2	168	1	1		TCGA-HM-A3JJ-01A-21D-A21Q-09							0.024	2493.33
TCGA-HU-8238	TCGA-HU-8238-11A-01R-2343-13	0.0144928	0		84	0	102	2	1		TCGA-HU-8238-01A-11R-2343-13	STAD	0.0357143	0.0535714		53	3	27	2	0		TCGA-HU-8238-01A-11D-2340-08	Splice_Site	p.X224_splice					-0.491	588.625
TCGA-HU-A4GC	TCGA-HU-A4GC-11A-11R-A251-31	0.0177515	0.0571429		33	2	83	2	1		TCGA-HU-A4GC-01A-12R-A251-31	STAD	0.0892857	0		46	0	51	0	10		TCGA-HU-A4GC-01A-12D-A25D-08	Splice_Site	p.X307_splice					-0.025	888.683
TCGA-HU-A4GH	TCGA-HU-A4GH-11A-11R-A36D-31	0.0634921	0.0666667		56	4	59	8	0		TCGA-HU-A4GH-01A-11R-A24K-31	STAD	0	0		55	0	60	0	0		TCGA-HU-A4GH-01A-11D-A24D-08	Missense_Mutation	p.I162F					-0.436	853.184
TCGA-HU-A4GP	TCGA-HU-A4GP-11A-21R-A251-31	0	0		103	0	65	0	0		TCGA-HU-A4GP-01A-11R-A251-31	STAD	0.0246305	0.032967		88	3	99	3	2		TCGA-HU-A4GP-01A-11D-A25D-08	Missense_Mutation	p.E286K					-0.603	984.098
TCGA-HU-A4GY	TCGA-HU-A4GY-11A-11R-A36D-31	0.0136986	0.0153846		64	1	72	2	0		TCGA-HU-A4GY-01A-21R-A24K-31	STAD	0.0275862	0		111	0	141	6	2		TCGA-HU-A4GY-01A-21D-A24D-08							-0.087	1953.25
TCGA-HU-A4HB	TCGA-HU-A4HB-11A-11R-A251-31	0	0.0485437		98	5	76	0	0		TCGA-HU-A4HB-01A-12R-A251-31	STAD	0.0187668	0.00578035		172	1	183	6	1		TCGA-HU-A4HB-01A-12D-A25D-08							-0.049	1512.07
TCGA-HV-A5A3	TCGA-HV-A5A3-11A-11R-A26U-07	0.00884956	0.12		22	3	56	0	1		TCGA-HV-A5A3-01A-11R-A26U-07	PAAD	0	0		7	0	24	0	0		TCGA-HV-A5A3-01A-11D-A26I-08	Missense_Mutation	p.R248W					-0.544	946.074
TCGA-IC-A6RE	TCGA-IC-A6RE-11A-12R-A336-31	0.00502513	0		53	0	99	1	0		TCGA-IC-A6RE-01A-11R-A336-31	ESCA	0.00564972	0		142	0	264	3	0		TCGA-IC-A6RE-01A-11D-A33E-09	Missense_Mutation	p.R280K					0.211	2893.17
TCGA-IN-7806	TCGA-IN-7806-11A-01R-2055-13	0	0.0182927		161	3	130	0	0		TCGA-IN-7806-01A-11R-2055-13	STAD	0.0041841	0.01		99	1	119	1	0		TCGA-IN-7806-01A-11D-2053-08	Missense_Mutation	p.R282W					-0.62	1376.63
TCGA-IN-8663	TCGA-IN-8663-11A-01R-2402-13	0	0.0352941		82	3	67	0	0		TCGA-IN-8663-01A-11R-2402-13	STAD	0.00232019	0		11	0	215	0	1		TCGA-IN-8663-01A-11D-2394-08							-0.456	927.966
TCGA-IN-AB1V	TCGA-IN-AB1V-11A-11R-A414-31	0	0		141	0	155	0	0		TCGA-IN-AB1V-01A-21R-A414-31	STAD	0	0		65	0	99	0	0		TCGA-IN-AB1V-01A-21D-A410-08							-0.127	1076.92
TCGA-IN-AB1X	TCGA-IN-AB1X-11A-21R-A39E-31	0.00746269	0		145	0	133	1	1		TCGA-IN-AB1X-01A-11R-A39E-31	STAD	0.0169492	0.00442478		225	1	232	1	7		TCGA-IN-AB1X-01A-11D-A397-08							-0.004	1896.72
TCGA-IP-7968	TCGA-IP-7968-11A-01R-2203-13	0.00448431	0.00862069		115	1	111	0	1		TCGA-IP-7968-01A-11R-2203-13	STAD	0	0		60	0	51	0	0		TCGA-IP-7968-01A-11D-2201-08	Nonsense_Mutation	p.R342*					-0.743	559.72
TCGA-J4-A83J	TCGA-J4-A83J-11A-11R-A36G-07	0.00826446	0		33	0	60	1	0		TCGA-J4-A83J-01A-11R-A36G-07	PRAD	0.00645161	0		33	0	77	1	0		TCGA-J4-A83J-01A-11D-A364-08							-0.026	1150.19
TCGA-K4-A3WV	TCGA-K4-A3WV-11A-21R-A22U-07	0.00952381	0		44	0	104	1	1		TCGA-K4-A3WV-01A-11R-A22U-07	BLCA	0	0.0588235		32	2	99	0	0		TCGA-K4-A3WV-01A-11D-A22Z-08							0.515	2598.07
TCGA-K4-A54R	TCGA-K4-A54R-11A-11R-A26T-07	0	0		16	0	55	0	0		TCGA-K4-A54R-01A-11R-A26T-07	BLCA	0	0		25	0	57	0	0		TCGA-K4-A54R-01A-11D-A26M-08	Frame_Shift_Del	p.E294Sfs*51	Missense_Mutation	p.E285K			-0.062	1485.19
TCGA-K4-A5RI	TCGA-K4-A5RI-11A-11R-A28M-07	0.0322581	0		33	0	60	1	3		TCGA-K4-A5RI-01A-11R-A28M-07	BLCA	0.011236	0.025		39	1	88	1	1		TCGA-K4-A5RI-01A-11D-A289-08	Missense_Mutation	p.R248Q					-0.298	1795
TCGA-KL-8324	TCGA-KL-8324-11A-01R-2315-07	0.0140845	0		36	0	35	1	0		TCGA-KL-8324-01A-11R-2315-07	KICH	0	0		3	0	28	0	0		TCGA-KL-8324-01A-11D-2310-10	Missense_Mutation	p.Y220C	Missense_Mutation	p.P190L			-0.542	816.259
TCGA-KL-8326	TCGA-KL-8326-11A-01R-2315-07	0.0447761	0.0909091		10	1	32	1	2		TCGA-KL-8326-01A-11R-2315-07	KICH	0	0		3	0	15	0	0		TCGA-KL-8326-01A-11D-2310-10							0.036	376.221
TCGA-KL-8329	TCGA-KL-8329-11A-01R-2315-07	0.027027	0		24	0	72	1	3		TCGA-KL-8329-01A-11R-2315-07	KICH	0	0.0666667		14	1	27	0	0		TCGA-KL-8329-01A-11D-2310-10	Nonsense_Mutation	p.C229*	Missense_Mutation	p.Y205C			-0.729	430.357
TCGA-KL-8336	TCGA-KL-8336-11A-01R-2315-07	0.00411523	0.0217391		45	1	121	1	0		TCGA-KL-8336-01A-11R-2315-07	KICH	0	0		15	0	54	0	0		TCGA-KL-8336-01A-11D-2310-10	Missense_Mutation	p.A159P					-0.711	760.577
TCGA-KL-8339	TCGA-KL-8339-11A-01R-2315-07	0	0		7	0	43	0	0		TCGA-KL-8339-01A-11R-2315-07	KICH	0.0133333	0.047619		20	1	37	1	0		TCGA-KL-8339-01A-11D-2310-10	Missense_Mutation	p.R282W					-0.719	669.54
TCGA-KN-8419	TCGA-KN-8419-11A-01R-2315-07	0	0		34	0	55	0	0		TCGA-KN-8419-01A-11R-2315-07	KICH	0	0		23	0	30	0	0		TCGA-KN-8419-01A-11D-2310-10							0.011	513.953
TCGA-KN-8423	TCGA-KN-8423-11A-01R-2315-07	0.00598802	0		43	0	83	1	0		TCGA-KN-8423-01A-11R-2315-07	KICH	0	0		37	0	78	0	0		TCGA-KN-8423-01A-11D-2310-10	Missense_Mutation	p.N239D					-0.087	731.87
TCGA-KN-8424	TCGA-KN-8424-11A-01R-2315-07	0	0		17	0	31	0	0		TCGA-KN-8424-01A-11R-2315-07	KICH	0	0		14	0	28	0	0		TCGA-KN-8424-01A-11D-2310-10	Missense_Mutation	p.R337H	Missense_Mutation	p.C176F			-0.797	538.481
TCGA-KN-8425	TCGA-KN-8425-11A-01R-2315-07	0.0222222	0		35	0	44	1	1		TCGA-KN-8425-01A-11R-2315-07	KICH	0	0		20	0	33	0	0		TCGA-KN-8425-01A-11D-2310-10							-0.492	516.478
TCGA-KN-8426	TCGA-KN-8426-11A-01R-2315-07	0	0		49	0	80	0	0		TCGA-KN-8426-01A-11R-2315-07	KICH	0	0		13	0	32	0	0		TCGA-KN-8426-01A-11D-2310-10							-0.008	528.049
TCGA-KN-8427	TCGA-KN-8427-11A-01R-2315-07	0	0.0263158		37	1	77	0	0		TCGA-KN-8427-01A-11R-2315-07	KICH	0	0		51	0	89	0	0		TCGA-KN-8427-01A-11D-2310-10							-0.139	1288.29
TCGA-KN-8428	TCGA-KN-8428-11A-01R-2315-07	0	0		17	0	53	0	0		TCGA-KN-8428-01A-11R-2315-07	KICH	0	0		5	0	17	0	0		TCGA-KN-8428-01A-11D-2310-10	Nonsense_Mutation	p.R196*					-0.379	184.592
TCGA-KN-8429	TCGA-KN-8429-11A-01R-2315-07	0	0		22	0	71	0	0		TCGA-KN-8429-01A-11R-2315-07	KICH	0	0.0625		15	1	46	0	0		TCGA-KN-8429-01A-11D-2310-10							-0.845	582.625
TCGA-KN-8431	TCGA-KN-8431-11A-01R-2315-07	0	0		19	0	38	0	0		TCGA-KN-8431-01A-11R-2315-07	KICH	0	0		4	0	10	0	0		TCGA-KN-8431-01A-11D-2310-10							-0.832	482.727
TCGA-KN-8432	TCGA-KN-8432-11A-01R-2315-07	0.0322581	0		16	0	30	1	1		TCGA-KN-8432-01A-11R-2315-07	KICH	0	0		5	0	8	0	0		TCGA-KN-8432-01A-11D-2310-10							-0.833	293.852
TCGA-KN-8433	TCGA-KN-8433-11A-01R-2315-07	0	0		25	0	39	0	0		TCGA-KN-8433-01A-11R-2315-07	KICH	0	0		19	0	41	0	0		TCGA-KN-8433-01A-11D-2310-10	Splice_Site	p.X32_splice					-0.072	1209.18
TCGA-KN-8434	TCGA-KN-8434-11A-01R-2315-07	0.0153846	0.0909091		10	1	32	0	1		TCGA-KN-8434-01A-11R-2315-07	KICH	0	0		16	0	33	0	0		TCGA-KN-8434-01A-11D-2310-10	Missense_Mutation	p.C141W					-0.768	570.842
TCGA-KN-8435	TCGA-KN-8435-11A-01R-2315-07	0.00970874	0		29	0	51	0	1		TCGA-KN-8435-01A-11R-2315-07	KICH	0.0149254	0.0555556		17	1	33	1	0		TCGA-KN-8435-01A-11D-2310-10							-0.899	461.485
TCGA-KN-8436	TCGA-KN-8436-11A-01R-2315-07	0	0		15	0	45	0	0		TCGA-KN-8436-01A-11R-2315-07	KICH	0	0		25	0	23	0	0		TCGA-KN-8436-01A-11D-2310-10	Missense_Mutation	p.F338I					-0.539	615.337
TCGA-KN-8437	TCGA-KN-8437-11A-01R-2315-07	0.0352941	0.0416667		23	1	41	1	2		TCGA-KN-8437-01A-11R-2315-07	KICH	0	0		17	0	39	0	0		TCGA-KN-8437-01A-11D-2310-10							0	620.962
TCGA-KO-8403	TCGA-KO-8403-11A-01R-2315-07	0	0		22	0	52	0	0		TCGA-KO-8403-01A-11R-2315-07	KICH	0.0175439	0		7	0	28	0	1		TCGA-KO-8403-01A-11D-2310-10	Missense_Mutation	p.R267W	Missense_Mutation	p.P250L			-0.738	604.586
TCGA-KO-8415	TCGA-KO-8415-11A-01R-2315-07	0.011236	0		16	0	44	1	0		TCGA-KO-8415-01A-11R-2315-07	KICH	0	0		1	0	4	0	0		TCGA-KO-8415-01A-11D-2310-10	Intron	.					-0.742	159.592
TCGA-KS-A41I	TCGA-KS-A41I-11A-11R-A23N-07	0.0120482	0.047619		20	1	41	0	1		TCGA-KS-A41I-01A-11R-A23N-07	THCA	0	NA		0	0	3	0	0		TCGA-KS-A41I-01A-11D-A23M-08							0.031	1338.95
TCGA-KS-A41J	TCGA-KS-A41J-11A-12R-A23N-07	0.0277778	0		39	0	70	1	3		TCGA-KS-A41J-01A-11R-A23N-07	THCA	0	0		8	0	46	0	0		TCGA-KS-A41J-01A-11D-A23M-08							0.004	1101.1
TCGA-KS-A41L	TCGA-KS-A41L-11A-11R-A23N-07	0.00854701	0		35	0	58	1	0		TCGA-KS-A41L-01A-11R-A23N-07	THCA	0.0714286	NA		0	0	13	2	0		TCGA-KS-A41L-01A-11D-A23M-08							0	999.158
TCGA-L5-A43C	TCGA-L5-A43C-11A-11R-A24K-31	0	0		14	0	22	0	0		TCGA-L5-A43C-01A-11R-A24K-31	ESCA	0.00236407	0.00719425		138	1	211	0	1		TCGA-L5-A43C-01A-11D-A247-09	Missense_Mutation	p.G245S	Missense_Mutation	p.R175H			0	2000.85
TCGA-L5-A4OG	TCGA-L5-A4OG-11A-12R-A260-31	0.00917431	0		39	0	54	1	0		TCGA-L5-A4OG-01A-11R-A260-31	ESCA	0.0294118	0		47	0	66	3	1		TCGA-L5-A4OG-01A-11D-A27G-09	Nonsense_Mutation	p.W91*					-0.336	442.167
TCGA-L5-A4OJ	TCGA-L5-A4OJ-11A-12R-A260-31	0.0576923	0		44	0	49	3	3		TCGA-L5-A4OJ-01A-11R-A260-31	ESCA	0.0196078	0		39	0	50	1	1		TCGA-L5-A4OJ-01A-11D-A27G-09	Frame_Shift_Del	p.L308Qfs*27	In_Frame_Ins	p.T253dup	Nonsense_Mutation	p.E198*	-0.04	343.935
TCGA-L5-A4OO	TCGA-L5-A4OO-11A-12R-A260-31	0.0188679	0.0357143		27	1	26	1	0		TCGA-L5-A4OO-01A-11R-A260-31	ESCA	0.004329	0		58	0	115	1	0		TCGA-L5-A4OO-01A-11D-A27G-09	Missense_Mutation	p.R175H					-0.334	1124.84
TCGA-P4-A5E8	TCGA-P4-A5E8-11A-12R-A28H-07	0	0		3	0	16	0	0		TCGA-P4-A5E8-01A-11R-A28H-07	KIRP	0	0		8	0	40	0	0		TCGA-P4-A5E8-01A-11D-A28G-10							-0.048	1399.27
TCGA-P4-A5ED	TCGA-P4-A5ED-11A-11R-A28H-07	0	0		14	0	36	0	0		TCGA-P4-A5ED-01A-11R-A28H-07	KIRP	0	NA		0	0	18	0	0		TCGA-P4-A5ED-01A-11D-A28G-10							0.003	1378.9
TCGA-P8-A5KC	TCGA-P8-A5KC-11A-11R-A35K-07	0	0		2	0	6	0	0		TCGA-P8-A5KC-01A-11R-A35K-07	PCPG	0	0		15	0	30	0	0		TCGA-P8-A5KC-01A-11D-A35D-08							0.001	677.091
TCGA-P8-A5KD	TCGA-P8-A5KD-11A-11R-A35K-07	0	0		17	0	40	0	0		TCGA-P8-A5KD-01A-11R-A35K-07	PCPG	0	0		25	0	37	0	0		TCGA-P8-A5KD-01A-11D-A35D-08							0.01	638.403
TCGA-SQ-A6I4	TCGA-SQ-A6I4-11A-11R-A35L-07	0	0		21	0	46	0	0		TCGA-SQ-A6I4-01A-11R-A35L-07	PCPG	0	0.0555556		17	1	40	0	0		TCGA-SQ-A6I4-01A-11D-A35I-08							0.001	657.693
TCGA-V5-A7RE	TCGA-V5-A7RE-11A-11R-A354-31	0.020979	0		64	0	70	0	3		TCGA-V5-A7RE-01A-11R-A354-31	ESCA	0.0693069	0.0571429		33	2	47	2	5		TCGA-V5-A7RE-01A-11D-A351-09	Splice_Site	p.X307_splice					-0.392	326.525
TCGA-V5-AASX	TCGA-V5-AASX-11A-11R-A38D-31	0	0.0118577		250	3	268	0	0		TCGA-V5-AASX-01A-11R-A38D-31	ESCA	0.00151286	0.012766		232	3	330	1	0		TCGA-V5-AASX-01A-11D-A387-09	Missense_Mutation	p.V216E					-0.664	2031.85
TCGA-W5-AA2I	TCGA-W5-AA2I-11A-11R-A41I-07	0	0		4	0	12	0	0		TCGA-W5-AA2I-01A-32R-A41I-07	CHOL	0	0		7	0	36	0	0		TCGA-W5-AA2I-01A-32D-A417-09	Missense_Mutation	p.C141R					-0.757	2498.2
TCGA-W5-AA2Q	TCGA-W5-AA2Q-11A-11R-A41I-07	0	0		5	0	10	0	0		TCGA-W5-AA2Q-01A-11R-A41I-07	CHOL	0.00315457	0		80	0	158	0	1		TCGA-W5-AA2Q-01A-11D-A417-09							0.016	3190.5
TCGA-W5-AA2R	TCGA-W5-AA2R-11A-11R-A41I-07	0.0909091	0		4	0	10	1	1		TCGA-W5-AA2R-01A-11R-A41I-07	CHOL	0.00444444	0		67	0	112	0	1		TCGA-W5-AA2R-01A-11D-A417-09							-0.483	2955.48
TCGA-W5-AA2U	TCGA-W5-AA2U-11A-11R-A41I-07	0	0		6	0	21	0	0		TCGA-W5-AA2U-01A-11R-A41I-07	CHOL	0.00719425	0		38	0	69	0	1		TCGA-W5-AA2U-01A-11D-A417-09							0.02	1405.65
TCGA-W5-AA2X	TCGA-W5-AA2X-11A-11R-A41I-07	0	0		9	0	15	0	0		TCGA-W5-AA2X-01A-11R-A41I-07	CHOL	0.00330033	0.0178571		55	1	151	0	1		TCGA-W5-AA2X-01A-11D-A417-09							0.412	4224.01
TCGA-W5-AA30	TCGA-W5-AA30-11A-11R-A41I-07	0	0		6	0	20	0	0		TCGA-W5-AA30-01A-31R-A41I-07	CHOL	0.010101	0		52	0	147	1	2		TCGA-W5-AA30-01A-31D-A417-09							0.013	2841.15
TCGA-W5-AA31	TCGA-W5-AA31-11A-11R-A41I-07	0	0		11	0	24	0	0		TCGA-W5-AA31-01A-11R-A41I-07	CHOL	0	0.0217391		45	1	77	0	0		TCGA-W5-AA31-01A-11D-A417-09							-0.758	1367.03
TCGA-W5-AA34	TCGA-W5-AA34-11A-11R-A41I-07	0	0		12	0	16	0	0		TCGA-W5-AA34-01A-11R-A41I-07	CHOL	0	0		13	0	76	0	0		TCGA-W5-AA34-01A-11D-A417-09							-0.001	2142.71
TCGA-WA-A7GZ	TCGA-WA-A7GZ-11A-11R-A34R-07	0	0.0357143		27	1	36	0	0		TCGA-WA-A7GZ-01A-11R-A34R-07	HNSC	0	0.0206186		95	2	194	0	0		TCGA-WA-A7GZ-01A-11D-A34J-08	Missense_Mutation	p.H193P					0.035	3370.19
TCGA-X7-A8D6	TCGA-X7-A8D6-11A-22R-A42C-07	0.0186335	0		52	0	79	3	0		TCGA-X7-A8D6-01A-11R-A42C-07	THYM	0.0421053	0.015625		63	1	91	5	3		TCGA-X7-A8D6-01A-11D-A423-09							0	2255.42
TCGA-X7-A8D7	TCGA-X7-A8D7-11A-11R-A42C-07	0.0702703	0.019802		99	2	172	9	17		TCGA-X7-A8D7-01A-11R-A42C-07	THYM	0.0124224	0.0131579		75	1	159	1	3		TCGA-X7-A8D7-01A-11D-A423-09							0.002	3662.07
TCGA-Y8-A8RY	TCGA-Y8-A8RY-11A-11R-A37K-07	0	0		21	0	52	0	0		TCGA-Y8-A8RY-01A-11R-A37K-07	KIRP	0	0		25	0	47	0	0		TCGA-Y8-A8RY-01A-11D-A36X-10							0.651	1141.4
TCGA-YB-A89D	TCGA-YB-A89D-11A-11R-A36G-07	0.027027	0		19	0	54	2	1		TCGA-YB-A89D-01A-12R-A36G-07	PAAD	0	0		16	0	20	0	0		TCGA-YB-A89D-01A-12D-A36O-08							-0.043	630.524
TCGA-ZU-A8S4	TCGA-ZU-A8S4-11A-11R-A41I-07	0.1	0		4	0	9	0	2		TCGA-ZU-A8S4-01A-11R-A41I-07	CHOL	0	0		10	0	29	0	0		TCGA-ZU-A8S4-01A-11D-A417-09							-0.021	655.615

## Sheet: Supp. Table 3
Supplemental Table S3. Exonic fractions for C-terminal and NM_001126112.2 alternative isoforms for each TCGA tumor sample used in analysis.
Patient ID	Tumor RNA sample ID	TUMOR TYPE	C-terminal alternative isoforms exonic fraction	NM_001126112.2 exonic fraction		NM_000546.6 exon 1 to 2 junction counts	NM_001126112.2 exon 1 to 2 junction counts	NM_000546.6 exon 9 to 10 junction counts	NM_001126114.2 exon 9 to 10 junction counts	NM_001126114.2 exon 10 to 11 junction counts		TUMOR DNA sample ID	TP53 mutation class	MUT TYPE	TP53 MUT 1	MUT TYPE	TP53 MUT 2	MUT TYPE	TP53 MUT 3	TP53 log2(CN-ratio)	TP53 RNA-Seq V2 RSEM normalized
TCGA-02-0047	TCGA-02-0047-01A-01R-1849-01	GBM	0.00456621	0		98	0	109	1	0		TCGA-02-0047-01A-01D-1490-08	NONE							-0.012	1834.72
TCGA-02-0055	TCGA-02-0055-01A-01R-1849-01	GBM	0	0.0181818		54	1	60	0	0		TCGA-02-0055-01A-01D-1490-08	Missense	Missense_Mutation	p.V216M					-0.323	993.413
TCGA-02-2483	TCGA-02-2483-01A-01R-1849-01	GBM	0.00162602	0.0113636		174	2	307	0	1		TCGA-02-2483-01A-01D-1494-08	Missense	Missense_Mutation	p.R273H					-0.034	3854.78
TCGA-02-2485	TCGA-02-2485-01A-01R-1849-01	GBM	0.0113636	0		153	0	174	4	0		TCGA-02-2485-01A-01D-1494-08	Missense	Missense_Mutation	p.R248Q	Missense_Mutation	p.S127Y			-0.025	2690.95
TCGA-02-2486	TCGA-02-2486-01A-01R-1849-01	GBM	0.00952381	0.015873		62	1	52	0	1		TCGA-02-2486-01A-01D-1494-08	NONE							0.048	1153.05
TCGA-04-1331	TCGA-04-1331-01A-01R-1569-13	OV	0	0		14	0	25	0	0		TCGA-04-1331-01A-01W-0486-08	Nonsense	Nonsense_Mutation	p.R306*					-0.722
TCGA-04-1341	TCGA-04-1341-01A-01R-1564-13	OV	0	0.1		45	5	38	0	0		TCGA-04-1341-01A-01W-0486-08	Frame_Shift	Frame_Shift_Del	p.K320Rfs*25					0.084
TCGA-04-1343	TCGA-04-1343-01A-01R-1564-13	OV	0.0746269	0		23	0	62	3	7		TCGA-04-1343-01A-01W-0486-08	Frame_Shift	Frame_Shift_Del	p.R209Hfs*5					0.519
TCGA-04-1356	TCGA-04-1356-01A-01R-1569-13	OV	0	0.0163934		120	2	178	0	0		TCGA-04-1356-01A-01W-0492-08	Missense	Missense_Mutation	p.Y220C					-0.099
TCGA-04-1357	TCGA-04-1357-01A-01R-1565-13	OV	0	0		37	0	17	0	0		TCGA-04-1357-01A-01W-0492-08	Frame_Shift	Frame_Shift_Del	p.E224Gfs*4					-0.46	770.182
TCGA-04-1361	TCGA-04-1361-01A-01R-1565-13	OV	0.00243309	0		230	0	205	1	0		TCGA-04-1361-01A-01W-0492-08	Missense	Missense_Mutation	p.Y234C					0.033
TCGA-04-1362	TCGA-04-1362-01A-01R-1565-13	OV	0.0333333	0		36	0	58	2	2		TCGA-04-1362-01A-01W-0492-08	Splice_Site	Splice_Site	p.X225_splice					-0.581	471.616
TCGA-04-1655	TCGA-04-1655-01A-01R-1566-13	OV	0.00395257	0.0114943		86	1	126	0	1		TCGA-04-1655-01A-01W-0633-09	Missense	Missense_Mutation	p.M237I
TCGA-05-4244	TCGA-05-4244-01A-01R-1107-07	LUAD	0	0		25	0	89	0	0		TCGA-05-4244-01A-01D-1105-08	NONE							-0.308	1284.93
TCGA-05-4249	TCGA-05-4249-01A-01R-1107-07	LUAD	0	0		54	0	229	0	0		TCGA-05-4249-01A-01D-1105-08	NONE							-0.288	2366.7
TCGA-05-4250	TCGA-05-4250-01A-01R-1107-07	LUAD	0	0		11	0	23	0	0		TCGA-05-4250-01A-01D-1105-08	NONE							-0.007	315.676
TCGA-05-4382	TCGA-05-4382-01A-01R-1206-07	LUAD	0.00714286	0		89	0	139	0	2		TCGA-05-4382-01A-01D-1931-08	Missense	Missense_Mutation	p.V272G					-0.088	1274.06
TCGA-05-4384	TCGA-05-4384-01A-01R-1755-07	LUAD	0.00606061	0		30	0	82	0	1		TCGA-05-4384-01A-01D-1753-08	Missense	Missense_Mutation	p.Y205C					0.012	1887.6
TCGA-05-4389	TCGA-05-4389-01A-01R-1206-07	LUAD	0	0		54	0	95	0	0		TCGA-05-4389-01A-01D-1265-08	NONE							-0.478	1338.26
TCGA-05-4390	TCGA-05-4390-01A-02R-1755-07	LUAD	0	0.0322581		30	1	54	0	0		TCGA-05-4390-01A-02D-1753-08	NONE							0.039	1324.6
TCGA-05-4395	TCGA-05-4395-01A-01R-1206-07	LUAD	0	0.0357143		54	2	100	0	0		TCGA-05-4395-01A-01D-1265-08	Missense	Missense_Mutation	p.C176Y					-0.476	1160.47
TCGA-05-4396	TCGA-05-4396-01A-21R-1858-07	LUAD	0.0666667	0		3	0	7	1	0		TCGA-05-4396-01A-21D-1855-08	Frame_Shift	Frame_Shift_Del	p.K139Rfs*31					-0.691	287.339
TCGA-05-4397	TCGA-05-4397-01A-01R-1206-07	LUAD	0.00970874	0.0666667		28	2	51	1	0		TCGA-05-4397-01A-01D-1265-08	Frame_Shift	Frame_Shift_Del	p.R249Gfs*96					-0.817	528.99
TCGA-05-4398	TCGA-05-4398-01A-01R-1206-07	LUAD	0.00699301	0.0131579		75	1	142	0	2		TCGA-05-4398-01A-01D-1265-08	Missense	Missense_Mutation	p.G105D					-0.593	1324.27
TCGA-05-4402	TCGA-05-4402-01A-01R-1206-07	LUAD	0	0		15	0	41	0	0		TCGA-05-4402-01A-01D-1265-08	Frame_Shift	Frame_Shift_Del	p.V173Afs*69					-0.424	352.494
TCGA-05-4403	TCGA-05-4403-01A-01R-1206-07	LUAD	0	0.028169		69	2	122	0	0		TCGA-05-4403-01A-01D-1265-08	NONE							-0.031	1658.33
TCGA-05-4405	TCGA-05-4405-01A-21R-1858-07	LUAD	0.00355872	0.0178571		55	1	140	1	0		TCGA-05-4405-01A-21D-1855-08	Missense	Missense_Mutation	p.C277F	Missense_Mutation	p.R175H			0.094	3309.18
TCGA-05-4410	TCGA-05-4410-01A-21R-1858-07	LUAD	0	0		36	0	63	0	0		TCGA-05-4410-01A-21D-1855-08	Missense	Missense_Mutation	p.D281V					-0.244	1667.43
TCGA-05-4415	TCGA-05-4415-01A-22R-1858-07	LUAD	0.0625	0		11	0	15	1	1		TCGA-05-4415-01A-22D-1855-08	Splice_Site	Splice_Site	p.X125_splice					-0.665	192.444
TCGA-05-4417	TCGA-05-4417-01A-22R-1858-07	LUAD	0	0		16	0	48	0	0		TCGA-05-4417-01A-22D-1855-08	NONE							-0.13	1268.85
TCGA-05-4418	TCGA-05-4418-01A-01R-1206-07	LUAD	0	0.027027		36	1	57	0	0		TCGA-05-4418-01A-01D-1265-08	NONE							0.148	1031.99
TCGA-05-4420	TCGA-05-4420-01A-01R-1206-07	LUAD	0	0.0434783		44	2	98	0	0		TCGA-05-4420-01A-01D-1265-08	Missense	Missense_Mutation	p.R280I					-0.46	1141.2
TCGA-05-4422	TCGA-05-4422-01A-01R-1206-07	LUAD	0.00829875	0.0125		158	2	239	4	0		TCGA-05-4422-01A-01D-1265-08	NONE							0.073	3121.16
TCGA-05-4424	TCGA-05-4424-01A-22R-1858-07	LUAD	0.00487805	0.0136986		72	1	102	1	0		TCGA-05-4424-01A-22D-1855-08	Missense	Missense_Mutation	p.L194R					-0.042	2193.99
TCGA-05-4425	TCGA-05-4425-01A-01R-1755-07	LUAD	0	0		32	0	56	0	0		TCGA-05-4425-01A-01D-1753-08	NONE							-0.656	1124.79
TCGA-05-4426	TCGA-05-4426-01A-01R-1206-07	LUAD	0	0.0227273		43	1	80	0	0		TCGA-05-4426-01A-01D-1265-08	Missense	Missense_Mutation	p.T155I					-0.668	955.02
TCGA-05-4427	TCGA-05-4427-01A-21R-1858-07	LUAD	0	0		33	0	81	0	0		TCGA-05-4427-01A-21D-1855-08	Missense	Missense_Mutation	p.D281N					-0.493	1544.4
TCGA-05-4430	TCGA-05-4430-01A-02R-1206-07	LUAD	0	0		69	0	121	0	0		TCGA-05-4430-01A-02D-1265-08	Missense	Missense_Mutation	p.R249M					-0.226	1606.7
TCGA-05-4432	TCGA-05-4432-01A-01R-1206-07	LUAD	0.0185185	0		71	0	159	6	0		TCGA-05-4432-01A-01D-1265-08	Nonsense	Nonsense_Mutation	p.R342*	Missense_Mutation	p.D281E			0.241	1869.05
TCGA-05-4433	TCGA-05-4433-01A-22R-1858-07	LUAD	0.04	0		5	0	12	1	0		TCGA-05-4433-01A-22D-1855-08	Nonsense	Nonsense_Mutation	p.R196*					-0.541	482.645
TCGA-05-4434	TCGA-05-4434-01A-01R-1206-07	LUAD	0.0250482	0		116	0	253	10	3		TCGA-05-4434-01A-01D-1265-08	NONE							0.027	2422.11
TCGA-05-5423	TCGA-05-5423-01A-01R-1628-07	LUAD	0	0.0454545		21	1	54	0	0		TCGA-05-5423-01A-01D-1625-08	Missense	Missense_Mutation	p.R249M	Missense_Mutation	p.I195M			-0.038	1530.4
TCGA-05-5425	TCGA-05-5425-01A-02R-1628-07	LUAD	0	0		4	0	18	0	0		TCGA-05-5425-01A-02D-1625-08	Nonsense	Nonsense_Mutation	p.E68*					-0.143	372.172
TCGA-05-5428	TCGA-05-5428-01A-01R-1628-07	LUAD	0	0		25	0	49	0	0		TCGA-05-5428-01A-01D-1625-08	Missense	Missense_Mutation	p.C238Y					-0.432	1146.72
TCGA-05-5429	TCGA-05-5429-01A-01R-1628-07	LUAD	0	0		22	0	31	0	0		TCGA-05-5429-01A-01D-1625-08	NONE							-0.336	1063.42
TCGA-05-5715	TCGA-05-5715-01A-01R-1628-07	LUAD	0.00952381	0		16	0	52	1	0		TCGA-05-5715-01A-01D-1625-08	NONE							-0.067	1485.85
TCGA-06-0125	TCGA-06-0125-01A-01R-1849-01	GBM	0	0.0227273		172	4	193	0	0		TCGA-06-0125-01A-01D-1490-08	NONE							-0.049	2312.89
TCGA-06-0129	TCGA-06-0129-01A-01R-1849-01	GBM	0.0049505	0.0144928		136	2	201	1	1		TCGA-06-0129-01A-01D-1490-08	Missense	Missense_Mutation	p.R248Q					-0.012
TCGA-06-0130	TCGA-06-0130-01A-01R-1849-01	GBM	0.00487805	0		80	0	102	0	1		TCGA-06-0130-01A-01D-1490-08	Missense	Missense_Mutation	p.R158H					-0.251	1535.84
TCGA-06-0132	TCGA-06-0132-01A-02R-1849-01	GBM	0	0.0222222		44	1	47	0	0		TCGA-06-0132-01A-02D-1491-08	NONE							-0.064	943.908
TCGA-06-0141	TCGA-06-0141-01A-01R-1849-01	GBM	0.0106383	0.0263158		37	1	93	1	1		TCGA-06-0141-01A-01D-1490-08	NONE							0.033	1140.66
TCGA-06-0157	TCGA-06-0157-01A-01R-1849-01	GBM	0	0.0225989		173	4	198	0	0		TCGA-06-0157-01A-01D-1491-08	NONE							-0.005	2563.87
TCGA-06-0158	TCGA-06-0158-01A-01R-1849-01	GBM	0.00261097	0.0138889		142	2	191	1	0		TCGA-06-0158-01A-01D-1491-08	NONE							-0.01	2010.35
TCGA-06-0168	TCGA-06-0168-01A-01R-1849-01	GBM	0	0		24	0	34	0	0		TCGA-06-0168-01A-01D-1491-08	NONE							0.061	1756.88
TCGA-06-0174	TCGA-06-0174-01A-01R-1849-01	GBM	0	0.00980392		101	1	121	0	0		TCGA-06-0174-01A-01D-1491-08	NONE							-0.009	1656.58
TCGA-06-0184	TCGA-06-0184-01A-01R-1849-01	GBM	0.00534759	0		76	0	93	0	1		TCGA-06-0184-01A-01D-1491-08	Missense	Missense_Mutation	p.R158H					-0.519	1544.87
TCGA-06-0187	TCGA-06-0187-01A-01R-1849-01	GBM	0.0165289	0		117	0	119	3	1		TCGA-06-0187-01A-01D-1491-08	NONE							-0.263	1785.51
TCGA-06-0190	TCGA-06-0190-01A-01R-1849-01	GBM	0.0150376	0		108	0	131	0	4		TCGA-06-0190-01A-01D-1491-08	Missense	Missense_Mutation	p.G245S					-0.241	1959.48
TCGA-06-0211	TCGA-06-0211-01B-01R-1849-01	GBM	0.0020284	0.00442478		225	1	246	1	0		TCGA-06-0211-01B-01D-1491-08	NONE							-0.012	2809.26
TCGA-06-0219	TCGA-06-0219-01A-01R-1849-01	GBM	0	0		60	0	98	0	0		TCGA-06-0219-01A-01D-1491-08	NONE							0.004	1713.26
TCGA-06-0644	TCGA-06-0644-01A-02R-1849-01	GBM	0	0		164	0	209	0	0		TCGA-06-0644-01A-02D-1492-08	Missense	Missense_Mutation	p.Y220C					-0.182	2259.37
TCGA-06-0645	TCGA-06-0645-01A-01R-1849-01	GBM	0	0.0105263		94	1	111	0	0		TCGA-06-0645-01A-01D-1492-08	NONE							0.055	1654.99
TCGA-06-0646	TCGA-06-0646-01A-01R-1849-01	GBM	0	0		56	0	82	0	0		TCGA-06-0646-01A-01D-1492-08	NONE							-1.29	788.214
TCGA-06-0649	TCGA-06-0649-01B-01R-1849-01	GBM	0.0212766	0		19	0	23	1	0		TCGA-06-0649-01B-01D-1492-08	NONE							0.079	502.672
TCGA-06-0686	TCGA-06-0686-01A-01R-1849-01	GBM	0.00653595	0		39	0	76	1	0		TCGA-06-0686-01A-01D-1492-08	NONE							0.11	2384.02
TCGA-06-0743	TCGA-06-0743-01A-01R-1849-01	GBM	0	0		45	0	110	0	0		TCGA-06-0743-01A-01D-1492-08	Missense	Missense_Mutation	p.H179R					0.176	1981.45
TCGA-06-0744	TCGA-06-0744-01A-01R-1849-01	GBM	0	0		75	0	112	0	0		TCGA-06-0744-01A-01D-1492-08	Missense	Missense_Mutation	p.H179R					-0.295	1746.66
TCGA-06-0745	TCGA-06-0745-01A-01R-1849-01	GBM	0.00584795	0.0181818		54	1	85	1	0		TCGA-06-0745-01A-01D-1492-08	NONE							0.069	1204.07
TCGA-06-0747	TCGA-06-0747-01A-01R-1849-01	GBM	0	0		101	0	154	0	0		TCGA-06-0747-01A-01D-1492-08	NONE							0.005	1764.27
TCGA-06-0749	TCGA-06-0749-01A-01R-1849-01	GBM	0	0		25	0	64	0	0		TCGA-06-0749-01A-01D-1492-08	NONE							0.009	1124
TCGA-06-0750	TCGA-06-0750-01A-01R-1849-01	GBM	0	0		37	0	85	0	0		TCGA-06-0750-01A-01D-1492-08	NONE							-0.031	1833.86
TCGA-06-0878	TCGA-06-0878-01A-01R-1849-01	GBM	0	0		53	0	81	0	0		TCGA-06-0878-01A-01D-1492-08	NONE							0.038	2287.31
TCGA-06-0882	TCGA-06-0882-01A-01R-1849-01	GBM	0	0.01		99	1	151	0	0		TCGA-06-0882-01A-01D-1492-08	NONE							0.022	1768.39
TCGA-06-1804	TCGA-06-1804-01A-01R-1849-01	GBM	0.00447427	0.020649		332	7	445	3	1		TCGA-06-1804-01A-01D-1696-08	NONE							0.027	5015.32
TCGA-06-2557	TCGA-06-2557-01A-01R-1849-01	GBM	0.00374532	0		106	0	133	0	1		TCGA-06-2557-01A-01D-1494-08	NONE							-0.595	1233.1
TCGA-06-2558	TCGA-06-2558-01A-01R-1849-01	GBM	0.00819672	0.0186916		105	2	121	1	1		TCGA-06-2558-01A-01D-1494-08	Missense	Missense_Mutation	p.D281H					-0.855	1508.59
TCGA-06-2559	TCGA-06-2559-01A-01R-1849-01	GBM	0.00574713	0.0134228		147	2	173	2	0		TCGA-06-2559-01A-01D-1494-08	Missense	Missense_Mutation	p.P190L	Missense_Mutation	p.T155N			0.005	2376.18
TCGA-06-2561	TCGA-06-2561-01A-02R-1849-01	GBM	0.00787402	0.0133333		74	1	63	1	0		TCGA-06-2561-01A-02D-1494-08	NONE							-0.567	958.873
TCGA-06-2562	TCGA-06-2562-01A-01R-1849-01	GBM	0	0.0188679		156	3	187	0	0		TCGA-06-2562-01A-01D-1494-08	NONE							0.031	2279.44
TCGA-06-2563	TCGA-06-2563-01A-01R-1849-01	GBM	0	0		130	0	203	0	0		TCGA-06-2563-01A-01D-1494-08	Missense	Missense_Mutation	p.L130P					-0.04	2348.08
TCGA-06-2564	TCGA-06-2564-01A-01R-1849-01	GBM	0.00526316	0		164	0	189	2	0		TCGA-06-2564-01A-01D-1494-08	NONE							0.029	2257.58
TCGA-06-2565	TCGA-06-2565-01A-01R-1849-01	GBM	0.00266667	0.00617284		161	1	187	0	1		TCGA-06-2565-01A-01D-1494-08	NONE							-0.092	2261.48
TCGA-06-2567	TCGA-06-2567-01A-01R-1849-01	GBM	0.00914077	0.0248756		196	5	271	2	3		TCGA-06-2567-01A-01D-1494-08	Nonsense	Missense_Mutation	p.E271K	Nonsense_Mutation	p.R196*			0.031	2591.86
TCGA-06-2570	TCGA-06-2570-01A-01R-1849-01	GBM	0	0		137	0	172	0	0		TCGA-06-2570-01A-01D-1495-08	Missense	Missense_Mutation	p.Q136E					-0.004	2261.57
TCGA-06-5408	TCGA-06-5408-01A-01R-1849-01	GBM	0	0		101	0	123	0	0		TCGA-06-5408-01A-01D-1696-08	Missense	Missense_Mutation	p.R273H					-0.116	1659.64
TCGA-06-5410	TCGA-06-5410-01A-01R-1849-01	GBM	0.0114943	0.0285714		68	2	86	1	1		TCGA-06-5410-01A-01D-1696-08	NONE							0.014	1110.71
TCGA-06-5411	TCGA-06-5411-01A-01R-1849-01	GBM	0	0		66	0	62	0	0		TCGA-06-5411-01A-01D-1696-08	NONE							0.083	719.153
TCGA-06-5412	TCGA-06-5412-01A-01R-1849-01	GBM	0.00564972	0.025974		75	2	88	1	0		TCGA-06-5412-01A-01D-1696-08	NONE							-0.086	1284.05
TCGA-06-5413	TCGA-06-5413-01A-01R-1849-01	GBM	0.00729927	0.0258621		113	3	136	2	0		TCGA-06-5413-01A-01D-1696-08	NONE							0.012	1726.25
TCGA-06-5414	TCGA-06-5414-01A-01R-1849-01	GBM	0.00269542	0.0060241		165	1	185	0	1		TCGA-06-5414-01A-01D-1486-08	NONE							-0.026	1808.55
TCGA-06-5416	TCGA-06-5416-01A-01R-1849-01	GBM	0.0434783	0.153846		11	2	11	0	1		TCGA-06-5416-01A-01D-1486-08	Nonsense	Nonsense_Mutation	p.R213*					0	246.463
TCGA-06-5417	TCGA-06-5417-01A-01R-1849-01	GBM	0	0		13	0	22	0	0		TCGA-06-5417-01A-01D-1486-08	Nonsense	Missense_Mutation	p.I255S	Nonsense_Mutation	p.R196*				977.099
TCGA-06-5418	TCGA-06-5418-01A-01R-1849-01	GBM	0.00636943	0.0143885		137	2	156	1	1		TCGA-06-5418-01A-01D-1486-08	NONE							0.07	1926.1
TCGA-06-5856	TCGA-06-5856-01A-01R-1849-01	GBM	0.00358423	0.0151515		130	2	139	1	0		TCGA-06-5856-01A-01D-1696-08	NONE							0.038	2050.04
TCGA-06-5858	TCGA-06-5858-01A-01R-1849-01	GBM	0.00278552	0.00961539		103	1	179	1	0		TCGA-06-5858-01A-01D-1696-08	Missense	Missense_Mutation	p.R175H					0.023	1898.36
TCGA-06-5859	TCGA-06-5859-01A-01R-1849-01	GBM	0.00833333	0.0380952		101	4	119	0	2		TCGA-06-5859-01A-01D-1696-08	NONE							-0.02	1350.86
TCGA-09-0369	TCGA-09-0369-01A-01R-1564-13	OV	0.0052356	0.00381679		261	1	475	1	4		TCGA-09-0369-01A-01W-0371-08	Missense	Missense_Mutation	p.H193R					-0.31	3537.81
TCGA-09-1670	TCGA-09-1670-01A-01R-1566-13	OV	0.000610874	0.0151659		1039	16	818	1	0		TCGA-09-1670-01A-01W-0633-09	Missense	Missense_Mutation	p.V272M					0.408	7737.55
TCGA-09-1673	TCGA-09-1673-01A-01R-1566-13	OV	0.00609225	0.00892857		333	3	571	2	5		TCGA-09-1673-01A-01W-0633-09	Missense	Missense_Mutation	p.R175H					0.178	5537.86
TCGA-09-2045	TCGA-09-2045-01A-01R-1568-13	OV	0	0		123	0	135	0	0		TCGA-09-2045-01A-01W-0799-08	Missense	Missense_Mutation	p.H179R						2370.34
TCGA-09-2051	TCGA-09-2051-01A-01R-1568-13	OV	0.0702703	0.0549451		86	5	86	7	6		TCGA-09-2051-01A-01W-0799-08	Frame_Shift	Frame_Shift_Del	p.P223*					0.285	657.4
TCGA-09-2053	TCGA-09-2053-01C-01R-1568-13	OV	0	0.0208333		47	1	95	0	0		TCGA-09-2053-01C-01W-0722-08	Missense	Missense_Mutation	p.Y163H					-0.734
TCGA-10-0927	TCGA-10-0927-01A-02R-1564-13	OV	0	0.0144928		68	1	92	0	0		TCGA-10-0927-01A-02W-0420-08	Frame_Shift	Frame_Shift_Del	p.P36Wfs*4					-0.536
TCGA-10-0931	TCGA-10-0931-01A-01R-1564-13	OV	0.2	0		17	0	26	4	9		TCGA-10-0931-01A-01W-0420-08	Nonsense	Nonsense_Mutation	p.Q136*					-0.065
TCGA-10-0933	TCGA-10-0933-01A-01R-1569-13	OV	0	0		16	0	2	0	0		TCGA-10-0933-01A-01W-0420-08	Frame_Shift	Frame_Shift_Del	p.K132Vfs*15					-0.975
TCGA-10-0937	TCGA-10-0937-01A-02R-1564-13	OV	0	0.136986		63	10	107	0	0		TCGA-10-0937-01A-02W-0420-08	Missense	Missense_Mutation	p.R282W					-0.861
TCGA-12-0616	TCGA-12-0616-01A-01R-1849-01	GBM	0	0		56	0	73	0	0		TCGA-12-0616-01A-01D-1492-08	NONE							0.027	1747.19
TCGA-12-0618	TCGA-12-0618-01A-01R-1849-01	GBM	0	0.00917431		108	1	127	0	0		TCGA-12-0618-01A-01D-1492-08	Missense	Missense_Mutation	p.C238Y					0.064	977.219
TCGA-12-0619	TCGA-12-0619-01A-01R-1849-01	GBM	0.00401606	0		140	0	124	0	1		TCGA-12-0619-01A-01D-1492-08	Missense	Missense_Mutation	p.K164E					-0.635	1678.98
TCGA-12-0821	TCGA-12-0821-01A-01R-1849-01	GBM	0	0		166	0	260	0	0		TCGA-12-0821-01A-01D-1492-08	NONE							0.127	3742.64
TCGA-12-3650	TCGA-12-3650-01A-01R-1849-01	GBM	0.0181818	0		93	0	81	3	0		TCGA-12-3650-01A-01D-1495-08	NONE							-0.027	1650.68
TCGA-12-3652	TCGA-12-3652-01A-01R-1849-01	GBM	0	0		73	0	74	0	0		TCGA-12-3652-01A-01D-1495-08	NONE							-0.081	1259.64
TCGA-12-3653	TCGA-12-3653-01A-01R-1849-01	GBM	0	0		49	0	54	0	0		TCGA-12-3653-01A-01D-1495-08	NONE							-0.253	983.321
TCGA-12-5295	TCGA-12-5295-01A-01R-1849-01	GBM	0	0		78	0	76	0	0		TCGA-12-5295-01A-01D-1486-08	NONE							0.027	1571.8
TCGA-12-5299	TCGA-12-5299-01A-02R-1849-01	GBM	0	0.020979		140	3	165	0	0		TCGA-12-5299-01A-02D-1486-08	NONE							-0.018	2089.39
TCGA-13-0714	TCGA-13-0714-01A-01R-1564-13	OV	0	0.0322581		30	1	20	0	0		TCGA-13-0714-01A-01W-0371-08	Missense	Missense_Mutation	p.S127F					-0.727
TCGA-13-0726	TCGA-13-0726-01A-01R-1564-13	OV	0.00606061	0		33	0	82	0	1		TCGA-13-0726-01A-01W-0371-08	Missense	Missense_Mutation	p.R282W					-0.714
TCGA-13-0768	TCGA-13-0768-01A-01R-1569-13	OV	0.00377358	0		89	0	132	1	0		TCGA-13-0768-01A-01W-0371-08	Missense	Missense_Mutation	p.S241F					-0.103
TCGA-13-0795	TCGA-13-0795-01A-01R-1564-13	OV	0	0		17	0	56	0	0		TCGA-13-0795-01A-01W-0371-08	Missense	Missense_Mutation	p.C135Y					-0.506
TCGA-13-0800	TCGA-13-0800-01A-01R-1564-13	OV	0	0.0126582		234	3	339	0	0		TCGA-13-0800-01A-01W-0371-08	Missense	Missense_Mutation	p.K132M					0.171	5885.95
TCGA-13-0804	TCGA-13-0804-01A-01R-1564-13	OV	0	0		37	0	81	0	0		TCGA-13-0804-01A-01W-0372-09	Missense	Missense_Mutation	p.R273H					-0.776
TCGA-13-0883	TCGA-13-0883-01A-02R-1569-13	OV	0.00122399	0.0163934		420	7	408	1	0		TCGA-13-0883-01A-02W-0420-08	Frame_Shift	Frame_Shift_Ins	p.N239*					-0.164
TCGA-13-0884	TCGA-13-0884-01B-01R-1565-13	OV	0	0		21	0	16	0	0		TCGA-13-0884-01B-01W-0494-09	Nonsense	Nonsense_Mutation	p.R342*					-0.723
TCGA-13-0885	TCGA-13-0885-01A-02R-1569-13	OV	0.0285714	0		17	0	17	1	0		TCGA-13-0885-01A-02W-0420-08	Nonsense	Nonsense_Mutation	p.W146*					-0.739
TCGA-13-0886	TCGA-13-0886-01A-01R-1569-13	OV	0.0104167	0.0163934		60	1	95	0	2		TCGA-13-0886-01A-01W-0420-08	Missense	Missense_Mutation	p.V272M					-0.557
TCGA-13-0887	TCGA-13-0887-01A-01R-1564-13	OV	0.272727	0		3	0	20	10	5		TCGA-13-0887-01A-01W-0420-08	Nonsense	Nonsense_Mutation	p.R213*					-0.801
TCGA-13-0888	TCGA-13-0888-01A-01R-1564-13	OV	0	0		14	0	7	0	0		TCGA-13-0888-01A-01W-0420-08	Splice_Site	Splice_Site	p.X225_splice					-0.156
TCGA-13-0891	TCGA-13-0891-01A-01R-1564-13	OV	0.00280112	0.00869565		114	1	178	1	0		TCGA-13-0891-01A-01W-0420-08	Missense	Missense_Mutation	p.Y220C					0.088
TCGA-13-0893	TCGA-13-0893-01B-01R-1565-13	OV	0.00373134	0.00787402		252	2	267	0	2		TCGA-13-0893-01B-01W-0494-09	Missense	Missense_Mutation	p.G245D					-0.51	3803.91
TCGA-13-0897	TCGA-13-0897-01A-01R-1564-13	OV	0	0		13	0	18	0	0		TCGA-13-0897-01A-01W-0420-08	Frame_Shift	Frame_Shift_Ins	p.T284Hfs*22	Missense_Mutation	p.R273C			-0.815	383.574
TCGA-13-0905	TCGA-13-0905-01B-01R-1565-13	OV	0	0.00476191		209	1	293	0	0		TCGA-13-0905-01B-01W-0492-08	Missense	Missense_Mutation	p.R273P					-1
TCGA-13-0911	TCGA-13-0911-01A-01R-1564-13	OV	0	0.0952381		19	2	38	0	0		TCGA-13-0911-01A-01W-0420-08	Frame_Shift	Frame_Shift_Del	p.L43Afs*7					-0.421
TCGA-13-0916	TCGA-13-0916-01A-01R-1564-13	OV	0.0153846	0.027027		36	1	64	1	1		TCGA-13-0916-01A-01W-0420-08	Nonsense	Nonsense_Mutation	p.R196*					-0.782	374.723
TCGA-13-0920	TCGA-13-0920-01A-01R-1564-13	OV	0.0384615	0		20	0	25	1	1		TCGA-13-0920-01A-01W-0420-08	Nonsense	Nonsense_Mutation	p.Q100*					0.424	837.688
TCGA-13-0923	TCGA-13-0923-01A-01R-1564-13	OV	0	0		4	0	7	0	0		TCGA-13-0923-01A-01W-0420-08	Splice_Site	Splice_Site	p.X187_splice					-0.643
TCGA-13-1403	TCGA-13-1403-01A-01R-1565-13	OV	0.026087	0		18	0	56	1	2		TCGA-13-1403-01A-01W-0492-08	Splice_Site	Splice_Site	p.X125_splice					-0.977	763.083
TCGA-13-1404	TCGA-13-1404-01A-01R-1565-13	OV	0.0104167	0.027933		174	5	190	2	2		TCGA-13-1404-01A-01W-0494-09	Missense	Missense_Mutation	p.C176Y					-0.962
TCGA-13-1405	TCGA-13-1405-01A-01R-1565-13	OV	0.0833333	0.0227273		43	1	44	4	4		TCGA-13-1405-01A-01W-0494-09	Nonsense	Nonsense_Mutation	p.R196*					-0.727	644.783
TCGA-13-1411	TCGA-13-1411-01A-01R-1565-13	OV	0.0035503	0.0179641		328	6	421	3	0		TCGA-13-1411-01A-01W-0492-08	Missense	Missense_Mutation	p.C277F					-0.317	3946.34
TCGA-13-1483	TCGA-13-1483-01A-01R-1565-13	OV	0.00934579	0		50	0	53	1	0		TCGA-13-1483-01A-01W-0549-09	Nonsense	Nonsense_Mutation	p.R306*					-0.579
TCGA-13-1487	TCGA-13-1487-01A-01R-1565-13	OV	0.00512821	0		153	0	194	2	0		TCGA-13-1487-01A-01W-0545-08	Missense	Missense_Mutation	p.M237K					0.056
TCGA-13-1488	TCGA-13-1488-01A-01R-1565-13	OV	0	0		14	0	13	0	0		TCGA-13-1488-01A-01W-0549-09	Nonsense	Nonsense_Mutation	p.R306*					-0.132
TCGA-13-1489	TCGA-13-1489-01A-01R-1565-13	OV	0.0285714	0		81	0	34	2	0		TCGA-13-1489-01A-01W-0549-09	Nonsense	Nonsense_Mutation	p.R342*					0.194	1327.92
TCGA-13-1492	TCGA-13-1492-01A-01R-1565-13	OV	0.025641	0		16	0	19	1	0		TCGA-13-1492-01A-01W-0545-08	Splice_Site	Splice_Site	p.X187_splice					-0.965
TCGA-13-1495	TCGA-13-1495-01A-01R-1565-13	OV	0	0.00649351		153	1	246	0	0		TCGA-13-1495-01A-01W-0545-08	Missense	Missense_Mutation	p.I195F					-0.27
TCGA-13-1496	TCGA-13-1496-01A-01R-1565-13	OV	0	0		91	0	50	0	0		TCGA-13-1496-01A-01W-0545-08	Missense	Missense_Mutation	p.R248Q					-0.51
TCGA-13-1497	TCGA-13-1497-01A-01R-1565-13	OV	0.0833333	0.0152672		129	2	11	2	0		TCGA-13-1497-01A-01W-0549-09	Frame_Shift	Frame_Shift_Del	p.R333Vfs*12					-0.568	1765.66
TCGA-13-1498	TCGA-13-1498-01A-01R-1565-13	OV	0.0526316	0.0117647		84	1	9	1	0		TCGA-13-1498-01A-01W-0549-09	Splice_Site	Splice_Site	p.X332_splice					-0.839	1393.64
TCGA-13-1499	TCGA-13-1499-01A-01R-1565-13	OV	0.00683371	0		179	0	218	2	1		TCGA-13-1499-01A-01W-0549-09	Missense	Missense_Mutation	p.R248Q					-0.252
TCGA-13-1501	TCGA-13-1501-01A-01R-1565-13	OV	0	0		140	0	106	0	0		TCGA-13-1501-01A-01W-0545-08	Missense	Missense_Mutation	p.L145Q					-0.557
TCGA-13-1505	TCGA-13-1505-01A-01R-1565-13	OV	0.0642202	0		35	0	51	3	4		TCGA-13-1505-01A-01D-0472-01	Frame_Shift	Frame_Shift_Del	p.A76Hfs*47					0.007	707.071
TCGA-13-1506	TCGA-13-1506-01A-01R-1565-13	OV	0.047619	0		28	0	20	1	1		TCGA-13-1506-01A-01W-0549-09	Frame_Shift	Frame_Shift_Ins	p.M66Tfs*60	Missense_Mutation	p.E62K			-0.022	427.232
TCGA-13-1507	TCGA-13-1507-01A-01R-1565-13	OV	0.0434783	0.04		48	2	33	2	1		TCGA-13-1507-01A-01W-0549-09	Frame_Shift	Frame_Shift_Del	p.T140Mfs*28					0.093	628.496
TCGA-13-1509	TCGA-13-1509-01A-01R-1565-13	OV	0	0.0416667		23	1	8	0	0		TCGA-13-1509-01A-01W-0549-09	Frame_Shift	Frame_Shift_Del	p.L330Ffs*15					-0.719
TCGA-13-1510	TCGA-13-1510-01A-02R-1565-13	OV	0.04	0		17	0	24	2	0		TCGA-13-1510-01A-02W-0545-08	Nonsense	Nonsense_Mutation	p.R213*					-0.797
TCGA-13-1511	TCGA-13-1511-01A-01R-1565-13	OV	0.00724161	0.017762		553	10	754	5	6		TCGA-13-1511-01A-01W-0545-08	Missense	Missense_Mutation	p.R175H					0.773	5812.32
TCGA-13-1512	TCGA-13-1512-01A-01R-1565-13	OV	0	0.0042735		233	1	154	0	0		TCGA-13-1512-01A-01W-0545-08	Missense	Missense_Mutation	p.R273L					-0.746	2698.22
TCGA-13-2060	TCGA-13-2060-01A-01R-1568-13	OV	0	0.00411523		242	1	271	0	0		TCGA-13-2060-01A-01W-0799-08	Missense	Missense_Mutation	p.H179R					0.474	3831.32
TCGA-13-A5FT	TCGA-13-A5FT-01A-11R-A406-31	OV	0	0		22	0	25	0	0		TCGA-13-A5FT-01A-11D-A403-09	Frame_Shift	Frame_Shift_Ins	p.Q144Lfs*5					-0.832	251.912
TCGA-14-0781	TCGA-14-0781-01B-01R-1849-01	GBM	0.00436681	0.020202		97	2	114	1	0		TCGA-14-0781-01B-01D-1696-08	NONE							0.006	1933.07
TCGA-14-0787	TCGA-14-0787-01A-01R-1849-01	GBM	0.00348432	0		77	0	143	0	1		TCGA-14-0787-01A-01D-1492-08	NONE							-0.002	3332.37
TCGA-14-0789	TCGA-14-0789-01A-01R-1849-01	GBM	0	0.00961539		103	1	102	0	0		TCGA-14-0789-01A-01D-1492-08	NONE							-0.027	1700.57
TCGA-14-0790	TCGA-14-0790-01B-01R-1849-01	GBM	0.00507614	0		59	0	98	0	1		TCGA-14-0790-01B-01D-1494-08	NONE							-0.08	2157.68
TCGA-14-0817	TCGA-14-0817-01A-01R-1849-01	GBM	0.0588235	0		19	0	32	1	3		TCGA-14-0817-01A-01D-1492-08	Frame_Shift	Frame_Shift_Del	p.L194Pfs*13					-0.011	532.388
TCGA-14-0871	TCGA-14-0871-01A-01R-1849-01	GBM	0	0.25		3	1	5	0	0		TCGA-14-0871-01A-01D-1492-08	Frame_Shift	Frame_Shift_Ins	p.G302Rfs*4					-0.351	415.336
TCGA-14-1034	TCGA-14-1034-01A-01R-1849-01	GBM	0.00512821	0.0104167		95	1	97	1	0		TCGA-14-1034-01A-01D-1492-08	Missense	Missense_Mutation	p.G105R					-0.809	1636.34
TCGA-14-1823	TCGA-14-1823-01A-01R-1849-01	GBM	0	0		35	0	59	0	0		TCGA-14-1823-01A-01D-1494-08	NONE							-0.005	1266.32
TCGA-14-1825	TCGA-14-1825-01A-01R-1850-01	GBM	0.0196078	0.0384615		25	1	25	0	1		TCGA-14-1825-01A-01D-1494-08	Nonsense	Missense_Mutation	p.R282W	Nonsense_Mutation	p.R196*			0.064	1103.68
TCGA-14-1829	TCGA-14-1829-01A-01R-1850-01	GBM	0	0		33	0	37	0	0		TCGA-14-1829-01A-01D-1494-08	NONE							0.012	850.629
TCGA-14-2554	TCGA-14-2554-01A-01R-1850-01	GBM	0.0119048	0.0277778		70	2	83	0	2		TCGA-14-2554-01A-01D-1494-08	NONE							-0.045	1374.64
TCGA-15-0742	TCGA-15-0742-01A-01R-1850-01	GBM	0	0		54	0	138	0	0		TCGA-15-0742-01A-01D-1492-08	NONE							-0.085	2103.68
TCGA-16-0846	TCGA-16-0846-01A-01R-1850-01	GBM	0.00775194	0		27	0	64	1	0		TCGA-16-0846-01A-01D-1492-08	Missense	Missense_Mutation	p.H179Y					-0.68	1226.36
TCGA-16-1045	TCGA-16-1045-01B-01R-1850-01	GBM	0	0.0107527		92	1	72	0	0		TCGA-16-1045-01B-01D-1492-08	NONE							0.02	1094.7
TCGA-18-3406	TCGA-18-3406-01A-01R-0980-07	LUSC	0	0		6	0	49	0	0		TCGA-18-3406-01A-01D-0983-08	Missense	Missense_Mutation	p.V216E					-0.485	1196.06
TCGA-18-3407	TCGA-18-3407-01A-01R-0980-07	LUSC	0.027027	0		4	0	18	1	0		TCGA-18-3407-01A-01D-0983-08	Frame_Shift	Frame_Shift_Del	p.F212Sfs*3					-0.373	444.815
TCGA-18-3408	TCGA-18-3408-01A-01R-0980-07	LUSC	0.00787402	0.047619		20	1	126	1	1		TCGA-18-3408-01A-01D-0983-08	Missense	Missense_Mutation	p.C242F					0.023	2651.64
TCGA-18-3410	TCGA-18-3410-01A-01R-0980-07	LUSC	0	0.0224719		87	2	318	0	0		TCGA-18-3410-01A-01D-0983-08	Missense	Missense_Mutation	p.R213G					-0.584	5145.73
TCGA-18-3411	TCGA-18-3411-01A-01R-0980-07	LUSC	0.2	0		2	0	8	3	1		TCGA-18-3411-01A-01D-0983-08	Nonsense	Nonsense_Mutation	p.E298*					-0.462	281.605
TCGA-18-3412	TCGA-18-3412-01A-01R-0980-07	LUSC	0.00657895	0.0208333		47	1	151	2	0		TCGA-18-3412-01A-01D-0983-08	Missense	Missense_Mutation	p.C238S					-0.291	2746.09
TCGA-18-3414	TCGA-18-3414-01A-01R-0980-07	LUSC	0	0.0232558		42	1	142	0	0		TCGA-18-3414-01A-01D-0983-08	Missense	Missense_Mutation	p.R273L					-0.825	2088.98
TCGA-18-3416	TCGA-18-3416-01A-01R-0980-07	LUSC	0	0		4	0	16	0	0		TCGA-18-3416-01A-01D-0983-08	Frame_Shift	Frame_Shift_Del	p.G244Afs*3					-0.382	416.752
TCGA-18-3417	TCGA-18-3417-01A-01R-1443-07	LUSC	0	0		3	0	21	0	0		TCGA-18-3417-01A-01D-1441-08	Splice_Site	Splice_Site	p.X125_splice					0.19	563.866
TCGA-18-3421	TCGA-18-3421-01A-01R-0980-07	LUSC	0	0		17	0	73	0	0		TCGA-18-3421-01A-01D-0983-08	Missense	Missense_Mutation	p.V172G					-0.426	2159.3
TCGA-18-4083	TCGA-18-4083-01A-01R-1100-07	LUSC	0	0		23	0	75	0	0		TCGA-18-4083-01A-01D-1352-08	Missense	Missense_Mutation	p.T155P					-0.015	1545.84
TCGA-18-5592	TCGA-18-5592-01A-01R-1635-07	LUSC	0	0.0263158		74	2	268	0	0		TCGA-18-5592-01A-01D-1632-08	Missense	Missense_Mutation	p.H179L					0.004	3970.05
TCGA-19-1390	TCGA-19-1390-01A-01R-1850-01	GBM	0.0109409	0.012766		232	3	226	2	3		TCGA-19-1390-01A-01D-1495-08	Missense	Missense_Mutation	p.L194R	Missense_Mutation	p.L130F			0.125	2745.5
TCGA-19-2619	TCGA-19-2619-01A-01R-1850-01	GBM	0	0.0239521		163	4	234	0	0		TCGA-19-2619-01A-01D-1495-08	NONE							-0.024	2507.48
TCGA-19-2620	TCGA-19-2620-01A-01R-1850-01	GBM	0	0		30	0	54	0	0		TCGA-19-2620-01A-01D-1495-08	NONE							0.005	1377.29
TCGA-19-2624	TCGA-19-2624-01A-01R-1850-01	GBM	0	0		25	0	48	0	0		TCGA-19-2624-01A-01D-1495-08	NONE							0.021	861.888
TCGA-19-2625	TCGA-19-2625-01A-01R-1850-01	GBM	0.00900901	0		57	0	110	1	1		TCGA-19-2625-01A-01D-1495-08	Missense	Missense_Mutation	p.C238Y	Missense_Mutation	p.Y205C			-0.012	1966.71
TCGA-19-2629	TCGA-19-2629-01A-01R-1850-01	GBM	0	0.00862069		115	1	151	0	0		TCGA-19-2629-01A-01D-1495-08	Splice_Site	Splice_Site	p.X126_splice					-0.902	1902.19
TCGA-19-4065	TCGA-19-4065-01A-01R-2005-01	GBM	0	0.015625		63	1	89	0	0		TCGA-19-4065-01A-01D-2280-08	Missense	Missense_Mutation	p.P152L					-0.359	1134.58
TCGA-19-5960	TCGA-19-5960-01A-11R-1850-01	GBM	0.0036452	0.019337		355	7	410	2	1		TCGA-19-5960-01A-11D-1696-08	NONE							0.031	4534.16
TCGA-20-0987	TCGA-20-0987-01A-02R-1564-13	OV	0	0.030303		32	1	74	0	0		TCGA-20-0987-01A-02W-0486-08	Missense	Missense_Mutation	p.G105R					-0.379
TCGA-20-1682	TCGA-20-1682-01A-01R-1564-13	OV	0	0		234	0	189	0	0		TCGA-20-1682-01A-01W-0633-09	Missense	Missense_Mutation	p.P278L					-0.714	2816.41
TCGA-20-1683	TCGA-20-1683-01A-01R-1566-13	OV	0.0286976	0		131	0	220	4	9		TCGA-20-1683-01A-01W-0633-09	Splice_Site	Splice_Site	p.X225_splice					0.609	1385.49
TCGA-20-1686	TCGA-20-1686-01A-01R-1566-13	OV	0	0		46	0	41	0	0		TCGA-20-1686-01A-01W-0633-09	Missense	Missense_Mutation	p.R248W					-0.685
TCGA-20-1687	TCGA-20-1687-01A-01R-1566-13	OV	0.002457	0		162	0	203	1	0		TCGA-20-1687-01A-01W-0633-09	Missense	Missense_Mutation	p.V157F					-0.803	3482.33
TCGA-21-1075	TCGA-21-1075-01A-01R-0692-07	LUSC	0.0909091	0		1	0	10	1	1		TCGA-21-1075-01A-01W-0782-08	Nonsense	Missense_Mutation	p.M237L	Nonsense_Mutation	p.Y236*			-0.387	204.626
TCGA-21-1076	TCGA-21-1076-01A-02R-0692-07	LUSC	0.00478469	0		27	0	104	0	1		TCGA-21-1076-01A-02D-1521-08	Missense	Missense_Mutation	p.Y163C					-0.081	1894.74
TCGA-21-1079	TCGA-21-1079-01A-01R-0692-07	LUSC	0.00877193	0		39	0	113	1	1		TCGA-21-1079-01A-01W-0782-08	Missense	Missense_Mutation	p.R248W	Missense_Mutation	p.S215N			0.123	1751.9
TCGA-21-1080	TCGA-21-1080-01A-01R-0692-07	LUSC	0	0		43	0	110	0	0		TCGA-21-1080-01A-01W-0782-08	Missense	Missense_Mutation	p.R273H					-0.733	1816.32
TCGA-21-1081	TCGA-21-1081-01A-01R-0692-07	LUSC	0	0		8	0	52	0	0		TCGA-21-1081-01A-01D-1521-08	Frame_Shift	Frame_Shift	c.404delG					-0.097	489.673
TCGA-21-5782	TCGA-21-5782-01A-01R-1635-07	LUSC	0	0		10	0	50	0	0		TCGA-21-5782-01A-01D-1632-08	Missense	Missense_Mutation	p.I195S					-0.511	2588.76
TCGA-21-5784	TCGA-21-5784-01A-01R-1635-07	LUSC	0	0		3	0	19	0	0		TCGA-21-5784-01A-01D-1632-08	Nonsense	Nonsense_Mutation	p.W91*					0.004	716.576
TCGA-21-5786	TCGA-21-5786-01A-01R-1635-07	LUSC	0	0.0232558		42	1	177	0	0		TCGA-21-5786-01A-01D-1632-08	Missense	Missense_Mutation	p.V157F					-0.325	2447.4
TCGA-21-5787	TCGA-21-5787-01A-01R-1635-07	LUSC	0.00552486	0		13	0	90	0	1		TCGA-21-5787-01A-01D-1632-08	Missense	Missense_Mutation	p.C176Y					-0.277	1866.23
TCGA-22-0940	TCGA-22-0940-01A-01R-0692-07	LUSC	0.0123457	0		7	0	40	0	1		TCGA-22-0940-01A-01D-1521-08	Frame_Shift	Frame_Shift_Del	p.R273Lfs*72					0.007	704.188
TCGA-22-0944	TCGA-22-0944-01A-01R-0692-07	LUSC	0	0.0147059		67	1	158	0	0		TCGA-22-0944-01A-01D-1521-08	Missense	Missense_Mutation	p.Y234C					-0.585	2289.76
TCGA-22-1000	TCGA-22-1000-01A-01R-A32Z-07	LUSC	0	0.0217391		45	1	103	0	0		TCGA-22-1000-01A-01D-1521-08	Missense	Missense_Mutation	p.G154V					-0.182	1476.48
TCGA-22-1002	TCGA-22-1002-01A-01R-0692-07	LUSC	0.0133333	0		10	0	37	1	0		TCGA-22-1002-01A-01D-1521-08	Frame_Shift	Frame_Shift_Del	p.G154Afs*16					-0.288	637.404
TCGA-22-1005	TCGA-22-1005-01A-01R-0692-07	LUSC	0.0120482	0		10	0	41	1	0		TCGA-22-1005-01A-01D-1521-08	NONE							0.006	1493.6
TCGA-22-1011	TCGA-22-1011-01A-01R-0692-07	LUSC	0	0		24	0	82	0	0		TCGA-22-1011-01A-01D-1521-08	Missense	Missense_Mutation	p.E271K					-0.179	1965.84
TCGA-22-1012	TCGA-22-1012-01A-01R-0692-07	LUSC	0.0555556	0		2	0	17	1	1		TCGA-22-1012-01A-01D-1521-08	Missense	Missense_Mutation	p.E224D					-0.314	372.287
TCGA-22-1016	TCGA-22-1016-01A-01R-0692-07	LUSC	0.005291	0.0322581		30	1	94	1	0		TCGA-22-1016-01A-01D-1521-08	Missense	Missense_Mutation	p.Y220C					-0.14	1710.65
TCGA-22-4593	TCGA-22-4593-01A-21R-1820-07	LUSC	0.0222222	0		12	0	44	1	1		TCGA-22-4593-01A-21D-1817-08	Frame_Shift	Frame_Shift_Del	p.D49Sfs*69					-0.492	422.637
TCGA-22-4594	TCGA-22-4594-01A-01R-1201-07	LUSC	0	0.133333		13	2	132	0	0		TCGA-22-4594-01A-01D-1267-08	Splice_Site	Splice_Site	p.X261_splice					-0.346	1740.71
TCGA-22-4595	TCGA-22-4595-01A-01R-1201-07	LUSC	0.00414938	0.0625		15	1	120	1	0		TCGA-22-4595-01A-01D-1267-08	Missense	Missense_Mutation	p.P250L					-0.199	1144.25
TCGA-22-4596	TCGA-22-4596-01A-01R-1201-07	LUSC	0.00699301	0.0625		15	1	71	0	1		TCGA-22-4596-01A-01D-1267-08	NONE							-0.121	1197.7
TCGA-22-4599	TCGA-22-4599-01A-01R-1443-07	LUSC	0	0.285714		10	4	41	0	0		TCGA-22-4599-01A-01D-1441-08	Missense	Missense_Mutation	p.G245C					-0.371	2010.65
TCGA-22-4601	TCGA-22-4601-01A-01R-1443-07	LUSC	0	0.0555556		17	1	117	0	0		TCGA-22-4601-01A-01D-1441-08	Missense	Missense_Mutation	p.R273C					0.153	3110.43
TCGA-22-4604	TCGA-22-4604-01A-01R-1201-07	LUSC	0.0114943	0.0666667		14	1	43	0	1		TCGA-22-4604-01A-01D-1267-08	Nonsense	Nonsense_Mutation	p.R196*					-0.404	577.914
TCGA-22-4605	TCGA-22-4605-01A-21R-2125-07	LUSC	0.0136986	0		18	0	36	0	1		TCGA-22-4605-01A-21D-2122-08	Splice_Site	Splice_Site	p.X307_splice					-0.296	577.801
TCGA-22-4607	TCGA-22-4607-01A-01R-1201-07	LUSC	0.0151515	0		41	0	130	2	2		TCGA-22-4607-01A-01D-1267-08	Missense	Missense_Mutation	p.C176F					-0.684	2028.7
TCGA-22-4609	TCGA-22-4609-01A-21R-2125-07	LUSC	0.00934579	0		27	0	53	1	0		TCGA-22-4609-01A-21D-2122-08	Frame_Shift	Frame_Shift_Del	p.R65Efs*58					-0.393	605.629
TCGA-22-4613	TCGA-22-4613-01A-01R-1443-07	LUSC	0.00840336	0.0869565		21	2	59	0	1		TCGA-22-4613-01A-01D-1441-08	Missense	Missense_Mutation	p.Y236C					-0.498	2118.58
TCGA-22-5471	TCGA-22-5471-01A-01R-1635-07	LUSC	0.00289855	0.0232558		42	1	172	1	0		TCGA-22-5471-01A-01D-1632-08	Missense	Missense_Mutation	p.R248W					0.004	3442.25
TCGA-22-5472	TCGA-22-5472-01A-01R-1635-07	LUSC	0.00549451	0		31	0	181	1	1		TCGA-22-5472-01A-01D-1632-08	Splice_Site	Splice_Site	p.X33_splice					-0.373	2322.91
TCGA-22-5473	TCGA-22-5473-01A-01R-1635-07	LUSC	0.0322581	0		6	0	30	2	0		TCGA-22-5473-01A-01D-1632-08	Nonsense	Nonsense_Mutation	p.E298*					-0.364	390.33
TCGA-22-5474	TCGA-22-5474-01A-01R-1635-07	LUSC	0.00338983	0.00925926		107	1	294	1	1		TCGA-22-5474-01A-01D-1632-08	Missense	Missense_Mutation	p.Y234S					0.107	3140.79
TCGA-22-5477	TCGA-22-5477-01A-01R-1635-07	LUSC	0	0.0106383		93	1	278	0	0		TCGA-22-5477-01A-01D-1632-08	Missense	Missense_Mutation	p.V157F					-0.654	2945.93
TCGA-22-5478	TCGA-22-5478-01A-01R-1635-07	LUSC	0.00862069	0		44	0	115	1	1		TCGA-22-5478-01A-01D-1632-08	Missense	Missense_Mutation	p.R280I					-0.246	1422.74
TCGA-22-5479	TCGA-22-5479-01A-31R-1949-07	LUSC	0.0952381	0		7	0	19	2	2		TCGA-22-5479-01A-31D-1945-08	Frame_Shift	Frame_Shift_Ins	p.P153Afs*28					-0.038	419.931
TCGA-22-5480	TCGA-22-5480-01A-01R-1635-07	LUSC	0.00618557	0.0422535		136	6	482	2	4		TCGA-22-5480-01A-01D-1632-08	Missense	Missense_Mutation	p.R110L					-0.48	5120.99
TCGA-22-5481	TCGA-22-5481-01A-31R-1949-07	LUSC	0.00381679	0.0169492		58	1	261	0	2		TCGA-22-5481-01A-31D-1945-08	Missense	Missense_Mutation	p.Y234C					-0.478	4693.39
TCGA-22-5482	TCGA-22-5482-01A-01R-1635-07	LUSC	0.00438597	0.012987		76	1	227	0	2		TCGA-22-5482-01A-01D-1632-08	Splice_Site	Splice_Site	p.X126_splice					-0.087	2889.48
TCGA-22-5483	TCGA-22-5483-01A-01R-1820-07	LUSC	0.0933333	0.125		7	1	34	0	7		TCGA-22-5483-01A-01D-1817-08	Splice_Site	Splice_Site	p.X331_splice					-0.518	527.18
TCGA-22-5489	TCGA-22-5489-01A-01R-1635-07	LUSC	0.00719425	0		10	0	69	0	1		TCGA-22-5489-01A-01D-1632-08	Nonsense	Nonsense_Mutation	p.R306*					-0.437	663.803
TCGA-22-5491	TCGA-22-5491-01A-01R-1635-07	LUSC	0.00302115	0		51	0	165	0	1		TCGA-22-5491-01A-01D-1632-08	Missense	Missense_Mutation	p.P151R					-0.687	1704.29
TCGA-22-5492	TCGA-22-5492-01A-01R-1635-07	LUSC	0.0144928	0.030303		32	1	34	0	1		TCGA-22-5492-01A-01D-1632-08	Nonsense	Nonsense_Mutation	p.E221*					-0.553	453.123
TCGA-22-A5C4	TCGA-22-A5C4-01A-12R-A27Q-07	LUSC	0	0		3	0	18	0	0		TCGA-22-A5C4-01A-12D-A27K-08	Frame_Shift	Frame_Shift_Del	p.V172Lfs*2					-0.474	194.149
TCGA-23-1021	TCGA-23-1021-01B-01R-1564-13	OV	0	0		58	0	103	0	0		TCGA-23-1021-01B-01W-0486-08	Missense	Missense_Mutation	p.A159V					-0.614
TCGA-23-1027	TCGA-23-1027-01A-02R-1564-13	OV	0	0		57	0	80	0	0		TCGA-23-1027-01A-02W-0486-08	Nonsense	Nonsense_Mutation	p.E198*					-0.819	573.255
TCGA-23-1029	TCGA-23-1029-01B-01R-1567-13	OV	0.00188679	0.00717703		415	3	529	2	0		TCGA-23-1029-01B-01W-0639-09	Missense	Missense_Mutation	p.I251S					-0.821	3850.05
TCGA-23-1030	TCGA-23-1030-01A-02R-1564-13	OV	0.00737619	0.0122249		404	5	471	4	3		TCGA-23-1030-01A-02W-0486-08	Missense	Missense_Mutation	p.R175H					-0.561
TCGA-23-1110	TCGA-23-1110-01A-01R-1564-13	OV	0	0		79	0	120	0	0		TCGA-23-1110-01A-01D-0428-01	Missense	Missense_Mutation	p.C176Y					-0.664
TCGA-23-1111	TCGA-23-1111-01A-01R-1567-13	OV	0.00594059	0.011976		330	4	251	1	2		TCGA-23-1111-01A-01W-0639-09	Missense	Missense_Mutation	p.R175H					-0.477	3509.39
TCGA-23-1113	TCGA-23-1113-01A-01R-1564-13	OV	0	0		1	0	10	0	0		TCGA-23-1113-01A-01W-0486-08	Splice_Site	Splice_Site	p.X187_splice					-0.909
TCGA-23-1114	TCGA-23-1114-01B-01R-1566-13	OV	0.0909091	0.0078125		127	1	205	21	20		TCGA-23-1114-01B-01W-0633-09	Splice_Site	Splice_Site	p.X307_splice					0.563	1956.94
TCGA-23-1116	TCGA-23-1116-01A-01R-1564-13	OV	0.0229008	0		18	0	64	1	2		TCGA-23-1116-01A-01W-0486-08	Splice_Site	Splice_Site	p.X261_splice					-0.283
TCGA-23-1118	TCGA-23-1118-01A-01R-1564-13	OV	0	0.0210526		93	2	171	0	0		TCGA-23-1118-01A-01W-0486-08	Missense	Missense_Mutation	p.P151S					-0.609
TCGA-23-1122	TCGA-23-1122-01A-01R-1565-13	OV	0.016129	0.03003		323	10	366	5	7		TCGA-23-1122-01A-01W-0486-08	Missense	Missense_Mutation	p.R175H					-0.249	4444.9
TCGA-23-1123	TCGA-23-1123-01A-01R-1565-13	OV	0.000807103	0.00657895		453	3	619	1	0		TCGA-23-1123-01A-01W-0486-08	Missense	Missense_Mutation	p.C176Y					-0.551	4237.66
TCGA-23-1809	TCGA-23-1809-01A-01R-1566-13	OV	0.00474834	0.0250784		311	8	524	0	5		TCGA-23-1809-01A-01W-0633-09	Frame_Shift	Frame_Shift_Del	p.P27Lfs*17					-0.085	4283.35
TCGA-23-2077	TCGA-23-2077-01A-01R-1568-13	OV	0	0.00860832		691	6	646	0	0		TCGA-23-2077-01A-01W-0722-08	Missense	Missense_Mutation	p.R175H					0.266	6904.98
TCGA-23-2084	TCGA-23-2084-01A-02R-1568-13	OV	0.0181818	0.00515464		193	1	54	2	0		TCGA-23-2084-01A-02W-0722-08	Missense	Missense_Mutation	p.G154V					-0.584	636.754
TCGA-24-0970	TCGA-24-0970-01B-01R-1565-13	OV	0.0133333	0.0454545		42	2	37	1	0		TCGA-24-0970-01B-01W-0486-08	Splice_Site	Splice_Site	p.X187_splice					-0.646
TCGA-24-0982	TCGA-24-0982-01A-01R-1565-13	OV	0.00699301	0		91	0	142	2	0		TCGA-24-0982-01A-01W-0486-08	Missense	Missense_Mutation	p.R248W					-0.45
TCGA-24-1103	TCGA-24-1103-01A-01R-1565-13	OV	0.0163934	0		34	0	30	0	1		TCGA-24-1103-01A-01W-0488-09	Splice_Site	Splice_Site	p.X307_splice					-0.931	622.2
TCGA-24-1104	TCGA-24-1104-01A-01R-1565-13	OV	0.0114943	0		120	0	86	0	2		TCGA-24-1104-01A-01W-0488-09	Missense	Missense_Mutation	p.I195T					-0.669
TCGA-24-1413	TCGA-24-1413-01A-01R-1565-13	OV	0	0		19	0	21	0	0		TCGA-24-1413-01A-01W-0494-09	Nonsense	Nonsense_Mutation	p.E198*					-1.03	357.813
TCGA-24-1416	TCGA-24-1416-01A-01R-1565-13	OV	0.0259067	0.00772201		257	2	94	5	0		TCGA-24-1416-01A-01W-0549-09	Missense	Missense_Mutation	p.R282W					-0.877	2737.83
TCGA-24-1417	TCGA-24-1417-01A-01R-1565-13	OV	0.00306435	0.0155642		253	4	488	1	2		TCGA-24-1417-01A-01W-0549-09	Missense	Missense_Mutation	p.R248W					-0.476	3790.17
TCGA-24-1418	TCGA-24-1418-01A-01R-1565-13	OV	0.115044	0		41	0	50	8	5		TCGA-24-1418-01A-01W-0549-09	Frame_Shift	Frame_Shift_Ins	p.D228*					-0.576	650.04
TCGA-24-1419	TCGA-24-1419-01A-01R-1565-13	OV	0.000744602	0.00913242		651	6	671	0	1		TCGA-24-1419-01A-01W-0545-08	Missense	Missense_Mutation	p.R248Q					0.009	5560.85
TCGA-24-1422	TCGA-24-1422-01A-01R-1565-13	OV	0.00633484	0.0138037		643	9	549	4	3		TCGA-24-1422-01A-01W-0545-08	Missense	Missense_Mutation	p.R248W					-0.399
TCGA-24-1424	TCGA-24-1424-01A-01R-1565-13	OV	0	0.0138249		428	6	482	0	0		TCGA-24-1424-01A-01W-0549-09	Missense	Missense_Mutation	p.I195T					-0.415	3493.99
TCGA-24-1425	TCGA-24-1425-01A-02R-1566-13	OV	0	0.00735294		135	1	273	0	0		TCGA-24-1425-01A-02W-0553-09	Missense	Missense_Mutation	p.Y234C					-0.514	2778.73
TCGA-24-1426	TCGA-24-1426-01A-01R-1565-13	OV	0	0.0119522		248	3	308	0	0		TCGA-24-1426-01A-01W-0549-09	Missense	Missense_Mutation	p.R273C					-0.857
TCGA-24-1427	TCGA-24-1427-01A-01R-1565-13	OV	0.00411523	0.00917431		108	1	242	0	2		TCGA-24-1427-01A-01W-0549-09	Frame_Shift	Frame_Shift_Del	p.V272Cfs*73					-0.325	1881.26
TCGA-24-1428	TCGA-24-1428-01A-01R-1564-13	OV	0.00705305	0.0109991		1079	12	1619	12	11		TCGA-24-1428-01A-01W-0549-09	Missense	Missense_Mutation	p.I195N					0.249	9439.4
TCGA-24-1430	TCGA-24-1430-01A-01R-1566-13	OV	0	0.00440529		226	1	356	0	0		TCGA-24-1430-01A-01W-0545-08	NONE							-0.825	4061.82
TCGA-24-1431	TCGA-24-1431-01A-01R-1566-13	OV	0	0		12	0	47	0	0		TCGA-24-1431-01A-01D-0472-01	Nonsense	Nonsense_Mutation	p.Q192*					-0.578
TCGA-24-1434	TCGA-24-1434-01A-01R-1566-13	OV	0.0125	0.015873		310	5	316	7	1		TCGA-24-1434-01A-01W-0545-08	Frame_Shift	Frame_Shift_Del	p.N345Mfs*25					-0.245	3071.17
TCGA-24-1435	TCGA-24-1435-01A-01R-1566-13	OV	0.010101	0.00348432		286	1	294	4	2		TCGA-24-1435-01A-01W-0549-09	Missense	Missense_Mutation	p.V216M					-0.763	3419.72
TCGA-24-1464	TCGA-24-1464-01A-01R-1566-13	OV	0	0		78	0	85	0	0		TCGA-24-1464-01A-01W-0549-09	Missense	Missense_Mutation	p.N239S					-0.708
TCGA-24-1467	TCGA-24-1467-01A-01R-1566-13	OV	0	0.00454546		219	1	362	0	0		TCGA-24-1467-01A-01W-0545-08	Missense	Missense_Mutation	p.R175H					0.106	5448.26
TCGA-24-1469	TCGA-24-1469-01A-01R-1566-13	OV	0.00087184	0.0216216		362	8	573	0	1		TCGA-24-1469-01A-01W-0553-09	Missense	Missense_Mutation	p.I195T					-0.405	4886.68
TCGA-24-1470	TCGA-24-1470-01A-01R-1566-13	OV	0	0.011236		88	1	95	0	0		TCGA-24-1470-01A-01W-0553-09	Frame_Shift	Frame_Shift_Del	p.S261Vfs*84					-0.007
TCGA-24-1471	TCGA-24-1471-01A-01R-1566-13	OV	0.0352941	0		29	0	41	2	1		TCGA-24-1471-01A-01W-0551-08	Nonsense	Nonsense_Mutation	p.E271*					-0.259
TCGA-24-1474	TCGA-24-1474-01A-01R-1566-13	OV	0.00621118	0		52	0	80	1	0		TCGA-24-1474-01A-01W-0551-08	Nonsense	Nonsense_Mutation	p.Q192*					1.54	589.995
TCGA-24-1550	TCGA-24-1550-01A-01R-1566-13	OV	0	0		47	0	57	0	0		TCGA-24-1550-01A-01W-0551-08	Nonsense	Nonsense_Mutation	p.E51*					-0.674	522.609
TCGA-24-1551	TCGA-24-1551-01A-01R-1566-13	OV	0.00199203	0.0258216		415	11	501	0	2		TCGA-24-1551-01A-01W-0551-08	Missense	Missense_Mutation	p.R248W					0.002	6333.5
TCGA-24-1552	TCGA-24-1552-01A-01R-1566-13	OV	0.000979432	0.02		392	8	510	1	0		TCGA-24-1552-01A-01W-0551-08	Missense	Missense_Mutation	p.P278H					-0.557	5379.46
TCGA-24-1562	TCGA-24-1562-01A-01R-1566-13	OV	0	0.0299145		227	7	204	0	0		TCGA-24-1562-01A-01W-0553-09	Splice_Site	Splice_Site	p.X33_splice					-0.747	1790.68
TCGA-24-1603	TCGA-24-1603-01A-01R-1566-13	OV	0	0.0188679		52	1	71	0	0		TCGA-24-1603-01A-01W-0551-08	Frame_Shift	Frame_Shift_Ins	p.P316Sfs*21					-0.843	494.226
TCGA-24-1616	TCGA-24-1616-01A-01R-1566-13	OV	0.00141844	0.0138249		214	3	352	0	1		TCGA-24-1616-01A-01W-0553-09	Missense	Missense_Mutation	p.Y236C					-0.529	2885.44
TCGA-24-1842	TCGA-24-1842-01A-01R-1567-13	OV	0.000926784	0.00556586		536	3	539	0	1		TCGA-24-1842-01A-01W-0639-09	Missense	Missense_Mutation	p.E258K					-0.663	4249.02
TCGA-24-1843	TCGA-24-1843-01A-01R-1567-13	OV	0	0.0105263		282	3	163	0	0		TCGA-24-1843-01A-01W-0639-09	Nonsense	Nonsense_Mutation	p.E349*					-0.53	2143.36
TCGA-24-1844	TCGA-24-1844-01A-01R-1567-13	OV	0	0.0177866		497	9	545	0	0		TCGA-24-1844-01A-01W-0639-09	Missense	Missense_Mutation	p.C176S					-0.272	4039.38
TCGA-24-1845	TCGA-24-1845-01A-01R-1567-13	OV	0.0307692	0		65	0	63	0	4		TCGA-24-1845-01A-01W-0639-09	Nonsense	Nonsense_Mutation	p.W53*					-0.568
TCGA-24-1846	TCGA-24-1846-01A-01R-1567-13	OV	0.212121	0		44	0	26	5	9		TCGA-24-1846-01A-01W-0639-09	Frame_Shift	Frame_Shift_Ins	p.S149Ffs*32					-0.829	529.835
TCGA-24-1847	TCGA-24-1847-01A-01R-1566-13	OV	0.00243902	0.0213523		275	6	409	2	0		TCGA-24-1847-01A-01W-0633-09	Missense	Missense_Mutation	p.D281V					-0.489	3796.1
TCGA-24-1850	TCGA-24-1850-01A-01R-1567-13	OV	0.0175439	0		24	0	28	0	1		TCGA-24-1850-01A-01W-0639-09	Nonsense	Nonsense_Mutation	p.W146*					-0.301	487.537
TCGA-24-2024	TCGA-24-2024-01A-02R-1568-13	OV	0.00268096	0.00842697		1412	12	930	4	1		TCGA-24-2024-01A-02W-0722-08	Missense	Missense_Mutation	p.V272M					0.04
TCGA-24-2033	TCGA-24-2033-01A-01R-1568-13	OV	0	0.0058309		341	2	276	0	0		TCGA-24-2033-01A-01W-0722-08	Missense	Missense_Mutation	p.G266E					-0.558	3685.85
TCGA-24-2035	TCGA-24-2035-01A-01R-1568-13	OV	0.047619	0		55	0	30	0	3		TCGA-24-2035-01A-01W-0722-08	Frame_Shift	Frame_Shift_Del	p.Q317Afs*19					-0.567	940.52
TCGA-24-2038	TCGA-24-2038-01A-01R-1568-13	OV	0	0.00947867		418	4	314	0	0		TCGA-24-2038-01A-01W-0722-08	NONE							0.017	4013.14
TCGA-24-2254	TCGA-24-2254-01A-01R-1568-13	OV	0	0.00746269		266	2	377	0	0		TCGA-24-2254-01A-01W-0722-08	Missense	Missense_Mutation	p.S241F					0.114	4847.03
TCGA-24-2261	TCGA-24-2261-01A-01R-1568-13	OV	0.00274977	0.0159884		677	11	544	2	1		TCGA-24-2261-01A-01W-0722-08	Missense	Missense_Mutation	p.Y163C					-0.565	3377.88
TCGA-24-2262	TCGA-24-2262-01A-01R-1568-13	OV	0	0.00617284		161	1	146	0	0		TCGA-24-2262-01A-01W-0799-08	Missense	Missense_Mutation	p.K132N					-0.096	2505.52
TCGA-24-2267	TCGA-24-2267-01A-01R-1568-13	OV	0.0106383	0		110	0	93	2	0		TCGA-24-2267-01A-01W-0799-08	Frame_Shift	Frame_Shift_Del	p.T284Qfs*61					-0.374	1171.93
TCGA-24-2271	TCGA-24-2271-01A-01R-1568-13	OV	0	0.0555556		17	1	11	0	0		TCGA-24-2271-01A-01W-0799-08	Nonsense	Nonsense_Mutation	p.K321*					-0.666	629.78
TCGA-24-2280	TCGA-24-2280-01A-01R-1568-13	OV	0.0188679	0		54	0	52	1	1		TCGA-24-2280-01A-01W-0799-08	Nonsense	Nonsense_Mutation	p.Q192*					-0.673
TCGA-24-2281	TCGA-24-2281-01A-01R-1568-13	OV	0.00483092	0.0229008		768	18	721	4	3		TCGA-24-2281-01A-01W-0799-08	Missense	Missense_Mutation	p.R175H					0.346	9039.94
TCGA-24-2288	TCGA-24-2288-01A-01R-1568-13	OV	0.0120482	0.00757576		131	1	164	0	4		TCGA-24-2288-01A-01W-0799-08	Missense	Missense_Mutation	p.P250L					-0.444	2172.11
TCGA-24-2289	TCGA-24-2289-01A-01R-1568-13	OV	0.0198676	0		66	0	74	3	0		TCGA-24-2289-01A-01W-0799-08	Nonsense	Nonsense_Mutation	p.R196*					-0.042	677.079
TCGA-24-2290	TCGA-24-2290-01A-01R-1568-13	OV	0.00189753	0.0304569		191	6	263	1	0		TCGA-24-2290-01A-01W-0799-08	Missense	Missense_Mutation	p.V274G					-0.901	2973.14
TCGA-24-2293	TCGA-24-2293-01A-01R-1568-13	OV	0.00323625	0.0220994		177	4	154	1	0		TCGA-24-2293-01A-01W-0799-08	Frame_Shift	Frame_Shift_Del	p.P152Rfs*18					0.046	1207.13
TCGA-24-2298	TCGA-24-2298-01A-01R-1569-13	OV	0	0		19	0	22	0	0		TCGA-24-2298-01A-01W-0799-08	Splice_Site	Splice_Site	p.X225_splice					-0.999	351.1
TCGA-25-1312	TCGA-25-1312-01A-01R-1565-13	OV	0.0714286	0.0208333		47	1	26	1	3		TCGA-25-1312-01A-01W-0492-08	Frame_Shift	Frame_Shift_Del	p.N210Tfs*37					-0.554	471.437
TCGA-25-1313	TCGA-25-1313-01A-01R-1565-13	OV	0.000881057	0.0131579		675	9	567	1	0		TCGA-25-1313-01A-01W-0492-08	Missense	Missense_Mutation	p.L145R					0.102	5961.18
TCGA-25-1315	TCGA-25-1315-01A-01R-1565-13	OV	0.00456621	0.013373		664	9	545	3	2		TCGA-25-1315-01A-01W-0494-09	Missense	Missense_Mutation	p.R273H					0.01	4542.9
TCGA-25-1316	TCGA-25-1316-01A-01R-1565-13	OV	0.00238663	0.00808081		491	4	418	1	1		TCGA-25-1316-01A-01W-0494-09	NONE							-0.655	3980.4
TCGA-25-1319	TCGA-25-1319-01A-01R-1565-13	OV	0.00165837	0.00749064		265	2	301	0	1		TCGA-25-1319-01A-01D-0452-01	Missense	Missense_Mutation	p.Y220C					-0.734	2793.02
TCGA-25-1320	TCGA-25-1320-01A-01R-1565-13	OV	0.00970874	0		79	0	102	1	1		TCGA-25-1320-01A-01W-0492-08	Frame_Shift	Frame_Shift_Del	p.C124*					0.117	669.647
TCGA-25-1323	TCGA-25-1323-01A-01R-1565-13	OV	0.00147275	0.0125628		393	5	339	0	1		TCGA-25-1323-01A-01W-0494-09	Missense	Missense_Mutation	p.V272L					-0.674	3764.26
TCGA-25-1326	TCGA-25-1326-01A-01R-1565-13	OV	0.00294118	0		159	0	339	0	2		TCGA-25-1326-01A-01W-0492-08	Missense	Missense_Mutation	p.E286K						2941.58
TCGA-25-1329	TCGA-25-1329-01A-01R-1565-13	OV	0.039548	0		73	0	85	1	6		TCGA-25-1329-01A-01W-0492-08	Frame_Shift	Frame_Shift_Del	p.P47Rfs*76					-0.645	554.822
TCGA-25-2391	TCGA-25-2391-01A-01R-1569-13	OV	0.027027	0		89	0	72	4	0		TCGA-25-2391-01A-01W-0799-08	Frame_Shift	Frame_Shift_Ins	p.E51Gfs*6					-0.856	629.962
TCGA-25-2392	TCGA-25-2392-01A-01R-1569-13	OV	0.0119403	0.0162866		302	5	331	6	2		TCGA-25-2392-01A-01W-0799-08	Missense	Missense_Mutation	p.R273C					-0.168	3390.6
TCGA-25-2396	TCGA-25-2396-01A-01R-1569-13	OV	0	0.0105263		470	5	388	0	0		TCGA-25-2396-01A-01W-0799-08	Missense	Missense_Mutation	p.I195T					-0.265	5094.35
TCGA-25-2399	TCGA-25-2399-01A-01R-1569-13	OV	0.00352113	0.019802		297	6	283	1	1		TCGA-25-2399-01A-01W-0799-08	Missense	Missense_Mutation	p.R175H					-0.784	2863.65
TCGA-25-2400	TCGA-25-2400-01A-01R-1569-13	OV	0.0361446	0		41	0	40	3	0		TCGA-25-2400-01A-01W-0799-08	Splice_Site	Splice_Site	p.X224_splice					0.581	424.868
TCGA-25-2401	TCGA-25-2401-01A-01R-1569-13	OV	0	0.00784314		253	2	232	0	0		TCGA-25-2401-01A-01W-0799-08	Missense	Missense_Mutation	p.L194R					-0.396	3187.82
TCGA-25-2404	TCGA-25-2404-01A-01R-1569-13	OV	0.00364299	0.0161074		733	12	547	2	2		TCGA-25-2404-01A-01W-0799-08	Missense	Missense_Mutation	p.H214R					0.337	5612.14
TCGA-25-2409	TCGA-25-2409-01A-01R-1569-13	OV	0.00175747	0.0220264		444	10	284	1	0		TCGA-25-2409-01A-01W-0799-08	Missense	Missense_Mutation	p.R248W						3763.83
TCGA-26-1442	TCGA-26-1442-01A-01R-1850-01	GBM	0	0		44	0	36	0	0		TCGA-26-1442-01A-01D-1696-08	Missense	Missense_Mutation	p.R273C					-0.792	721.028
TCGA-26-5132	TCGA-26-5132-01A-01R-1850-01	GBM	0	0.0244648		319	8	386	0	0		TCGA-26-5132-01A-01D-1486-08	NONE							0.028	5333.66
TCGA-26-5133	TCGA-26-5133-01A-01R-1850-01	GBM	0	0.0186916		105	2	123	0	0		TCGA-26-5133-01A-01D-1486-08	Missense	Missense_Mutation	p.Y234C					-0.864	1630.8
TCGA-26-5134	TCGA-26-5134-01A-01R-1850-01	GBM	0	0		11	0	24	0	0		TCGA-26-5134-01A-01D-1486-08	NONE							0.018	1436.48
TCGA-26-5135	TCGA-26-5135-01A-01R-1850-01	GBM	0	0		53	0	74	0	0		TCGA-26-5135-01A-01D-1486-08	NONE							0.028	1138.61
TCGA-26-5136	TCGA-26-5136-01B-01R-1850-01	GBM	0	0		19	0	34	0	0		TCGA-26-5136-01B-01D-1486-08	Missense	Missense_Mutation	p.K132N					0.098	3348.42
TCGA-26-5139	TCGA-26-5139-01A-01R-1850-01	GBM	0	0.0163934		60	1	85	0	0		TCGA-26-5139-01A-01D-1486-08	NONE							-0.024	1646.8
TCGA-27-1830	TCGA-27-1830-01A-01R-1850-01	GBM	0	0.0136986		72	1	154	0	0		TCGA-27-1830-01A-01D-1494-08	Missense	Missense_Mutation	p.R248Q					-0.033	1945.31
TCGA-27-1831	TCGA-27-1831-01A-01R-1850-01	GBM	0.0322581	0		9	0	45	3	0		TCGA-27-1831-01A-01D-1494-08	NONE							0.027	1319.58
TCGA-27-1832	TCGA-27-1832-01A-01R-1850-01	GBM	0	0		45	0	82	0	0		TCGA-27-1832-01A-01D-1494-08	NONE							0.073	1764.48
TCGA-27-1834	TCGA-27-1834-01A-01R-1850-01	GBM	0	0		75	0	103	0	0		TCGA-27-1834-01A-01D-1494-08	NONE							0.092	1554.57
TCGA-27-1835	TCGA-27-1835-01A-01R-1850-01	GBM	0	0		17	0	41	0	0		TCGA-27-1835-01A-01D-1494-08	Missense	Missense_Mutation	p.V216M					-0.838	1327.53
TCGA-27-1837	TCGA-27-1837-01A-01R-1850-01	GBM	0.0103093	0		46	0	48	0	1		TCGA-27-1837-01A-01D-1494-08	NONE							0.006	1634.55
TCGA-27-2519	TCGA-27-2519-01A-01R-1850-01	GBM	0.037037	0		28	0	39	1	2		TCGA-27-2519-01A-01D-1494-08	Frame_Shift	Frame_Shift_Del	p.R282Gfs*63					0.053	794.941
TCGA-27-2521	TCGA-27-2521-01A-01R-1850-01	GBM	0.00448431	0.0106383		93	1	111	0	1		TCGA-27-2521-01A-01D-1494-08	Frame_Shift	Frame_Shift_Del	p.L264Yfs*81					0.161	1168.41
TCGA-27-2523	TCGA-27-2523-01A-01R-1850-01	GBM	0.00273973	0		167	0	182	0	1		TCGA-27-2523-01A-01D-1494-08	NONE							0.02	2055.46
TCGA-27-2524	TCGA-27-2524-01A-01R-1850-01	GBM	0	0.0123457		80	1	123	0	0		TCGA-27-2524-01A-01D-1494-08	NONE							-0.02	2687.23
TCGA-27-2526	TCGA-27-2526-01A-01R-1850-01	GBM	0	0.027027		72	2	101	0	0		TCGA-27-2526-01A-01D-1494-08	NONE							-0.068	2264.04
TCGA-27-2528	TCGA-27-2528-01A-01R-1850-01	GBM	0.00502513	0.0263158		74	2	99	1	0		TCGA-27-2528-01A-01D-1494-08	NONE							-0.039	1503.09
TCGA-28-1747	TCGA-28-1747-01C-01R-1850-01	GBM	0.0125523	0		77	0	118	2	1		TCGA-28-1747-01C-01D-1494-08	NONE							-0.014	1879.57
TCGA-28-1753	TCGA-28-1753-01A-01R-1850-01	GBM	0	0.0204082		48	1	53	0	0		TCGA-28-1753-01A-01D-1494-08	Missense	Missense_Mutation	p.R273H					0.015	1890.68
TCGA-28-2509	TCGA-28-2509-01A-01R-1850-01	GBM	0	0.0243902		120	3	161	0	0		TCGA-28-2509-01A-01D-1494-08	Missense	Missense_Mutation	p.C242Y					-0.364	1881.26
TCGA-28-2513	TCGA-28-2513-01A-01R-1850-01	GBM	0.00448431	0.010989		90	1	111	0	1		TCGA-28-2513-01A-01D-1494-08	NONE							-0.031	1640.46
TCGA-28-2514	TCGA-28-2514-01A-02R-1850-01	GBM	0	0.00980392		101	1	89	0	0		TCGA-28-2514-01A-02D-1494-08	NONE							-0.019	1172.09
TCGA-28-5204	TCGA-28-5204-01A-01R-1850-01	GBM	0.00606061	0.0166667		118	2	164	1	1		TCGA-28-5204-01A-01D-1486-08	NONE							0.01	2223.01
TCGA-28-5207	TCGA-28-5207-01A-01R-1850-01	GBM	0.02	0.0227273		86	2	98	4	0		TCGA-28-5207-01A-01D-1486-08	Missense	Missense_Mutation	p.G266V					0.128	1484.54
TCGA-28-5208	TCGA-28-5208-01A-01R-1850-01	GBM	0.00186916	0		243	0	267	1	0		TCGA-28-5208-01A-01D-1486-08	NONE							-0.002	3219.35
TCGA-28-5209	TCGA-28-5209-01A-01R-1850-01	GBM	0	0.00561798		177	1	225	0	0		TCGA-28-5209-01A-01D-1486-08	NONE							-0.052	2512.02
TCGA-28-5213	TCGA-28-5213-01A-01R-1850-01	GBM	0.0105263	0.0208333		47	1	47	1	0		TCGA-28-5213-01A-01D-1486-08	NONE							0.009	2010.9
TCGA-28-5215	TCGA-28-5215-01A-01R-1850-01	GBM	0.0181818	0		27	0	27	0	1		TCGA-28-5215-01A-01D-1486-08	Splice_Site	Splice_Site	p.X125_splice					-0.646	340.832
TCGA-28-5216	TCGA-28-5216-01A-01R-1850-01	GBM	0	0.0147059		67	1	87	0	0		TCGA-28-5216-01A-01D-1486-08	Missense	Missense_Mutation	p.R249M					-0.039	1610.19
TCGA-28-5218	TCGA-28-5218-01A-01R-1850-01	GBM	0.00444444	0.0210526		93	2	112	1	0		TCGA-28-5218-01A-01D-1486-08	NONE							0.471	2044.14
TCGA-28-5220	TCGA-28-5220-01A-01R-1850-01	GBM	0	0		76	0	116	0	0		TCGA-28-5220-01A-01D-1486-08	NONE							-0.022	1648.37
TCGA-29-1688	TCGA-29-1688-01A-01R-1566-13	OV	0	0.00833333		238	2	158	0	0		TCGA-29-1688-01A-01W-0633-09	Missense	Missense_Mutation	p.P278L					-0.876	2868.42
TCGA-29-1691	TCGA-29-1691-01A-01R-1566-13	OV	0.00763359	0.0166667		59	1	65	1	0		TCGA-29-1691-01A-01W-0633-09	Frame_Shift	Frame_Shift_Ins	p.D228*					-0.039	590.191
TCGA-29-1693	TCGA-29-1693-01A-01R-1567-13	OV	0.010101	0		61	0	49	0	1		TCGA-29-1693-01A-01W-0633-09	Frame_Shift	Frame_Shift_Del	p.T102Pfs*21					-0.848	397.241
TCGA-29-1694	TCGA-29-1694-01A-01R-1567-13	OV	0	0.012		247	3	234	0	0		TCGA-29-1694-01A-01W-0633-09	Splice_Site	Splice_Site	p.X261_splice					-0.769	2040.5
TCGA-29-1695	TCGA-29-1695-01A-01R-1567-13	OV	0.000659196	0.0125714		864	11	758	1	0		TCGA-29-1695-01A-01W-0633-09	Missense	Missense_Mutation	p.C176F					-0.554	5782.18
TCGA-29-1696	TCGA-29-1696-01A-01R-1567-13	OV	0.122449	0		52	0	43	12	0		TCGA-29-1696-01A-01W-0633-09	Frame_Shift	Frame_Shift_Del	p.V218Cfs*29					-0.916	295.098
TCGA-29-1697	TCGA-29-1697-01A-01R-1567-13	OV	0.0052687	0.00944287		1049	10	944	2	8		TCGA-29-1697-01A-01W-0633-09	Missense	Missense_Mutation	p.C238G					0.151	5795.74
TCGA-29-1701	TCGA-29-1701-01A-01R-1567-13	OV	0	0		96	0	12	0	0		TCGA-29-1701-01A-01W-0633-09	Splice_Site	Splice_Site	p.X332_splice					-0.208	1067.91
TCGA-29-1703	TCGA-29-1703-01A-01R-1567-13	OV	0	0.0115702		598	7	511	0	0		TCGA-29-1703-01A-01W-0633-09	Missense	Missense_Mutation	p.H193Y					-0.554	5392.12
TCGA-29-1705	TCGA-29-1705-01A-01R-1567-13	OV	0.00409836	0.0123457		560	7	486	1	3		TCGA-29-1705-01A-01W-0633-09	Missense	Missense_Mutation	p.R110L					-0.843	4073.49
TCGA-29-1710	TCGA-29-1710-01A-02R-1567-13	OV	0.00983607	0.0155709		569	9	453	8	1		TCGA-29-1710-01A-02W-0633-09	Missense	Missense_Mutation	p.I195T					0.002	3989.15
TCGA-29-1711	TCGA-29-1711-01A-01R-1567-13	OV	0	0.00515464		193	1	167	0	0		TCGA-29-1711-01A-01W-0633-09	Missense	Missense_Mutation	p.Y234C					-0.897	1683.46
TCGA-29-1761	TCGA-29-1761-01A-01R-1567-13	OV	0	0		28	0	11	0	0		TCGA-29-1761-01A-01W-0633-09	Frame_Shift	Frame_Shift_Del	p.V122Dfs*26					-0.482	311.342
TCGA-29-1762	TCGA-29-1762-01A-01R-1567-13	OV	0.0935252	0.0246914		79	2	63	7	6		TCGA-29-1762-01A-01W-0633-09	Nonsense	Nonsense_Mutation	p.R213*					-0.841	494.329
TCGA-29-1763	TCGA-29-1763-01A-02R-1567-13	OV	0.00673401	0.0127186		621	8	590	2	6		TCGA-29-1763-01A-02W-0633-09	Missense	Missense_Mutation	p.R175H					0.249	4912.62
TCGA-29-1766	TCGA-29-1766-01A-01R-1567-13	OV	0	0		82	0	90	0	0		TCGA-29-1766-01A-01W-0633-09	Frame_Shift	Frame_Shift_Del	p.C277Vfs*68					-0.038
TCGA-29-1768	TCGA-29-1768-01A-01R-1567-13	OV	0	0.00621118		160	1	146	0	0		TCGA-29-1768-01A-01W-0633-09	Missense	Missense_Mutation	p.C176F					-0.594
TCGA-29-1770	TCGA-29-1770-01A-01R-1567-13	OV	0.00530035	0.00501672		595	3	563	1	5		TCGA-29-1770-01A-01W-0633-09	Missense	Missense_Mutation	p.Y220C					-0.374	3189.02
TCGA-29-1774	TCGA-29-1774-01A-01R-1567-13	OV	0.185185	0.0238095		41	1	22	0	10		TCGA-29-1774-01A-01W-0639-09	Missense	Missense_Mutation	p.Q331H					0.013
TCGA-29-1776	TCGA-29-1776-01A-01R-1567-13	OV	0.00347222	0.00743494		267	2	287	0	2		TCGA-29-1776-01A-01W-0639-09	Missense	Missense_Mutation	p.R175H					-0.859	3853.28
TCGA-29-1778	TCGA-29-1778-01A-01R-1567-13	OV	0.00454133	0.00691563		718	5	548	3	2		TCGA-29-1778-01A-01W-0639-09	Missense	Missense_Mutation	p.R248W					-0.067	5824.54
TCGA-29-1781	TCGA-29-1781-01A-01R-1567-13	OV	0.0144928	0		192	0	34	1	0		TCGA-29-1781-01A-01W-0633-09	Frame_Shift	Frame_Shift_Del	p.C242Afs*5					-0.788	513.998
TCGA-29-1783	TCGA-29-1783-01A-01R-1567-13	OV	0.0420168	0.0166667		59	1	57	3	2		TCGA-29-1783-01A-01W-0633-09	Frame_Shift	Frame_Shift_Ins	p.T123Rfs*48					-0.515	451.649
TCGA-29-1784	TCGA-29-1784-01A-02R-1567-13	OV	0.00342466	0.00271739		367	1	291	0	2		TCGA-29-1784-01A-02W-0633-09	Splice_Site	Splice_Site	p.X126_splice					-0.559	2850.01
TCGA-29-1785	TCGA-29-1785-01A-01R-1567-13	OV	0	0		68	0	28	0	0		TCGA-29-1785-01A-01W-0633-09	Splice_Site	Splice_Site	p.X307_splice					-0.887	720.384
TCGA-29-2427	TCGA-29-2427-01A-01R-1569-13	OV	0	0.0178571		55	1	57	0	0		TCGA-29-2427-01A-01W-0799-08	Missense	Missense_Mutation	p.G244D					-0.609	1985.29
TCGA-29-A5NZ	TCGA-29-A5NZ-01A-11R-A406-31	OV	0.00390117	0.00934579		636	6	766	6	0		TCGA-29-A5NZ-01A-11D-A403-09	Missense	Missense_Mutation	p.G266E					-0.018	4553.03
TCGA-2A-A8VL	TCGA-2A-A8VL-01A-21R-A37L-07	PRAD	0	0		6	0	18	0	0		TCGA-2A-A8VL-01A-21D-A377-08	NONE							-0.493	817.199
TCGA-2A-A8VO	TCGA-2A-A8VO-01A-11R-A37L-07	PRAD	0	0.0588235		16	1	38	0	0		TCGA-2A-A8VO-01A-11D-A377-08	NONE							0.005	1421.63
TCGA-2A-A8VT	TCGA-2A-A8VT-01A-11R-A37L-07	PRAD	0	0.0416667		69	3	90	0	0		TCGA-2A-A8VT-01A-11D-A377-08	Splice_Site	Splice_Site	p.X33_splice					-0.836	1180.51
TCGA-2A-A8VV	TCGA-2A-A8VV-01A-11R-A37L-07	PRAD	0.0151515	0		26	0	65	1	1		TCGA-2A-A8VV-01A-11D-A377-08	NONE							0.002	1819.04
TCGA-2A-A8VX	TCGA-2A-A8VX-01A-11R-A37L-07	PRAD	0	0		8	0	25	0	0		TCGA-2A-A8VX-01A-11D-A377-08	NONE							-0.017	1650.08
TCGA-2A-A8W1	TCGA-2A-A8W1-01A-11R-A37L-07	PRAD	0	0		38	0	74	0	0		TCGA-2A-A8W1-01A-11D-A377-08	NONE							-0.003	1319.32
TCGA-2A-A8W3	TCGA-2A-A8W3-01A-11R-A37L-07	PRAD	0.0222222	0		29	0	44	1	1		TCGA-2A-A8W3-01A-11D-A377-08	NONE							-0.398	929.053
TCGA-2A-AAYF	TCGA-2A-AAYF-01A-11R-A41O-07	PRAD	0	0.0263158		37	1	45	0	0		TCGA-2A-AAYF-01A-11D-A41K-08	NONE							-0.014	1190.15
TCGA-2A-AAYO	TCGA-2A-AAYO-01A-11R-A41O-07	PRAD	0	0		28	0	39	0	0		TCGA-2A-AAYO-01A-11D-A41K-08	NONE							-0.002	1584.16
TCGA-2A-AAYU	TCGA-2A-AAYU-01A-11R-A41O-07	PRAD	0.00492611	0		62	0	101	1	0		TCGA-2A-AAYU-01A-11D-A41K-08	NONE							-0.002	1865
TCGA-2F-A9KO	TCGA-2F-A9KO-01A-11R-A38B-07	BLCA	0	0		49	0	90	0	0		TCGA-2F-A9KO-01A-11D-A38G-08	NONE							0.396	2437.9
TCGA-2F-A9KP	TCGA-2F-A9KP-01A-11R-A38B-07	BLCA	0.0157729	0		75	0	156	1	4		TCGA-2F-A9KP-01A-11D-A38G-08	Missense	Missense_Mutation	p.G245D	Missense_Mutation	p.H179R			0.27	3059.93
TCGA-2F-A9KQ	TCGA-2F-A9KQ-01A-11R-A38B-07	BLCA	0.00740741	0		55	0	67	1	0		TCGA-2F-A9KQ-01A-11D-A38G-08	NONE							-0.054	1796.01
TCGA-2F-A9KR	TCGA-2F-A9KR-01A-11R-A38B-07	BLCA	0	0		13	0	45	0	0		TCGA-2F-A9KR-01A-11D-A38G-08	NONE							-0.884	1293.53
TCGA-2F-A9KT	TCGA-2F-A9KT-01A-11R-A38B-07	BLCA	0	0		7	0	17	0	0		TCGA-2F-A9KT-01A-11D-A38G-08	NONE							-0.662	737.14
TCGA-2F-A9KW	TCGA-2F-A9KW-01A-11R-A38B-07	BLCA	0.0163934	0		78	0	120	1	3		TCGA-2F-A9KW-01A-11D-A38G-08	NONE							-0.057	3790.97
TCGA-2G-AAEW	TCGA-2G-AAEW-01A-11R-A430-07	TGCT	0.00584795	0.015625		63	1	170	2	0		TCGA-2G-AAEW-01A-11D-A42Y-10	NONE							-0.019	2478.03
TCGA-2G-AAEX	TCGA-2G-AAEX-01A-11R-A430-07	TGCT	0.00699301	0.025641		38	1	71	0	1		TCGA-2G-AAEX-01A-11D-A42Y-10	NONE							-0.097	1941.81
TCGA-2G-AAF1	TCGA-2G-AAF1-01A-11R-A430-07	TGCT	0.0052356	0.0263158		37	1	95	0	1		TCGA-2G-AAF1-01A-11D-A42Y-10	NONE							-0.006	1525.61
TCGA-2G-AAF4	TCGA-2G-AAF4-01A-11R-A430-07	TGCT	0.00787402	0		46	0	63	1	0		TCGA-2G-AAF4-01A-11D-A42Y-10	NONE							-0.581	1516.34
TCGA-2G-AAF6	TCGA-2G-AAF6-01A-11R-A430-07	TGCT	0.00307692	0.0117647		84	1	162	0	1		TCGA-2G-AAF6-01A-11D-A42Y-10	NONE							0.006	1987.58
TCGA-2G-AAF8	TCGA-2G-AAF8-01A-11R-A430-07	TGCT	0	0		30	0	75	0	0		TCGA-2G-AAF8-01A-11D-A42Y-10	NONE							0.228	2069.65
TCGA-2G-AAFG	TCGA-2G-AAFG-01A-11R-A430-07	TGCT	0.00793651	0.0175439		56	1	125	0	2		TCGA-2G-AAFG-01A-11D-A42Y-10	NONE							0.002	2002.97
TCGA-2G-AAFH	TCGA-2G-AAFH-01A-12R-A430-07	TGCT	0.0123457	0		40	0	80	1	1		TCGA-2G-AAFH-01A-12D-A42Y-10	NONE							-0.451	1747.65
TCGA-2G-AAFI	TCGA-2G-AAFI-01A-21R-A430-07	TGCT	0.0125	0		26	0	79	0	2		TCGA-2G-AAFI-01A-21D-A42Y-10	NONE							0.637	1728.71
TCGA-2G-AAFJ	TCGA-2G-AAFJ-01A-11R-A430-07	TGCT	0.00917431	0.0120482		82	1	162	1	2		TCGA-2G-AAFJ-01A-11D-A42Y-10	NONE							0.018	3310.1
TCGA-2G-AAFL	TCGA-2G-AAFL-01A-21R-A430-07	TGCT	0	0		10	0	42	0	0		TCGA-2G-AAFL-01A-21D-A42Y-10	NONE							-0.014	1763.9
TCGA-2G-AAFM	TCGA-2G-AAFM-01A-11R-A430-07	TGCT	0	0		3	0	33	0	0		TCGA-2G-AAFM-01A-11D-A42Y-10	NONE							0.073	2064.65
TCGA-2G-AAFN	TCGA-2G-AAFN-01A-31R-A430-07	TGCT	0	0		19	0	63	0	0		TCGA-2G-AAFN-01A-31D-A42Y-10	NONE							0.077	3234.57
TCGA-2G-AAFO	TCGA-2G-AAFO-01A-31R-A430-07	TGCT	0	0		3	0	31	0	0		TCGA-2G-AAFO-01A-31D-A42Y-10	NONE							0.211	1104.15
TCGA-2G-AAFV	TCGA-2G-AAFV-01A-11R-A430-07	TGCT	0.0222222	0.0172414		57	1	110	2	3		TCGA-2G-AAFV-01A-11D-A42Y-10	NONE							0.524	1854.76
TCGA-2G-AAFY	TCGA-2G-AAFY-01A-11R-A430-07	TGCT	0.0327869	0		18	0	59	2	2		TCGA-2G-AAFY-01A-11D-A42Y-10	NONE							0.019	1946.45
TCGA-2G-AAFZ	TCGA-2G-AAFZ-01A-11R-A430-07	TGCT	0	0.012987		76	1	127	0	0		TCGA-2G-AAFZ-01A-11D-A42Y-10	NONE							0.385	2248.77
TCGA-2G-AAG0	TCGA-2G-AAG0-01A-11R-A430-07	TGCT	0.0322581	0		33	0	105	3	4		TCGA-2G-AAG0-01A-11D-A42Y-10	NONE							0.016	2424.15
TCGA-2G-AAG3	TCGA-2G-AAG3-01A-11R-A430-07	TGCT	0.0131579	0.0196078		50	1	75	0	2		TCGA-2G-AAG3-01A-11D-A42Y-10	NONE							-0.12	1452.48
TCGA-2G-AAG5	TCGA-2G-AAG5-01A-11R-A430-07	TGCT	0	0		77	0	71	0	0		TCGA-2G-AAG5-01A-11D-A42Y-10	NONE							0.705	1958.68
TCGA-2G-AAG6	TCGA-2G-AAG6-01A-11R-A430-07	TGCT	0	0.04		48	2	51	0	0		TCGA-2G-AAG6-01A-11D-A42Y-10	NONE							0.245	2188.94
TCGA-2G-AAG7	TCGA-2G-AAG7-01A-11R-A430-07	TGCT	0.00606061	0		35	0	82	1	0		TCGA-2G-AAG7-01A-11D-A42Y-10	NONE							-0.009	2964.02
TCGA-2G-AAG8	TCGA-2G-AAG8-01A-31R-A430-07	TGCT	0.00840336	0		20	0	59	0	1		TCGA-2G-AAG8-01A-31D-A42Y-10	NONE							0.152	1555.19
TCGA-2G-AAG9	TCGA-2G-AAG9-01A-11R-A430-07	TGCT	0.0105263	0.0322581		30	1	47	0	1		TCGA-2G-AAG9-01A-11D-A42Y-10	NONE							-0.443	1379.87
TCGA-2G-AAGA	TCGA-2G-AAGA-01A-11R-A430-07	TGCT	0.0236967	0.0238095		41	1	103	2	3		TCGA-2G-AAGA-01A-11D-A42Y-10	NONE							0.369	1851.34
TCGA-2G-AAGC	TCGA-2G-AAGC-01A-21R-A430-07	TGCT	0.00990099	0.0384615		50	2	150	3	0		TCGA-2G-AAGC-01A-21D-A42Y-10	NONE							0.411	2292.44
TCGA-2G-AAGE	TCGA-2G-AAGE-01A-21R-A430-07	TGCT	0	0		28	0	60	0	0		TCGA-2G-AAGE-01A-21D-A42Y-10	NONE							-0.361	1619.38
TCGA-2G-AAGF	TCGA-2G-AAGF-01A-31R-A430-07	TGCT	0	0		8	0	40	0	0		TCGA-2G-AAGF-01A-31D-A42Y-10	NONE							0.21	1223.01
TCGA-2G-AAGG	TCGA-2G-AAGG-01A-11R-A430-07	TGCT	0.00414938	0.0196078		50	1	120	1	0		TCGA-2G-AAGG-01A-11D-A42Y-10	NONE							0.273	2625
TCGA-2G-AAGI	TCGA-2G-AAGI-01A-11R-A430-07	TGCT	0	0		63	0	118	0	0		TCGA-2G-AAGI-01A-11D-A42Y-10	NONE							0.722	3150.96
TCGA-2G-AAGJ	TCGA-2G-AAGJ-01A-11R-A430-07	TGCT	0	0		39	0	85	0	0		TCGA-2G-AAGJ-01A-11D-A42Y-10	NONE							-0.03	1609.75
TCGA-2G-AAGK	TCGA-2G-AAGK-01A-11R-A430-07	TGCT	0.0282486	0.0612245		46	3	86	2	3		TCGA-2G-AAGK-01A-11D-A42Y-10	NONE							0.05	1850.55
TCGA-2G-AAGM	TCGA-2G-AAGM-01A-11R-A430-07	TGCT	0.00775194	0.0149254		66	1	128	1	1		TCGA-2G-AAGM-01A-11D-A42Y-10	NONE							0.289	2203.96
TCGA-2G-AAGN	TCGA-2G-AAGN-01A-11R-A430-07	TGCT	0.015544	0		38	0	95	1	2		TCGA-2G-AAGN-01A-11D-A42Y-10	NONE							0.211	2324.39
TCGA-2G-AAGO	TCGA-2G-AAGO-01A-11R-A430-07	TGCT	0.00440529	0		55	0	113	0	1		TCGA-2G-AAGO-01A-11D-A42Y-10	NONE							-0.523	2051.1
TCGA-2G-AAGP	TCGA-2G-AAGP-01A-11R-A430-07	TGCT	0.010101	0		41	0	98	0	2		TCGA-2G-AAGP-01A-11D-A42Y-10	NONE							-0.156	1979.73
TCGA-2G-AAGS	TCGA-2G-AAGS-01A-11R-A430-07	TGCT	0.00571429	0		90	0	174	1	1		TCGA-2G-AAGS-01A-11D-A42Y-10	NONE							0.454	3863
TCGA-2G-AAGT	TCGA-2G-AAGT-01A-11R-A430-07	TGCT	0	0		44	0	110	0	0		TCGA-2G-AAGT-01A-11D-A42Y-10	NONE							-0.047	1770.7
TCGA-2G-AAGV	TCGA-2G-AAGV-01A-11R-A430-07	TGCT	0.00900901	0		24	0	55	1	0		TCGA-2G-AAGV-01A-11D-A42Y-10	NONE							-0.023	1574.43
TCGA-2G-AAGW	TCGA-2G-AAGW-01A-11R-A430-07	TGCT	0.005291	0		27	0	94	0	1		TCGA-2G-AAGW-01A-11D-A42Y-10	NONE							-0.331	2367.26
TCGA-2G-AAGX	TCGA-2G-AAGX-01A-11R-A430-07	TGCT	0.00487805	0		64	0	102	0	1		TCGA-2G-AAGX-01A-11D-A42Y-10	NONE							0.002	2296.48
TCGA-2G-AAGY	TCGA-2G-AAGY-01A-11R-A430-07	TGCT	0.00564972	0.0178571		110	2	176	1	1		TCGA-2G-AAGY-01A-11D-A42Y-10	NONE							0.026	2072.73
TCGA-2G-AAGZ	TCGA-2G-AAGZ-01A-11R-A430-07	TGCT	0.00671141	0		26	0	74	0	1		TCGA-2G-AAGZ-01A-11D-A42Y-10	NONE							0.024	2495.82
TCGA-2G-AAH0	TCGA-2G-AAH0-01A-11R-A430-07	TGCT	0.010989	0		12	0	45	1	0		TCGA-2G-AAH0-01A-11D-A42Y-10	NONE							-0.212	911.029
TCGA-2G-AAH2	TCGA-2G-AAH2-01A-11R-A430-07	TGCT	0	0.0192308		51	1	130	0	0		TCGA-2G-AAH2-01A-11D-A42Y-10	NONE							0.134	2474.38
TCGA-2G-AAH3	TCGA-2G-AAH3-01A-11R-A430-07	TGCT	0	0.0232558		42	1	125	0	0		TCGA-2G-AAH3-01A-11D-A42Y-10	NONE							-0.004	2000.2
TCGA-2G-AAH4	TCGA-2G-AAH4-01A-12R-A430-07	TGCT	0	0		35	0	70	0	0		TCGA-2G-AAH4-01A-12D-A42Y-10	NONE							-0.501	1508.17
TCGA-2G-AAH8	TCGA-2G-AAH8-01A-11R-A430-07	TGCT	0	0.0344828		28	1	57	0	0		TCGA-2G-AAH8-01A-11D-A42Y-10	NONE							-0.107	1302.69
TCGA-2G-AAHA	TCGA-2G-AAHA-01A-11R-A430-07	TGCT	0	0.0555556		34	2	59	0	0		TCGA-2G-AAHA-01A-11D-A42Y-10	NONE							-0.009	1403.61
TCGA-2G-AAHC	TCGA-2G-AAHC-01A-11R-A430-07	TGCT	0.0352941	0		24	0	41	1	2		TCGA-2G-AAHC-01A-11D-A42Y-10	NONE							-0.059	1104.92
TCGA-2G-AAHG	TCGA-2G-AAHG-01A-11R-A430-07	TGCT	0	0		108	0	112	0	0		TCGA-2G-AAHG-01A-11D-A42Y-10	NONE							-0.013	2324.16
TCGA-2G-AAHL	TCGA-2G-AAHL-01A-11R-A430-07	TGCT	0	0		12	0	27	0	0		TCGA-2G-AAHL-01A-11D-A42Y-10	NONE							-0.464	1287.08
TCGA-2G-AAHN	TCGA-2G-AAHN-01A-11R-A430-07	TGCT	0	0		20	0	38	0	0		TCGA-2G-AAHN-01A-11D-A42Y-10	NONE							-0.027	1683.19
TCGA-2G-AAHP	TCGA-2G-AAHP-01A-12R-A430-07	TGCT	0	0.0357143		27	1	81	0	0		TCGA-2G-AAHP-01A-12D-A42Y-10	NONE							-0.585	2681.18
TCGA-2G-AAHT	TCGA-2G-AAHT-01A-11R-A430-07	TGCT	0	0.0833333		11	1	50	0	0		TCGA-2G-AAHT-01A-11D-A42Y-10	NONE							-0.413	948.105
TCGA-2G-AAKD	TCGA-2G-AAKD-01A-31R-A430-07	TGCT	0	0		11	0	45	0	0		TCGA-2G-AAKD-01A-31D-A42Y-10	NONE							-0.398	2173.37
TCGA-2G-AAKG	TCGA-2G-AAKG-01A-11R-A430-07	TGCT	0.0227273	0		5	0	43	1	1		TCGA-2G-AAKG-01A-11D-A42Y-10	NONE							0.084	2163.77
TCGA-2G-AAKH	TCGA-2G-AAKH-01A-11R-A430-07	TGCT	0.011236	0.0212766		46	1	132	3	0		TCGA-2G-AAKH-01A-11D-A42Y-10	NONE							0.148	2435.23
TCGA-2G-AAKL	TCGA-2G-AAKL-01A-11R-A430-07	TGCT	0.0196078	0		33	0	100	1	3		TCGA-2G-AAKL-01A-11D-A42Y-10	NONE							0.365	2111.95
TCGA-2G-AAKM	TCGA-2G-AAKM-01A-11R-A430-07	TGCT	0	0		33	0	45	0	0		TCGA-2G-AAKM-01A-11D-A42Y-10	NONE							0.127	1412.43
TCGA-2G-AAL5	TCGA-2G-AAL5-01A-11R-A430-07	TGCT	0	0.0120482		82	1	208	0	0		TCGA-2G-AAL5-01A-11D-A42Y-10	NONE							0.021	3022.06
TCGA-2G-AAL7	TCGA-2G-AAL7-01A-11R-A430-07	TGCT	0	0		10	0	38	0	0		TCGA-2G-AAL7-01A-11D-A42Y-10	NONE							0.201	1522.69
TCGA-2G-AALP	TCGA-2G-AALP-01A-12R-A430-07	TGCT	0.0136986	0		25	0	108	2	1		TCGA-2G-AALP-01A-12D-A42Y-10	NONE							0.018	3223.81
TCGA-2H-A9GH	TCGA-2H-A9GH-01A-11R-A37I-31	ESCA	0.075	0		26	0	37	4	2		TCGA-2H-A9GH-01A-11D-A37C-09	Nonsense	Nonsense_Mutation	p.R213*					-0.004	339.52
TCGA-2H-A9GI	TCGA-2H-A9GI-01A-11R-A37I-31	ESCA	0.0070922	0		56	0	70	1	0		TCGA-2H-A9GI-01A-11D-A37C-09	NONE							-0.052	1159.03
TCGA-2H-A9GJ	TCGA-2H-A9GJ-01A-11R-A37I-31	ESCA	0.0151771	0.00660066		301	2	292	4	5		TCGA-2H-A9GJ-01A-11D-A37C-09	Missense	Missense_Mutation	p.A138V					-0.097	2245.43
TCGA-2H-A9GK	TCGA-2H-A9GK-01A-11R-A37I-31	ESCA	0.0227273	0		65	0	43	1	1		TCGA-2H-A9GK-01A-11D-A37C-09	Nonsense	Nonsense_Mutation	p.R196*					-0.376	573.413
TCGA-2H-A9GL	TCGA-2H-A9GL-01A-12R-A37I-31	ESCA	0.0338983	0		36	0	57	4	0		TCGA-2H-A9GL-01A-12D-A37C-09	Frame_Shift	Frame_Shift_Ins	p.L257Pfs*7					-0.507	547.795
TCGA-2H-A9GN	TCGA-2H-A9GN-01A-11R-A37I-31	ESCA	0.119048	0		25	0	37	5	5		TCGA-2H-A9GN-01A-11D-A37C-09	Frame_Shift	Frame_Shift_Del	p.R209Kfs*6					-0.451	265.688
TCGA-2H-A9GO	TCGA-2H-A9GO-01A-11R-A37I-31	ESCA	0.0131148	0.0120482		82	1	301	5	3		TCGA-2H-A9GO-01A-11D-A37C-09	Missense	Missense_Mutation	p.F113V					0	2606.58
TCGA-2H-A9GQ	TCGA-2H-A9GQ-01A-11R-A37I-31	ESCA	0	0		121	0	260	0	0		TCGA-2H-A9GQ-01A-11D-A37C-09	Missense	Missense_Mutation	p.R282W					-0.535	2501.94
TCGA-2H-A9GR	TCGA-2H-A9GR-01A-12R-A37I-31	ESCA	0.0210325	0		179	0	256	5	6		TCGA-2H-A9GR-01A-12D-A37C-09	Missense	Missense_Mutation	p.C176F					-0.363	2618.68
TCGA-2J-AAB4	TCGA-2J-AAB4-01A-12R-A41B-07	PAAD	0	0		23	0	45	0	0		TCGA-2J-AAB4-01A-12D-A40W-08	Missense	Missense_Mutation	p.Y126N					-0.286	1044.19
TCGA-2J-AAB6	TCGA-2J-AAB6-01A-11R-A41B-07	PAAD	0	0		12	0	55	0	0		TCGA-2J-AAB6-01A-11D-A40W-08	Missense	Missense_Mutation	p.R273H					-0.049	1241.52
TCGA-2J-AAB8	TCGA-2J-AAB8-01A-12R-A41B-07	PAAD	0	0		10	0	15	0	0		TCGA-2J-AAB8-01A-12D-A40W-08	Nonsense	Nonsense_Mutation	p.S166*					-0.002	754.877
TCGA-2J-AAB9	TCGA-2J-AAB9-01A-11R-A41B-07	PAAD	0	0		9	0	23	0	0		TCGA-2J-AAB9-01A-11D-A40W-08	Nonsense	Nonsense_Mutation	p.Q104*					0.034	886.388
TCGA-2J-AABA	TCGA-2J-AABA-01A-21R-A41B-07	PAAD	0.00719425	0		28	0	69	1	0		TCGA-2J-AABA-01A-21D-A40W-08	NONE							0.009	1827.46
TCGA-2J-AABE	TCGA-2J-AABE-01A-12R-A41B-07	PAAD	0	0		14	0	40	0	0		TCGA-2J-AABE-01A-12D-A40W-08	NONE							-0.419	1047.02
TCGA-2J-AABF	TCGA-2J-AABF-01A-31R-A41B-07	PAAD	0.0163934	0		29	0	60	0	2		TCGA-2J-AABF-01A-31D-A40W-08	Nonsense	Nonsense_Mutation	p.C242*					-0.06	750.244
TCGA-2J-AABH	TCGA-2J-AABH-01A-21R-A41B-07	PAAD	0	0		24	0	22	0	0		TCGA-2J-AABH-01A-21D-A40W-08	Frame_Shift	Frame_Shift_Del	p.E62Kfs*61					-0.483	562.718
TCGA-2J-AABI	TCGA-2J-AABI-01A-12R-A41B-07	PAAD	0.0144928	0		13	0	34	0	1		TCGA-2J-AABI-01A-12D-A40W-08	Frame_Shift	Frame_Shift_Ins	p.V217Gfs*31					-0.668	493.106
TCGA-2J-AABK	TCGA-2J-AABK-01A-31R-A41B-07	PAAD	0	0		16	0	48	0	0		TCGA-2J-AABK-01A-31D-A40W-08	Missense	Missense_Mutation	p.V272A					-0.173	1336.2
TCGA-2J-AABO	TCGA-2J-AABO-01A-21R-A41B-07	PAAD	0.0285714	0		10	0	34	0	2		TCGA-2J-AABO-01A-21D-A40W-08	Missense	Missense_Mutation	p.G266V					-0.428	1176.28
TCGA-2J-AABP	TCGA-2J-AABP-01A-11R-A41B-07	PAAD	0	0		53	0	132	0	0		TCGA-2J-AABP-01A-11D-A40W-08	Missense	Missense_Mutation	p.G245D					0.665	3607.05
TCGA-2J-AABT	TCGA-2J-AABT-01A-11R-A41B-07	PAAD	0.0204082	0		11	0	24	0	1		TCGA-2J-AABT-01A-11D-A40W-08	Frame_Shift	Frame_Shift_Del	p.R213Dfs*34					-0.251	588.861
TCGA-2J-AABU	TCGA-2J-AABU-01A-11R-A41B-07	PAAD	0	0		6	0	14	0	0		TCGA-2J-AABU-01A-11D-A40W-08	Missense	Missense_Mutation	p.H214R					-0.551	873.362
TCGA-2K-A9WE	TCGA-2K-A9WE-01A-11R-A38C-07	KIRP	0.0175439	0		25	0	56	1	1		TCGA-2K-A9WE-01A-11D-A382-10	NONE							0.165	1345.83
TCGA-2L-AAQA	TCGA-2L-AAQA-01A-21R-A38C-07	PAAD	0	0		27	0	67	0	0		TCGA-2L-AAQA-01A-21D-A38G-08	Missense	Missense_Mutation	p.R175H					-0.687	1019.1
TCGA-2L-AAQE	TCGA-2L-AAQE-01A-11R-A39D-07	PAAD	0	0		33	0	38	0	0		TCGA-2L-AAQE-01A-11D-A397-08	Nonsense	Nonsense_Mutation	p.Q38*					-0.524	956.441
TCGA-2L-AAQI	TCGA-2L-AAQI-01A-12R-A39D-07	PAAD	0	0		34	0	49	0	0		TCGA-2L-AAQI-01A-12D-A397-08	Missense	Missense_Mutation	p.R283P					-0.282	1178.68
TCGA-2L-AAQJ	TCGA-2L-AAQJ-01A-12R-A39D-07	PAAD	0.0185185	0		28	0	53	1	1		TCGA-2L-AAQJ-01A-12D-A397-08	Missense	Missense_Mutation	p.G266E					-0.39	1113.37
TCGA-2L-AAQL	TCGA-2L-AAQL-01A-11R-A38C-07	PAAD	0	0		8	0	23	0	0		TCGA-2L-AAQL-01A-11D-A38G-08	Splice_Site	Splice_Site	p.X126_splice					-0.31	990.318
TCGA-2L-AAQM	TCGA-2L-AAQM-01A-11R-A39D-07	PAAD	0	0		5	0	15	0	0		TCGA-2L-AAQM-01A-11D-A397-08	NONE							1.34	606.528
TCGA-2V-A95S	TCGA-2V-A95S-01A-11R-A37K-07	LIHC	0	0		3	0	26	0	0		TCGA-2V-A95S-01A-11D-A36X-10	NONE							0.031	1110.28
TCGA-2W-A8YY	TCGA-2W-A8YY-01A-11R-A37O-07	CESC	0.00628931	0.00925926		107	1	79	1	0		TCGA-2W-A8YY-01A-11D-A37N-09	Nonsense	Missense_Mutation	p.R282W	Nonsense_Mutation	p.R196*	Missense_Mutation	p.R333C	-0.023	2835.48
TCGA-2X-A9D5	TCGA-2X-A9D5-01A-11R-A430-07	TGCT	0.00970874	0		28	0	51	0	1		TCGA-2X-A9D5-01A-11D-A435-10	NONE							-0.371	1049.44
TCGA-2X-A9D6	TCGA-2X-A9D6-01A-11R-A430-07	TGCT	0	0.02		49	1	83	0	0		TCGA-2X-A9D6-01A-11D-A435-10	NONE							-0.01	1595.97
TCGA-2Y-A9GS	TCGA-2Y-A9GS-01A-12R-A38B-07	LIHC	0	0		22	0	50	0	0		TCGA-2Y-A9GS-01A-12D-A382-10	Missense	Missense_Mutation	p.R249S					-0.647	1176.44
TCGA-2Y-A9GT	TCGA-2Y-A9GT-01A-11R-A38B-07	LIHC	0	0		12	0	6	0	0		TCGA-2Y-A9GT-01A-11D-A382-10	NONE							-0.584	529.029
TCGA-2Y-A9GU	TCGA-2Y-A9GU-01A-11R-A38B-07	LIHC	0	0		9	0	12	0	0		TCGA-2Y-A9GU-01A-11D-A382-10	NONE							-0.054	583.898
TCGA-2Y-A9GV	TCGA-2Y-A9GV-01A-11R-A38B-07	LIHC	0	0		7	0	10	0	0		TCGA-2Y-A9GV-01A-11D-A382-10	NONE							-0.726	376.481
TCGA-2Y-A9GW	TCGA-2Y-A9GW-01A-11R-A38B-07	LIHC	0	0		13	0	30	0	0		TCGA-2Y-A9GW-01A-11D-A382-10	NONE							0.048	1466.67
TCGA-2Y-A9GX	TCGA-2Y-A9GX-01A-11R-A38B-07	LIHC	0	0.0833333		11	1	33	0	0		TCGA-2Y-A9GX-01A-11D-A382-10	NONE							0.016	873.939
TCGA-2Y-A9GY	TCGA-2Y-A9GY-01A-11R-A38B-07	LIHC	0	0		8	0	32	0	0		TCGA-2Y-A9GY-01A-11D-A382-10	Missense	Missense_Mutation	p.R213L					-0.619	1189.61
TCGA-2Y-A9GZ	TCGA-2Y-A9GZ-01A-11R-A39D-07	LIHC	0.0416667	0.0526316		18	1	23	2	0		TCGA-2Y-A9GZ-01A-11D-A38X-10	NONE							-0.771	630.034
TCGA-2Y-A9H0	TCGA-2Y-A9H0-01A-11R-A38B-07	LIHC	0.0285714	0		11	0	17	0	1		TCGA-2Y-A9H0-01A-11D-A382-10	NONE							-0.999	659.994
TCGA-2Y-A9H1	TCGA-2Y-A9H1-01A-11R-A38B-07	LIHC	NA	0		1	0	0	0	0		TCGA-2Y-A9H1-01A-11D-A382-10	NONE							0.066	957.502
TCGA-2Y-A9H2	TCGA-2Y-A9H2-01A-12R-A38B-07	LIHC	0	0		29	0	78	0	0		TCGA-2Y-A9H2-01A-12D-A382-10	NONE							-0.394	2035.34
TCGA-2Y-A9H3	TCGA-2Y-A9H3-01A-11R-A38B-07	LIHC	0	0		1	0	5	0	0		TCGA-2Y-A9H3-01A-11D-A382-10	NONE							0.021	1011.17
TCGA-2Y-A9H4	TCGA-2Y-A9H4-01A-11R-A38B-07	LIHC	0.142857	0		1	0	3	0	1		TCGA-2Y-A9H4-01A-11D-A382-10	Frame_Shift	Frame_Shift_Del	p.S90Pfs*33					-0.841	221.742
TCGA-2Y-A9H5	TCGA-2Y-A9H5-01A-11R-A38B-07	LIHC	0	0		15	0	35	0	0		TCGA-2Y-A9H5-01A-11D-A382-10	NONE							-0.271	1210.99
TCGA-2Y-A9H6	TCGA-2Y-A9H6-01A-11R-A39D-07	LIHC	0	0.0833333		22	2	57	0	0		TCGA-2Y-A9H6-01A-11D-A38X-10	NONE							0.024	1641.93
TCGA-2Y-A9H7	TCGA-2Y-A9H7-01A-11R-A39D-07	LIHC	0	0.030303		32	1	51	0	0		TCGA-2Y-A9H7-01A-11D-A38X-10	NONE							0.043	1561.46
TCGA-2Y-A9H8	TCGA-2Y-A9H8-01A-11R-A39D-07	LIHC	0	0		22	0	37	0	0		TCGA-2Y-A9H8-01A-11D-A38X-10	Missense	Missense_Mutation	p.G245D					-0.477	1493.53
TCGA-2Y-A9H9	TCGA-2Y-A9H9-01A-21R-A39D-07	LIHC	0	0		7	0	7	0	0		TCGA-2Y-A9H9-01A-21D-A38X-10	NONE							-0.931	320.661
TCGA-2Y-A9HA	TCGA-2Y-A9HA-01A-11R-A39D-07	LIHC	0	0		7	0	6	0	0		TCGA-2Y-A9HA-01A-11D-A38X-10	Frame_Shift	Frame_Shift_Del	p.M237Cfs*10					-0.744	137.478
TCGA-2Y-A9HB	TCGA-2Y-A9HB-01A-11R-A39D-07	LIHC	0	0		13	0	26	0	0		TCGA-2Y-A9HB-01A-11D-A38X-10	NONE							0.007	750.56
TCGA-2Z-A9J1	TCGA-2Z-A9J1-01A-11R-A38C-07	KIRP	0	0.0555556		17	1	42	0	0		TCGA-2Z-A9J1-01A-11D-A382-10	NONE							0.67	1281.63
TCGA-2Z-A9J2	TCGA-2Z-A9J2-01A-11R-A38C-07	KIRP	0	0		1	0	8	0	0		TCGA-2Z-A9J2-01A-11D-A382-10	NONE							0.167	1150.96
TCGA-2Z-A9J3	TCGA-2Z-A9J3-01A-12R-A38C-07	KIRP	0	0		41	0	76	0	0		TCGA-2Z-A9J3-01A-12D-A382-10	NONE							0.896	1952.59
TCGA-2Z-A9J5	TCGA-2Z-A9J5-01A-21R-A38C-07	KIRP	0	0		4	0	22	0	0		TCGA-2Z-A9J5-01A-21D-A382-10	NONE							0.621	1177.25
TCGA-2Z-A9J6	TCGA-2Z-A9J6-01A-11R-A38C-07	KIRP	0.00884956	0		16	0	56	1	0		TCGA-2Z-A9J6-01A-11D-A382-10	NONE							0.8	1657.67
TCGA-2Z-A9J7	TCGA-2Z-A9J7-01A-11R-A38C-07	KIRP	0.0151515	0		22	0	65	0	2		TCGA-2Z-A9J7-01A-11D-A382-10	NONE							0.794	2194.69
TCGA-2Z-A9J8	TCGA-2Z-A9J8-01A-11R-A42S-07	KIRP	0	0		59	0	110	0	0		TCGA-2Z-A9J8-01A-11D-A42J-10	NONE							-0.013	1634.72
TCGA-2Z-A9JD	TCGA-2Z-A9JD-01A-11R-A42S-07	KIRP	0.0144928	0.030303		32	1	34	0	1		TCGA-2Z-A9JD-01A-11D-A42J-10	NONE							0.712	1063.28
TCGA-2Z-A9JE	TCGA-2Z-A9JE-01A-11R-A42S-07	KIRP	0.0181818	0.111111		8	1	27	0	1		TCGA-2Z-A9JE-01A-11D-A42J-10	NONE							0.798	1626.86
TCGA-2Z-A9JG	TCGA-2Z-A9JG-01A-11R-A42S-07	KIRP	0	0		26	0	36	0	0		TCGA-2Z-A9JG-01A-11D-A42J-10	NONE							0.045	949.701
TCGA-2Z-A9JI	TCGA-2Z-A9JI-01A-11R-A42S-07	KIRP	0.00813008	0		34	0	61	1	0		TCGA-2Z-A9JI-01A-11D-A42J-10	NONE							-0.396	1287.36
TCGA-2Z-A9JJ	TCGA-2Z-A9JJ-01A-11R-A42S-07	KIRP	0.00740741	0		45	0	67	1	0		TCGA-2Z-A9JJ-01A-11D-A42J-10	NONE							-0.024	952.381
TCGA-2Z-A9JK	TCGA-2Z-A9JK-01A-11R-A42S-07	KIRP	0	0		28	0	56	0	0		TCGA-2Z-A9JK-01A-11D-A42J-10	NONE							0.004	1216.6
TCGA-2Z-A9JL	TCGA-2Z-A9JL-01A-11R-A42S-07	KIRP	0.047619	0.0952381		19	2	20	0	2		TCGA-2Z-A9JL-01A-11D-A42J-10	NONE							0.007	789.344
TCGA-2Z-A9JM	TCGA-2Z-A9JM-01A-12R-A42S-07	KIRP	0.0149254	0.047619		20	1	33	0	1		TCGA-2Z-A9JM-01A-12D-A42J-10	NONE							0.539	1448.07
TCGA-2Z-A9JN	TCGA-2Z-A9JN-01A-21R-A42S-07	KIRP	0	0		40	0	33	0	0		TCGA-2Z-A9JN-01A-21D-A42J-10	NONE							-0.001	901.541
TCGA-2Z-A9JO	TCGA-2Z-A9JO-01A-11R-A42S-07	KIRP	0	0		11	0	24	0	0		TCGA-2Z-A9JO-01A-11D-A42J-10	NONE							0.008	663.298
TCGA-2Z-A9JP	TCGA-2Z-A9JP-01A-11R-A42S-07	KIRP	0	0		4	0	9	0	0		TCGA-2Z-A9JP-01A-11D-A42J-10	NONE							0.75	998.83
TCGA-2Z-A9JQ	TCGA-2Z-A9JQ-01A-11R-A42S-07	KIRP	0	NA		0	0	1	0	0		TCGA-2Z-A9JQ-01A-11D-A42J-10	NONE							0.783	837.626
TCGA-2Z-A9JR	TCGA-2Z-A9JR-01A-12R-A42S-07	KIRP	0	0		34	0	45	0	0		TCGA-2Z-A9JR-01A-12D-A42J-10	NONE							0.672	1178.42
TCGA-2Z-A9JS	TCGA-2Z-A9JS-01A-21R-A42S-07	KIRP	0.00591716	0		55	0	84	0	1		TCGA-2Z-A9JS-01A-21D-A42J-10	NONE							0.67	1369.7
TCGA-2Z-A9JT	TCGA-2Z-A9JT-01A-11R-A42S-07	KIRP	0	NA		0	0	1	0	0		TCGA-2Z-A9JT-01A-11D-A42J-10	NONE							0.512	997.072
TCGA-30-1714	TCGA-30-1714-01A-02R-1567-13	OV	0	0		45	0	61	0	0		TCGA-30-1714-01A-02W-0633-09	Missense	Missense_Mutation	p.P151R					-0.598
TCGA-30-1718	TCGA-30-1718-01A-01R-1567-13	OV	0	0.0238095		82	2	31	0	0		TCGA-30-1718-01A-01W-0633-09	Nonsense	Nonsense_Mutation	p.E294*					-0.599	544.43
TCGA-30-1853	TCGA-30-1853-01A-02R-1567-13	OV	0.00363636	0		156	0	137	0	1		TCGA-30-1853-01A-02W-0699-08	Missense	Missense_Mutation	p.G245D					0.593
TCGA-30-1857	TCGA-30-1857-01A-02R-1569-13	OV	0	0		31	0	41	0	0		TCGA-30-1857-01A-02W-0639-09	Missense	Missense_Mutation	p.Y163C					-0.693	2992.15
TCGA-30-1862	TCGA-30-1862-01A-02R-1568-13	OV	0.037037	0		58	0	52	3	1		TCGA-30-1862-01A-02W-0699-08	Splice_Site	Splice_Site	p.X224_splice					0.775	628.778
TCGA-30-1891	TCGA-30-1891-01A-01R-1568-13	OV	0.00671141	0.00352113		283	1	222	2	1		TCGA-30-1891-01A-01W-0699-08	Missense	Missense_Mutation	p.L194R					-0.775	3322.99
TCGA-31-1950	TCGA-31-1950-01A-01R-1568-13	OV	0.00205058	0.00622084		639	4	730	2	1		TCGA-31-1950-01A-01W-0699-08	Missense	Missense_Mutation	p.I195T					-0.353
TCGA-31-1953	TCGA-31-1953-01A-01R-1568-13	OV	0.0909091	0.0238095		164	4	105	14	7		TCGA-31-1953-01A-01W-0699-08	Frame_Shift	Frame_Shift_Del	p.Q100Gfs*37					1.02	1103.24
TCGA-31-1959	TCGA-31-1959-01A-01R-1568-13	OV	0.0018622	0.0122951		241	3	268	1	0		TCGA-31-1959-01A-01W-0699-08	Missense	Missense_Mutation	p.C238F					-0.277	3146.94
TCGA-32-1970	TCGA-32-1970-01A-01R-1850-01	GBM	0	0		112	0	144	0	0		TCGA-32-1970-01A-01D-1494-08	Missense	Missense_Mutation	p.R267P					-0.058	1953.48
TCGA-32-1980	TCGA-32-1980-01A-01R-1850-01	GBM	0.00775194	0.0185185		53	1	64	1	0		TCGA-32-1980-01A-01D-1696-08	NONE							0.083	1076.48
TCGA-32-1982	TCGA-32-1982-01A-01R-1850-01	GBM	0	0		23	0	29	0	0		TCGA-32-1982-01A-01D-1494-08	NONE							-0.009	1277.57
TCGA-32-2615	TCGA-32-2615-01A-01R-1850-01	GBM	0.00793651	0		117	0	125	0	2		TCGA-32-2615-01A-01D-1495-08	NONE							0.134	1574.08
TCGA-32-2616	TCGA-32-2616-01A-01R-1850-01	GBM	0	0.0208333		141	3	130	0	0		TCGA-32-2616-01A-01D-1495-08	Missense	Missense_Mutation	p.R175H					-0.792	1375.68
TCGA-32-2632	TCGA-32-2632-01A-01R-1850-01	GBM	0.00265252	0.00645161		154	1	188	0	1		TCGA-32-2632-01A-01D-1495-08	NONE							-0.038	2772.04
TCGA-32-2634	TCGA-32-2634-01A-01R-1850-01	GBM	0.0123119	0.00323625		308	1	361	4	5		TCGA-32-2634-01A-01D-1495-08	Missense	Missense_Mutation	p.I254S					-0.006	3686.9
TCGA-32-2638	TCGA-32-2638-01A-01R-1850-01	GBM	0	0.0113636		174	2	203	0	0		TCGA-32-2638-01A-01D-1495-08	NONE							-0.082	2035.38
TCGA-32-4213	TCGA-32-4213-01A-01R-1850-01	GBM	0	0.0238095		41	1	42	0	0		TCGA-32-4213-01A-01D-1353-08	NONE							-0.014	1888.11
TCGA-32-5222	TCGA-32-5222-01A-01R-1850-01	GBM	0.00558659	0		77	0	89	1	0		TCGA-32-5222-01A-01D-1486-08	NONE							-0.028	1259.43
TCGA-33-4532	TCGA-33-4532-01A-01R-1201-07	LUSC	0.0026178	0.0208333		94	2	381	1	1		TCGA-33-4532-01A-01D-1267-08	Missense	Missense_Mutation	p.M237I					0.158	4602.68
TCGA-33-4533	TCGA-33-4533-01A-01R-1201-07	LUSC	0	NA		0	0	13	0	0		TCGA-33-4533-01A-01D-1267-08	Nonsense	Nonsense_Mutation	p.E298*					0.09	227.646
TCGA-33-4538	TCGA-33-4538-01A-01R-1201-07	LUSC	0	0.0461538		62	3	281	0	0		TCGA-33-4538-01A-01D-1267-08	Missense	Missense_Mutation	p.H214R					0.235	4214.97
TCGA-33-4547	TCGA-33-4547-01A-01R-1201-07	LUSC	0	0.05		19	1	85	0	0		TCGA-33-4547-01A-01D-1267-08	Missense	Missense_Mutation	p.E271K					-0.491	1507.3
TCGA-33-4566	TCGA-33-4566-01A-01R-1443-07	LUSC	0	0		8	0	54	0	0		TCGA-33-4566-01A-01D-1441-08	Missense	Missense_Mutation	p.K164E					-0.038	2315.79
TCGA-33-4582	TCGA-33-4582-01A-01R-1443-07	LUSC	0	0		5	0	43	0	0		TCGA-33-4582-01A-01D-1441-08	Missense	Missense_Mutation	p.P278S					-0.274	896.363
TCGA-33-4583	TCGA-33-4583-01A-01R-1443-07	LUSC	0.0110701	0		26	0	134	2	1		TCGA-33-4583-01A-01D-1441-08	Missense	Missense_Mutation	p.R249W	Missense_Mutation	p.R158L			-0.219	4727.97
TCGA-33-4586	TCGA-33-4586-01A-01R-1443-07	LUSC	0.00253165	0.0192308		51	1	197	1	0		TCGA-33-4586-01A-01D-1441-08	Missense	Missense_Mutation	p.R248Q					-0.312	2471.37
TCGA-33-4587	TCGA-33-4587-01A-11R-2125-07	LUSC	0.00421053	0.0155642		253	4	473	2	2		TCGA-33-4587-01A-11D-2122-08	Missense	Missense_Mutation	p.C242G					-0.775	6375.5
TCGA-33-4589	TCGA-33-4589-01A-01R-1443-07	LUSC	0	NA		0	0	2	0	0		TCGA-33-4589-01A-01D-1441-08	NONE							0.075	99.3377
TCGA-33-6738	TCGA-33-6738-01A-11R-1949-07	LUSC	0.047619	0		3	0	10	1	0		TCGA-33-6738-01A-11D-1945-08	Splice_Site	Splice_Site	p.X125_splice					-0.368	223.019
TCGA-33-A4WN	TCGA-33-A4WN-01A-11R-A262-07	LUSC	0.00552486	0.03125		62	2	180	0	2		TCGA-33-A4WN-01A-11D-A25L-08	Missense	Missense_Mutation	p.G245C					-0.009	2578.8
TCGA-33-A5GW	TCGA-33-A5GW-01A-11R-A27Q-07	LUSC	0.0204082	0		4	0	24	1	0		TCGA-33-A5GW-01A-11D-A27K-08	Frame_Shift	Frame_Shift_Del	p.S46*					-0.811	723.389
TCGA-33-AAS8	TCGA-33-AAS8-01A-11R-A405-07	LUSC	0	0		51	0	105	0	0		TCGA-33-AAS8-01A-11D-A401-08	Missense	Missense_Mutation	p.P190L					-0.593	2183.22
TCGA-33-AASB	TCGA-33-AASB-01A-11R-A405-07	LUSC	0.003861	0.0379747		76	3	129	0	1		TCGA-33-AASB-01A-11D-A401-08	Missense	Missense_Mutation	p.V157F					-0.305	2129.53
TCGA-33-AASD	TCGA-33-AASD-01A-11R-A405-07	LUSC	0.0789474	0.0555556		17	1	35	1	5		TCGA-33-AASD-01A-11D-A401-08	Splice_Site	Splice_Site	p.X125_splice					0.473	765.919
TCGA-33-AASI	TCGA-33-AASI-01A-22R-A405-07	LUSC	0	0.0181818		54	1	100	0	0		TCGA-33-AASI-01A-22D-A401-08	Missense	Missense_Mutation	p.H179R					0.086	3253.64
TCGA-33-AASJ	TCGA-33-AASJ-01A-11R-A405-07	LUSC	0.0666667	0		7	0	7	0	1		TCGA-33-AASJ-01A-11D-A401-08	Splice_Site	Splice_Site	p.X307_splice					-0.442	425.791
TCGA-33-AASL	TCGA-33-AASL-01A-11R-A405-07	LUSC	0	0.0666667		14	1	20	0	0		TCGA-33-AASL-01A-11D-A401-08	Missense	Missense_Mutation	p.R175G					-0.396	1542.37
TCGA-34-2596	TCGA-34-2596-01A-01R-0851-07	LUSC	0.0188679	0		7	0	26	1	0		TCGA-34-2596-01A-01D-1522-08	Nonsense	Nonsense_Mutation	p.K305*					0.554	459.207
TCGA-34-2600	TCGA-34-2600-01A-01R-0851-07	LUSC	0	0.0769231		36	3	140	0	0		TCGA-34-2600-01A-01D-1522-08	Missense	Missense_Mutation	p.G266V					-0.595	2530.45
TCGA-34-2608	TCGA-34-2608-01A-02R-0851-07	LUSC	0	0.0434783		22	1	104	0	0		TCGA-34-2608-01A-02D-1522-08	Missense	Missense_Mutation	p.R158L					-0.289	1664.06
TCGA-34-5232	TCGA-34-5232-01A-21R-1820-07	LUSC	0.008	0.0333333		29	1	186	2	1		TCGA-34-5232-01A-21D-1817-08	Missense	Missense_Mutation	p.D281Y					-0.067	1950.09
TCGA-34-5234	TCGA-34-5234-01A-01R-1635-07	LUSC	0.012987	0.1		9	1	38	0	1		TCGA-34-5234-01A-01D-1632-08	NONE							-0.042	631.493
TCGA-34-5236	TCGA-34-5236-01A-21R-1820-07	LUSC	0.00348432	0		33	0	143	1	0		TCGA-34-5236-01A-21D-1817-08	Missense	Missense_Mutation	p.K132R					0.001	1488.07
TCGA-34-5239	TCGA-34-5239-01A-21R-1820-07	LUSC	0.0246305	0.0416667		23	1	99	2	3		TCGA-34-5239-01A-21D-1817-08	Splice_Site	Splice_Site	p.X125_splice					-0.074	865.572
TCGA-34-5240	TCGA-34-5240-01A-01R-1443-07	LUSC	0.00465116	0		32	0	107	1	0		TCGA-34-5240-01A-01D-1441-08	Missense	Missense_Mutation	p.G245S					-0.157	1521.25
TCGA-34-5241	TCGA-34-5241-01A-01R-1443-07	LUSC	0.0645161	0		6	0	29	2	2		TCGA-34-5241-01A-01D-1441-08	Nonsense	Nonsense_Mutation	p.E204*					0.232	460.7
TCGA-34-5927	TCGA-34-5927-01A-11R-1820-07	LUSC	0.111111	0.1		9	1	28	4	3		TCGA-34-5927-01A-11D-1817-08	Nonsense	Nonsense_Mutation	p.S183*					-0.063	423.864
TCGA-34-5928	TCGA-34-5928-01A-11R-1820-07	LUSC	0.00960219	0.0185185		106	2	361	3	4		TCGA-34-5928-01A-11D-1817-08	Missense	Missense_Mutation	p.G262V					-0.018	3356.41
TCGA-34-5929	TCGA-34-5929-01A-11R-1820-07	LUSC	0.00292569	0.0186335		158	3	852	4	1		TCGA-34-5929-01A-11D-1817-08	Missense	Missense_Mutation	p.R282W					-0.073	7873.19
TCGA-34-7107	TCGA-34-7107-01A-11R-1949-07	LUSC	0	0.00990099		100	1	295	0	0		TCGA-34-7107-01A-11D-1945-08	Missense	Missense_Mutation	p.R158L	Missense_Mutation	p.T155P			-0.048	3955.67
TCGA-34-8454	TCGA-34-8454-01A-11R-2326-07	LUSC	0.00729927	0		57	0	68	0	1		TCGA-34-8454-01A-11D-2323-08	Missense	Missense_Mutation	p.H179Y					-0.411	1538.81
TCGA-34-8455	TCGA-34-8455-01A-11R-2326-07	LUSC	0	0		32	0	54	0	0		TCGA-34-8455-01A-11D-2323-08	Missense	Missense_Mutation	p.R249S					-0.405	1122.72
TCGA-34-8456	TCGA-34-8456-01A-21R-2326-07	LUSC	0.008	0		22	0	62	1	0		TCGA-34-8456-01A-21D-2323-08	NONE							-0.477	1385.46
TCGA-34-A5IX	TCGA-34-A5IX-01A-12R-A27Q-07	LUSC	0	0		11	0	37	0	0		TCGA-34-A5IX-01A-12D-A27K-08	Missense	Missense_Mutation	p.A159V					-0.246	1347.41
TCGA-35-3615	TCGA-35-3615-01A-01R-0946-07	LUAD	0	0.0103093		96	1	175	0	0		TCGA-35-3615-01A-01D-1040-01	NONE							-0.01	2469.46
TCGA-35-4122	TCGA-35-4122-01A-01R-1107-07	LUAD	0	0		8	0	39	0	0		TCGA-35-4122-01A-01D-1105-08	Splice_Site	Missense_Mutation	p.R249M	Splice_Site	p.X224_splice			-0.234	702.01
TCGA-35-4123	TCGA-35-4123-01A-01R-1107-07	LUAD	0	0		1	0	26	0	0		TCGA-35-4123-01A-01D-1105-08	Nonsense	Nonsense_Mutation	p.W146*					-0.337	425.935
TCGA-35-5375	TCGA-35-5375-01A-01R-1628-07	LUAD	0.0222222	0		11	0	22	0	1		TCGA-35-5375-01A-01D-1625-08	Missense	Missense_Mutation	p.S241F					0.46	1923.42
TCGA-37-3783	TCGA-37-3783-01A-01R-1201-07	LUSC	0.030303	0		8	0	32	2	0		TCGA-37-3783-01A-01D-1267-08	Missense	Missense_Mutation	p.R273H					-0.382	717.514
TCGA-37-3789	TCGA-37-3789-01A-01R-0980-07	LUSC	0.0222222	0		3	0	22	1	0		TCGA-37-3789-01A-01D-0983-08	Nonsense	Nonsense_Mutation	p.R65*					-0.622	223.334
TCGA-37-3792	TCGA-37-3792-01A-01R-0980-07	LUSC	0	0		31	0	106	0	0		TCGA-37-3792-01A-01D-0983-08	Missense	Missense_Mutation	p.G244V					-0.187	1953.22
TCGA-37-4129	TCGA-37-4129-01A-01R-1100-07	LUSC	0	0.142857		6	1	26	0	0		TCGA-37-4129-01A-01D-1352-08	NONE							0.041	375.045
TCGA-37-4130	TCGA-37-4130-01A-01R-1100-07	LUSC	0	0		1	0	35	0	0		TCGA-37-4130-01A-01D-1352-08	Missense	Missense_Mutation	p.H193R	Missense_Mutation	p.V216L			-0.104	1207.47
TCGA-37-4132	TCGA-37-4132-01A-01R-1100-07	LUSC	0	0.0714286		13	1	66	0	0		TCGA-37-4132-01A-01D-1352-08	Missense	Missense_Mutation	p.G245V					-0.59	1275.52
TCGA-37-4135	TCGA-37-4135-01A-01R-1100-07	LUSC	0	0		1	0	13	0	0		TCGA-37-4135-01A-01D-1352-08	Nonsense	Nonsense_Mutation	p.E68*					-0.611	381.077
TCGA-37-4141	TCGA-37-4141-01A-02R-1100-07	LUSC	0.00278552	0.0196078		50	1	179	0	1		TCGA-37-4141-01A-02D-1352-08	Missense	Missense_Mutation	p.C242F					-0.651	2287.32
TCGA-37-5819	TCGA-37-5819-01A-01R-1635-07	LUSC	0	0.0625		30	2	81	0	0		TCGA-37-5819-01A-01D-1632-08	Missense	Missense_Mutation	p.C242F					-0.563	2191.3
TCGA-37-A5EL	TCGA-37-A5EL-01A-11R-A26W-07	LUSC	0.0105263	0		37	0	94	1	1		TCGA-37-A5EL-01A-11D-A26M-08	Missense	Missense_Mutation	p.N131I					-0.145	1982.66
TCGA-37-A5EM	TCGA-37-A5EM-01A-21R-A27Q-07	LUSC	0.0133333	0		28	0	74	1	1		TCGA-37-A5EM-01A-21D-A27K-08	Missense	Missense_Mutation	p.R174W						1701.41
TCGA-37-A5EN	TCGA-37-A5EN-01A-21R-A26W-07	LUSC	0.0153846	0		12	0	32	1	0		TCGA-37-A5EN-01A-21D-A26M-08	Missense	Missense_Mutation	p.G245C					-0.509	1485.71
TCGA-38-4626	TCGA-38-4626-01A-01R-1206-07	LUAD	0.00414938	0		61	0	120	1	0		TCGA-38-4626-01A-01D-1553-08	NONE							0.027	984.56
TCGA-38-4627	TCGA-38-4627-01A-01R-1206-07	LUAD	0	0.0172414		57	1	106	0	0		TCGA-38-4627-01A-01D-1553-08	NONE							0.012	1349.14
TCGA-38-4628	TCGA-38-4628-01A-01R-1206-07	LUAD	0.00343643	0.0238095		82	2	145	0	1		TCGA-38-4628-01A-01D-1265-08	NONE							0.471	2236.09
TCGA-38-4631	TCGA-38-4631-01A-01R-1755-07	LUAD	0	0		2	0	7	0	0		TCGA-38-4631-01A-01D-1753-08	NONE							-0.239	92.6015
TCGA-38-4632	TCGA-38-4632-01A-01R-1755-07	LUAD	0	0		11	0	25	0	0		TCGA-38-4632-01A-01D-1753-08	Missense	Missense_Mutation	p.A159P					-0.455	714.968
TCGA-38-6178	TCGA-38-6178-01A-11R-1755-07	LUAD	0	0		32	0	66	0	0		TCGA-38-6178-01A-11D-1753-08	Missense	Missense_Mutation	p.R283P					-0.246	1918.88
TCGA-38-7271	TCGA-38-7271-01A-11R-2039-07	LUAD	0	0		31	0	50	0	0		TCGA-38-7271-01A-11D-2036-08	NONE							0.058	1827.64
TCGA-38-A44F	TCGA-38-A44F-01A-11R-A24H-07	LUAD	0	0		13	0	20	0	0		TCGA-38-A44F-01A-11D-A24D-08	NONE							-0.004	1143.26
TCGA-39-5011	TCGA-39-5011-01A-01R-1443-07	LUSC	0.00238663	0		56	0	209	1	0		TCGA-39-5011-01A-01D-1441-08	Missense	Missense_Mutation	p.L194H					0.331	3257.51
TCGA-39-5016	TCGA-39-5016-01A-01R-1443-07	LUSC	0.00561798	0.0166667		59	1	177	1	1		TCGA-39-5016-01A-01D-1441-08	Missense	Missense_Mutation	p.R175G					-0.318	2402.5
TCGA-39-5019	TCGA-39-5019-01A-01R-1820-07	LUSC	0.0144928	0		11	0	34	1	0		TCGA-39-5019-01A-01D-1817-08	Nonsense	Nonsense_Mutation	p.E271*					-0.097	418.297
TCGA-39-5021	TCGA-39-5021-01A-01R-1443-07	LUSC	0	0.03125		31	1	114	0	0		TCGA-39-5021-01A-01D-1441-08	Missense	Missense_Mutation	p.C141W					0.073	2178.83
TCGA-39-5022	TCGA-39-5022-01A-21R-1820-07	LUSC	0	0		14	0	66	0	0		TCGA-39-5022-01A-21D-1817-08	Frame_Shift	Frame_Shift_Del	p.S46Tfs*5					0	851.339
TCGA-39-5024	TCGA-39-5024-01A-21R-1820-07	LUSC	0.0588235	0		6	0	32	0	4		TCGA-39-5024-01A-21D-1817-08	Splice_Site	Splice_Site	p.X307_splice					-0.299	491.325
TCGA-39-5028	TCGA-39-5028-01A-01R-1443-07	LUSC	0.010101	0		23	0	49	0	1		TCGA-39-5028-01A-01D-1441-08	Missense	Missense_Mutation	p.P278L					-0.095	1086.74
TCGA-39-5029	TCGA-39-5029-01A-01R-1443-07	LUSC	0.0196078	0		6	0	25	0	1		TCGA-39-5029-01A-01D-1441-08	Nonsense	Nonsense_Mutation	p.R213*					-0.166	353.982
TCGA-39-5031	TCGA-39-5031-01A-01R-1443-07	LUSC	0	0		6	0	34	0	0		TCGA-39-5031-01A-01D-1441-08	Nonsense	Nonsense_Mutation	p.Y103*					-0.049	535.206
TCGA-39-5034	TCGA-39-5034-01A-01R-1443-07	LUSC	0	0		5	0	15	0	0		TCGA-39-5034-01A-01D-1441-08	Nonsense	Nonsense_Mutation	p.E198*					-0.373	302.158
TCGA-39-5035	TCGA-39-5035-01A-01R-1443-07	LUSC	0.004329	0		37	0	115	0	1		TCGA-39-5035-01A-01D-1441-08	Missense	Missense_Mutation	p.R158H					-0.316	2687.19
TCGA-39-5036	TCGA-39-5036-01A-01R-1443-07	LUSC	0.125	0		1	0	7	1	1		TCGA-39-5036-01A-01D-1441-08	Frame_Shift	Frame_Shift_Ins	p.Q144Tfs*5					0.025	242.106
TCGA-39-5037	TCGA-39-5037-01A-01R-1443-07	LUSC	0.00558659	0		6	0	89	1	0		TCGA-39-5037-01A-01D-1441-08	Missense	Missense_Mutation	p.H179D					-0.043	2385.48
TCGA-39-5039	TCGA-39-5039-01A-01R-1443-07	LUSC	0	0		9	0	28	0	0		TCGA-39-5039-01A-01D-1441-08	Splice_Site	Splice_Site	p.X125_splice					-0.052	690.604
TCGA-39-5040	TCGA-39-5040-01A-21R-2125-07	LUSC	0.025	0.0714286		13	1	39	0	2		TCGA-39-5040-01A-21D-2122-08	Splice_Site	Splice_Site	p.X125_splice					-0.429	430.478
TCGA-3A-A9I5	TCGA-3A-A9I5-01A-11R-A38C-07	PAAD	0	0		14	0	37	0	0		TCGA-3A-A9I5-01A-11D-A38G-08	NONE							0.107	1827.13
TCGA-3A-A9I7	TCGA-3A-A9I7-01A-21R-A38C-07	PAAD	0	0.030303		32	1	59	0	0		TCGA-3A-A9I7-01A-21D-A38G-08	NONE							-0.056	1155.11
TCGA-3A-A9I9	TCGA-3A-A9I9-01A-11R-A38C-07	PAAD	0	0		10	0	29	0	0		TCGA-3A-A9I9-01A-11D-A38G-08	Missense	Missense_Mutation	p.G245S					-0.347	955.807
TCGA-3A-A9IB	TCGA-3A-A9IB-01A-21R-A39D-07	PAAD	0	0		24	0	64	0	0		TCGA-3A-A9IB-01A-21D-A397-08	Missense	Missense_Mutation	p.Y220C					-0.39	901.34
TCGA-3A-A9IC	TCGA-3A-A9IC-01A-11R-A38C-07	PAAD	0	0		12	0	23	0	0		TCGA-3A-A9IC-01A-11D-A38G-08	Frame_Shift	Frame_Shift_Del	p.V122Dfs*26					-0.407	612.84
TCGA-3A-A9IH	TCGA-3A-A9IH-01A-12R-A39D-07	PAAD	0	0		21	0	62	0	0		TCGA-3A-A9IH-01A-12D-A397-08	Missense	Missense_Mutation	p.V143E					-0.433	900.978
TCGA-3A-A9IJ	TCGA-3A-A9IJ-01A-11R-A39D-07	PAAD	0	0		4	0	14	0	0		TCGA-3A-A9IJ-01A-11D-A397-08	NONE							0.017	328.767
TCGA-3A-A9IL	TCGA-3A-A9IL-01A-11R-A38C-07	PAAD	0	0		21	0	53	0	0		TCGA-3A-A9IL-01A-11D-A38G-08	NONE							0.537	1056.84
TCGA-3A-A9IN	TCGA-3A-A9IN-01A-11R-A39D-07	PAAD	0.0243902	0		7	0	20	0	1		TCGA-3A-A9IN-01A-11D-A397-08	NONE							-0.12	514.434
TCGA-3A-A9IO	TCGA-3A-A9IO-01A-11R-A38C-07	PAAD	0	0		7	0	17	0	0		TCGA-3A-A9IO-01A-11D-A38G-08	NONE							0.572	434.502
TCGA-3A-A9IR	TCGA-3A-A9IR-01A-11R-A38C-07	PAAD	0.0344828	0		11	0	14	0	1		TCGA-3A-A9IR-01A-11D-A38G-08	NONE							-0.011	395.908
TCGA-3A-A9IS	TCGA-3A-A9IS-01A-21R-A39D-07	PAAD	0	0		14	0	20	0	0		TCGA-3A-A9IS-01A-21D-A397-08	NONE							0.072	339.846
TCGA-3A-A9IV	TCGA-3A-A9IV-01A-11R-A41B-07	PAAD	0	0		19	0	26	0	0		TCGA-3A-A9IV-01A-11D-A40W-08	NONE							1.42	874.982
TCGA-3A-A9IX	TCGA-3A-A9IX-01A-11R-A41B-07	PAAD	0	0		21	0	62	0	0		TCGA-3A-A9IX-01A-11D-A40W-08	Frame_Shift	Frame_Shift_Del	p.P152Rfs*18					-0.048	963.349
TCGA-3A-A9IZ	TCGA-3A-A9IZ-01A-12R-A41B-07	PAAD	0	0.125		7	1	16	0	0		TCGA-3A-A9IZ-01A-12D-A40W-08	Missense	Missense_Mutation	p.S241Y					-0.629	588.848
TCGA-3A-A9J0	TCGA-3A-A9J0-01A-11R-A41B-07	PAAD	0	0		7	0	27	0	0		TCGA-3A-A9J0-01A-11D-A40W-08	Splice_Site	Splice_Site	p.X187_splice					-0.411	504.357
TCGA-3B-A9HI	TCGA-3B-A9HI-01A-11R-A38C-07	SARC	0	0		10	0	25	0	0		TCGA-3B-A9HI-01A-11D-A387-09	NONE							-1.19	798.419
TCGA-3B-A9HJ	TCGA-3B-A9HJ-01A-11R-A38C-07	SARC	0.0266667	0		36	0	73	2	2		TCGA-3B-A9HJ-01A-11D-A387-09	NONE							-0.004	2002.34
TCGA-3B-A9HL	TCGA-3B-A9HL-01A-11R-A38C-07	SARC	0	0		20	0	69	0	0		TCGA-3B-A9HL-01A-11D-A387-09	NONE							-0.326	1263.32
TCGA-3B-A9HO	TCGA-3B-A9HO-01A-11R-A38C-07	SARC	0	0		10	0	33	0	0		TCGA-3B-A9HO-01A-11D-A387-09	NONE							-0.188	1606.18
TCGA-3B-A9HP	TCGA-3B-A9HP-01A-11R-A38C-07	SARC	0	0		19	0	52	0	0		TCGA-3B-A9HP-01A-11D-A387-09	Splice_Site	Splice_Site	p.X126_splice					-0.741	1185.88
TCGA-3B-A9HQ	TCGA-3B-A9HQ-01A-11R-A38C-07	SARC	0	0		2	0	17	0	0		TCGA-3B-A9HQ-01A-11D-A387-09	Splice_Site	Splice_Site	p.X187_splice					-0.8	285.569
TCGA-3B-A9HS	TCGA-3B-A9HS-01A-11R-A39D-07	SARC	0	0.0185185		53	1	117	0	0		TCGA-3B-A9HS-01A-11D-A38Z-09	NONE							0.263	1676.28
TCGA-3B-A9HT	TCGA-3B-A9HT-01A-11R-A39D-07	SARC	0.0454545	0		10	0	21	2	0		TCGA-3B-A9HT-01A-11D-A38Z-09	Nonsense	Nonsense_Mutation	p.W91*					-0.008	444.444
TCGA-3B-A9HU	TCGA-3B-A9HU-01A-11R-A39D-07	SARC	0	0.02		49	1	65	0	0		TCGA-3B-A9HU-01A-11D-A38Z-09	Splice_Site	Splice_Site	p.X261_splice					-0.647	871.924
TCGA-3B-A9HV	TCGA-3B-A9HV-01A-11R-A39D-07	SARC	0	0.0344828		56	2	90	0	0		TCGA-3B-A9HV-01A-11D-A38Z-09	Missense	Missense_Mutation	p.E224D	Missense_Mutation	p.L194R			0.035	1558.57
TCGA-3B-A9HX	TCGA-3B-A9HX-01A-11R-A39D-07	SARC	0.00990099	0		37	0	50	0	1		TCGA-3B-A9HX-01A-11D-A38Z-09	Missense	Missense_Mutation	p.R156G					-0.45	747.212
TCGA-3B-A9HZ	TCGA-3B-A9HZ-01A-11R-A39D-07	SARC	0	0.030303		32	1	42	0	0		TCGA-3B-A9HZ-01A-11D-A38Z-09	Missense	Missense_Mutation	p.C275Y					-0.659	755.319
TCGA-3B-A9I1	TCGA-3B-A9I1-01A-11R-A39D-07	SARC	0	0.0588235		48	3	94	0	0		TCGA-3B-A9I1-01A-11D-A38Z-09	Missense	Missense_Mutation	p.G244S					-0.683	1151.17
TCGA-3B-A9I3	TCGA-3B-A9I3-01A-11R-A39D-07	SARC	0	0		54	0	79	0	0		TCGA-3B-A9I3-01A-11D-A38Z-09	Missense	Missense_Mutation	p.R175H					-0.23	1286.79
TCGA-3C-AAAU	TCGA-3C-AAAU-01A-11R-A41B-07	BRCA	0.00909091	0.0138889		71	1	109	0	2		TCGA-3C-AAAU-01A-11D-A41F-09	NONE							-0.567	1385.53
TCGA-3C-AALI	TCGA-3C-AALI-01A-11R-A41B-07	BRCA	0	0		11	0	13	0	0		TCGA-3C-AALI-01A-11D-A41F-09	Nonsense	Nonsense_Mutation	p.S183*					-0.525	414.356
TCGA-3C-AALJ	TCGA-3C-AALJ-01A-31R-A41B-07	BRCA	0	0		7	0	28	0	0		TCGA-3C-AALJ-01A-31D-A41F-09	NONE							-0.694	1289.21
TCGA-3C-AALK	TCGA-3C-AALK-01A-11R-A41B-07	BRCA	0.0144928	0.0263158		37	1	68	1	1		TCGA-3C-AALK-01A-11D-A41F-09	NONE							-0.644	1418.29
TCGA-3E-AAAY	TCGA-3E-AAAY-01A-11R-A38C-07	PAAD	0	0		8	0	17	0	0		TCGA-3E-AAAY-01A-11D-A38G-08	Nonsense	Nonsense_Mutation	p.E294*					-0.015	657.24
TCGA-3E-AAAZ	TCGA-3E-AAAZ-01A-11R-A38C-07	PAAD	0	0.04		24	1	36	0	0		TCGA-3E-AAAZ-01A-11D-A38G-08	NONE							-0.006	600.224
TCGA-3G-AB0O	TCGA-3G-AB0O-01A-22R-A42C-07	THYM	0.004329	0		62	0	115	1	0		TCGA-3G-AB0O-01A-22D-A423-09	NONE							-0.008	3364
TCGA-3G-AB0Q	TCGA-3G-AB0Q-01A-11R-A42C-07	THYM	0.00934579	0		20	0	53	0	1		TCGA-3G-AB0Q-01A-11D-A423-09	NONE							-0.008	1059.67
TCGA-3G-AB0T	TCGA-3G-AB0T-01A-11R-A42C-07	THYM	0	0		2	0	16	0	0		TCGA-3G-AB0T-01A-11D-A423-09	NONE							-0.002	3679.42
TCGA-3G-AB14	TCGA-3G-AB14-01A-11R-A42C-07	THYM	0.046875	0.030303		32	1	61	3	3		TCGA-3G-AB14-01A-11D-A423-09	Missense	Missense_Mutation	p.R248L					-0.019	2341.44
TCGA-3G-AB19	TCGA-3G-AB19-01A-21R-A42C-07	THYM	0.00628931	0		50	0	79	0	1		TCGA-3G-AB19-01A-21D-A423-09	NONE							0.029	1055.48
TCGA-3H-AB3K	TCGA-3H-AB3K-01A-11R-A40A-07	MESO	0.0119048	0		35	0	83	1	1		TCGA-3H-AB3K-01A-11D-A39R-32	NONE							-0.023	2632.32
TCGA-3H-AB3L	TCGA-3H-AB3L-01A-11R-A40A-07	MESO	0	0		23	0	63	0	0		TCGA-3H-AB3L-01A-11D-A39R-32	Missense	Missense_Mutation	p.K132N					-0.65	1438.24
TCGA-3H-AB3M	TCGA-3H-AB3M-01A-11R-A40A-07	MESO	0	0		55	0	68	0	0		TCGA-3H-AB3M-01A-11D-A39R-32	NONE							-0.74	1532.1
TCGA-3H-AB3O	TCGA-3H-AB3O-01A-11R-A40A-07	MESO	0	0.04		48	2	93	0	0		TCGA-3H-AB3O-01A-11D-A39R-32	NONE							-0.001	1677.26
TCGA-3H-AB3S	TCGA-3H-AB3S-01A-21R-A40A-07	MESO	0.00338983	0.0172414		57	1	147	1	0		TCGA-3H-AB3S-01A-21D-A39R-32	NONE							-0.007	2436.1
TCGA-3H-AB3T	TCGA-3H-AB3T-01A-11R-A40A-07	MESO	0	0.0232558		84	2	123	0	0		TCGA-3H-AB3T-01A-11D-A39R-32	Missense	Missense_Mutation	p.A276D					-0.434	2254.89
TCGA-3H-AB3U	TCGA-3H-AB3U-01A-21R-A40A-07	MESO	0	0.0315789		92	3	133	0	0		TCGA-3H-AB3U-01A-21D-A39R-32	NONE							0.645	2059.24
TCGA-3H-AB3X	TCGA-3H-AB3X-01A-11R-A40A-07	MESO	0	0.00746269		133	1	241	0	0		TCGA-3H-AB3X-01A-11D-A39R-32	NONE							0.064	4762.47
TCGA-3K-AAZ8	TCGA-3K-AAZ8-01A-12R-A39D-07	LIHC	0	0.0384615		25	1	54	0	0		TCGA-3K-AAZ8-01A-12D-A38X-10	NONE							0.202	1379
TCGA-3L-AA1B	TCGA-3L-AA1B-01A-11R-A37K-07	COAD	0.00361011	0.037037		78	3	138	1	0		TCGA-3L-AA1B-01A-11D-A36X-10	NONE							-0.33	2932.3
TCGA-3M-AB46	TCGA-3M-AB46-01A-11R-A414-31	STAD	0	0		11	0	21	0	0		TCGA-3M-AB46-01A-11D-A410-08	Frame_Shift	Frame_Shift_Del	p.D281Gfs*63					-0.727	891.139
TCGA-3M-AB47	TCGA-3M-AB47-01A-22R-A414-31	STAD	0.00238663	0		128	0	209	1	0		TCGA-3M-AB47-01A-22D-A410-08	NONE							0.01	2791.43
TCGA-3N-A9WB	TCGA-3N-A9WB-06A-11R-A38C-07	SKCM	0	0		10	0	10	0	0		TCGA-3N-A9WB-06A-11D-A38G-08	NONE							-0.925	487.48
TCGA-3N-A9WC	TCGA-3N-A9WC-06A-11R-A38C-07	SKCM	0.0857143	0		9	0	16	2	1		TCGA-3N-A9WC-06A-11D-A38G-08	NONE							-0.586	343.27
TCGA-3N-A9WD	TCGA-3N-A9WD-06A-11R-A38C-07	SKCM	0	0		17	0	17	0	0		TCGA-3N-A9WD-06A-11D-A38G-08	Missense	Missense_Mutation	p.C141G					-0.387	1140.43
TCGA-3Q-A9WF	TCGA-3Q-A9WF-01A-11R-A42C-07	THYM	0.025	0		10	0	39	1	1		TCGA-3Q-A9WF-01A-11D-A423-09	NONE							0.003	2934.48
TCGA-3R-A8YX	TCGA-3R-A8YX-01A-11R-A37L-07	SARC	0	0.0322581		30	1	68	0	0		TCGA-3R-A8YX-01A-11D-A37C-09	NONE							0.124	834.935
TCGA-3S-A8YW	TCGA-3S-A8YW-01A-11R-A42C-07	THYM	0	0		11	0	35	0	0		TCGA-3S-A8YW-01A-11D-A423-09	Frame_Shift	Frame_Shift_Del	p.D281Afs*64					-0.571	721.963
TCGA-3S-AAYX	TCGA-3S-AAYX-01A-11R-A42C-07	THYM	0	0		84	0	145	0	0		TCGA-3S-AAYX-01A-11D-A423-09	NONE							0.004	2619.97
TCGA-3T-AA9L	TCGA-3T-AA9L-01A-11R-A42C-07	THYM	0.027027	0		4	0	18	0	1		TCGA-3T-AA9L-01A-11D-A423-09	NONE							0	2489.66
TCGA-3U-A98D	TCGA-3U-A98D-01A-12R-A40A-07	MESO	0	0		65	0	84	0	0		TCGA-3U-A98D-01A-12D-A39R-32	NONE							0.038	2648.53
TCGA-3U-A98E	TCGA-3U-A98E-01A-11R-A40A-07	MESO	0	0		21	0	43	0	0		TCGA-3U-A98E-01A-11D-A39R-32	Nonsense	Nonsense_Mutation	p.R196*					0.018	1221.93
TCGA-3U-A98F	TCGA-3U-A98F-01A-11R-A40A-07	MESO	0	0.010929		181	2	303	0	0		TCGA-3U-A98F-01A-11D-A39R-32	NONE							0.007	4601.72
TCGA-3U-A98G	TCGA-3U-A98G-01A-11R-A40A-07	MESO	0	0.0606061		31	2	57	0	0		TCGA-3U-A98G-01A-11D-A39R-32	NONE							-0.005	1598.25
TCGA-3U-A98H	TCGA-3U-A98H-01A-11R-A40A-07	MESO	0	0.0253165		77	2	107	0	0		TCGA-3U-A98H-01A-11D-A39R-32	NONE							0.009	2408.21
TCGA-3U-A98I	TCGA-3U-A98I-01A-11R-A40A-07	MESO	0.037037	0		18	0	26	0	2		TCGA-3U-A98I-01A-11D-A39R-32	Missense	Missense_Mutation	p.R273C					-0.524	1135.11
TCGA-3U-A98J	TCGA-3U-A98J-01A-11R-A40A-07	MESO	0	0.0172414		57	1	116	0	0		TCGA-3U-A98J-01A-11D-A39R-32	NONE							0.003	2233.93
TCGA-3X-AAV9	TCGA-3X-AAV9-01A-72R-A41I-07	CHOL	0.0169492	0		13	0	29	1	0		TCGA-3X-AAV9-01A-72D-A417-09	NONE							-0.149	732.716
TCGA-3X-AAVA	TCGA-3X-AAVA-01A-11R-A41I-07	CHOL	0	0		32	0	86	0	0		TCGA-3X-AAVA-01A-11D-A417-09	NONE							0.022	2214.98
TCGA-3X-AAVB	TCGA-3X-AAVB-01A-31R-A41I-07	CHOL	0	0		31	0	76	0	0		TCGA-3X-AAVB-01A-31D-A417-09	Missense	Missense_Mutation	p.R248W					-0.305	1304.97
TCGA-3X-AAVC	TCGA-3X-AAVC-01A-21R-A41I-07	CHOL	0	0		32	0	62	0	0		TCGA-3X-AAVC-01A-21D-A417-09	Missense	Missense_Mutation	p.S241F					-0.456	1590.95
TCGA-3X-AAVE	TCGA-3X-AAVE-01A-11R-A41I-07	CHOL	0	0		36	0	62	0	0		TCGA-3X-AAVE-01A-11D-A417-09	NONE							-0.368	1634.51
TCGA-3Z-A93Z	TCGA-3Z-A93Z-01A-11R-A37O-07	KIRC	0	0		8	0	30	0	0		TCGA-3Z-A93Z-01A-11D-A36X-10	NONE							0.002	816.109
TCGA-41-2571	TCGA-41-2571-01A-01R-1850-01	GBM	0	0.0204082		144	3	140	0	0		TCGA-41-2571-01A-01D-1495-08	NONE							-0.029	2460.04
TCGA-41-2572	TCGA-41-2572-01A-01R-1850-01	GBM	0	0.0192308		51	1	80	0	0		TCGA-41-2572-01A-01D-1353-08	NONE							-0.078	1584.64
TCGA-41-4097	TCGA-41-4097-01A-01R-1850-01	GBM	0	0		61	0	77	0	0		TCGA-41-4097-01A-01D-1353-08	NONE							0.232	1481.2
TCGA-41-5651	TCGA-41-5651-01A-01R-1850-01	GBM	0.00598802	0		95	0	83	1	0		TCGA-41-5651-01A-01D-1696-08	Splice_Site	Splice_Site	p.X126_splice					-0.948	1396.92
TCGA-43-2576	TCGA-43-2576-01A-01R-A32Z-07	LUSC	0	0		10	0	32	0	0		TCGA-43-2576-01A-01D-1522-08	Missense	Missense_Mutation	p.G154V					-0.338	1337.87
TCGA-43-2581	TCGA-43-2581-01A-01R-0851-07	LUSC	0.00540541	0		24	0	92	0	1		TCGA-43-2581-01A-01D-1522-08	Missense	Missense_Mutation	p.H193P					-0.418	1336.57
TCGA-43-3394	TCGA-43-3394-01A-01R-0980-07	LUSC	0	0		9	0	54	0	0		TCGA-43-3394-01A-01D-0983-08	Frame_Shift	Frame_Shift_Del	p.S315Lfs*30					-0.463	484.767
TCGA-43-3920	TCGA-43-3920-01A-01R-0980-07	LUSC	0.02	0		17	0	98	1	3		TCGA-43-3920-01A-01D-0983-08	Missense	Missense_Mutation	p.H193L					-0.058	1613.53
TCGA-43-5668	TCGA-43-5668-01A-01R-1635-07	LUSC	0.0056926	0		78	0	262	2	1		TCGA-43-5668-01A-01D-1632-08	Missense	Missense_Mutation	p.R273L					-0.296	2547.37
TCGA-43-5670	TCGA-43-5670-01A-21R-2125-07	LUSC	0.0136986	0		45	0	108	1	2		TCGA-43-5670-01A-21D-2122-08	Missense	Missense_Mutation	p.P190L					-0.128	1873.43
TCGA-43-6143	TCGA-43-6143-01A-11R-1820-07	LUSC	0.00946372	0.03125		124	4	314	3	3		TCGA-43-6143-01A-11D-1817-08	Missense	Missense_Mutation	p.H214R					-0.542	2792.36
TCGA-43-6647	TCGA-43-6647-01A-11R-1820-07	LUSC	0.00408163	0.027027		36	1	122	0	1		TCGA-43-6647-01A-11D-1817-08	Missense	Missense_Mutation	p.R248L					-0.047	1812.22
TCGA-43-6770	TCGA-43-6770-01A-11R-1820-07	LUSC	0.00844391	0.0297619		163	5	411	1	6		TCGA-43-6770-01A-11D-1817-08	Missense	Missense_Mutation	p.Y205C					0.069	4460.64
TCGA-43-6771	TCGA-43-6771-01A-11R-1820-07	LUSC	0.00246914	0.0166667		59	1	202	0	1		TCGA-43-6771-01A-11D-1817-08	NONE							-0.01	2006.25
TCGA-43-6773	TCGA-43-6773-01A-41R-1949-07	LUSC	0.00613497	0		28	0	81	0	1		TCGA-43-6773-01A-41D-1945-08	Missense	Missense_Mutation	p.H214R					-0.032	2125.99
TCGA-43-7656	TCGA-43-7656-01A-11R-2125-07	LUSC	0.0130548	0.0123457		80	1	189	4	1		TCGA-43-7656-01A-11D-2122-08	Missense	Missense_Mutation	p.P278S					-0.553	2731.89
TCGA-43-7658	TCGA-43-7658-01A-11R-2125-07	LUSC	0.00896057	0.0260586		299	8	553	4	6		TCGA-43-7658-01A-11D-2122-08	Missense	Missense_Mutation	p.R158L					-0.44	5925.66
TCGA-43-8115	TCGA-43-8115-01A-11R-2247-07	LUSC	0	0		20	0	48	0	0		TCGA-43-8115-01A-11D-2244-08	Missense	Missense_Mutation	p.Y163C					-0.402	1136.54
TCGA-43-8116	TCGA-43-8116-01A-11R-2247-07	LUSC	0	0		64	0	97	0	0		TCGA-43-8116-01A-11D-2244-08	Missense	Missense_Mutation	p.C242F					-0.489	2568.5
TCGA-43-8118	TCGA-43-8118-01A-11R-2403-07	LUSC	0.0363636	0		34	0	53	2	2		TCGA-43-8118-01A-11D-2395-08	Missense	Missense_Mutation	p.Y126H					0.042	1157.75
TCGA-43-A474	TCGA-43-A474-01A-11R-A24H-07	LUSC	0.0526316	0.2		4	1	9	0	1		TCGA-43-A474-01A-11D-A24D-08	Splice_Site	Splice_Site	p.X225_splice					-0.452	255.399
TCGA-43-A475	TCGA-43-A475-01A-11R-A24H-07	LUSC	0	0		48	0	112	0	0		TCGA-43-A475-01A-11D-A24D-08	Missense	Missense_Mutation	p.V157F					-0.361	1711.86
TCGA-43-A56U	TCGA-43-A56U-01A-11R-A26W-07	LUSC	0	0.0666667		14	1	20	0	0		TCGA-43-A56U-01A-11D-A26M-08	NONE							-0.109	793.965
TCGA-43-A56V	TCGA-43-A56V-01A-11R-A26W-07	LUSC	0.0392157	0		28	0	49	2	2		TCGA-43-A56V-01A-11D-A26M-08	Splice_Site	Splice_Site	p.X32_splice					-0.425	1223.35
TCGA-44-2655	TCGA-44-2655-01A-01R-0946-07	LUAD	0.00689655	0		97	0	216	0	3		TCGA-44-2655-01A-01D-1553-08	NONE							0.025	2639.13
TCGA-44-2657	TCGA-44-2657-01A-01R-1107-07	LUAD	0.0222222	0.0909091		10	1	22	0	1		TCGA-44-2657-01A-01D-1105-08	NONE							-0.211	753.02
TCGA-44-2659	TCGA-44-2659-01A-01R-0946-07	LUAD	0	0.025641		38	1	79	0	0		TCGA-44-2659-01A-01D-0969-08	Splice_Site	Splice_Site	p.X126_splice					-0.751	958.81
TCGA-44-2662	TCGA-44-2662-01A-01R-A278-07	LUAD	0	0		15	0	48	0	0		TCGA-44-2662-01A-01D-A271-08	Missense	Missense_Mutation	p.R280T					-0.251	1160.25
TCGA-44-2662	TCGA-44-2662-01A-01R-0946-07	LUAD	0	0.0285714		34	1	76	0	0		TCGA-44-2662-01A-01D-A271-08	Missense	Missense_Mutation	p.R280T					-0.251	1160.25
TCGA-44-2665	TCGA-44-2665-01A-01R-0946-07	LUAD	0	0		33	0	69	0	0		TCGA-44-2665-01A-01D-A271-08	NONE							-0.453	1656.55
TCGA-44-2668	TCGA-44-2668-01A-01R-0946-07	LUAD	0	0		17	0	34	0	0		TCGA-44-2668-01A-01D-A271-08	Nonsense	Nonsense_Mutation	p.E286*					-0.158	369.294
TCGA-44-2668	TCGA-44-2668-01A-01R-A278-07	LUAD	0	0		3	0	6	0	0		TCGA-44-2668-01A-01D-A271-08	Nonsense	Nonsense_Mutation	p.E286*					-0.158	369.294
TCGA-44-3396	TCGA-44-3396-01A-01R-1206-07	LUAD	0.00483092	0		101	0	206	0	2		TCGA-44-3396-01A-01D-1553-08	Missense	Missense_Mutation	p.E286G					-0.239	1732.15
TCGA-44-3398	TCGA-44-3398-01A-01R-1107-07	LUAD	0.0179641	0		15	0	82	0	3		TCGA-44-3398-01A-01D-1105-08	NONE							0.013	1179.44
TCGA-44-3917	TCGA-44-3917-01A-01R-A278-07	LUAD	0	0		26	0	32	0	0		TCGA-44-3917-01A-01D-A271-08	Missense	Missense_Mutation	p.R249S					-0.237
TCGA-44-3918	TCGA-44-3918-01A-01R-A278-07	LUAD	0	0		2	0	14	0	0		TCGA-44-3918-01A-01D-A271-08	Splice_Site	Splice_Site	p.X307_splice					-0.101	790.236
TCGA-44-3918	TCGA-44-3918-01A-01R-1107-07	LUAD	0.00917431	0		14	0	54	0	1		TCGA-44-3918-01A-01D-A271-08	Splice_Site	Splice_Site	p.X307_splice					-0.101	790.236
TCGA-44-3919	TCGA-44-3919-01A-02R-1107-07	LUAD	0.0120482	0		16	0	41	1	0		TCGA-44-3919-01A-02D-1458-08	NONE							-0.542	722.602
TCGA-44-5644	TCGA-44-5644-01A-21R-2039-07	LUAD	0.037037	0		11	0	26	0	2		TCGA-44-5644-01A-21D-2036-08	Missense	Missense_Mutation	p.F109C					0.052	1550.12
TCGA-44-6145	TCGA-44-6145-01A-11R-1755-07	LUAD	0.0588235	0.0588235		16	1	16	1	1		TCGA-44-6145-01A-11D-1753-08	Splice_Site	Splice_Site	p.X332_splice					-0.016	608.97
TCGA-44-6148	TCGA-44-6148-01A-11R-1755-07	LUAD	0.0151515	0.0238095		41	1	65	2	0		TCGA-44-6148-01A-11D-1753-08	NONE							0.599	1566.36
TCGA-44-6774	TCGA-44-6774-01A-21R-1858-07	LUAD	0	0		25	0	42	0	0		TCGA-44-6774-01A-21D-1855-08	Missense	Missense_Mutation	p.G245C					0.071	1913.57
TCGA-44-6776	TCGA-44-6776-01A-11R-1858-07	LUAD	0.010101	0		15	0	49	0	1		TCGA-44-6776-01A-11D-1855-08	NONE							-0.05	1485.63
TCGA-44-6777	TCGA-44-6777-01A-11R-1858-07	LUAD	0	0.0263158		37	1	66	0	0		TCGA-44-6777-01A-11D-1855-08	Missense	Missense_Mutation	p.G245V					-0.218	1278.8
TCGA-44-6778	TCGA-44-6778-01A-11R-1858-07	LUAD	0.012987	0		36	0	38	1	0		TCGA-44-6778-01A-11D-1855-08	Missense	Missense_Mutation	p.I232F					-0.317	1366.12
TCGA-44-6779	TCGA-44-6779-01A-11R-1858-07	LUAD	0	0		26	0	70	0	0		TCGA-44-6779-01A-11D-1855-08	Missense	Missense_Mutation	p.K132E					-0.35	1853.76
TCGA-44-7659	TCGA-44-7659-01A-11R-2066-07	LUAD	0.0285714	0		13	0	34	2	0		TCGA-44-7659-01A-11D-2063-08	NONE							0.02	1316.14
TCGA-44-7660	TCGA-44-7660-01A-11R-2066-07	LUAD	0.25	0		10	0	3	1	1		TCGA-44-7660-01A-11D-2063-08	Nonsense	Nonsense_Mutation	p.E336*					-0.477	579.96
TCGA-44-7661	TCGA-44-7661-01A-11R-2066-07	LUAD	0.00970874	0		27	0	51	1	0		TCGA-44-7661-01A-11D-2063-08	Nonsense	Nonsense_Mutation	p.R213*					-0.271	610.556
TCGA-44-7662	TCGA-44-7662-01A-11R-2066-07	LUAD	0.0107527	0		30	0	46	0	1		TCGA-44-7662-01A-11D-2063-08	Nonsense	Nonsense_Mutation	p.E68*					-0.138	652.016
TCGA-44-7667	TCGA-44-7667-01A-31R-2066-07	LUAD	0.013624	0.015873		62	1	181	4	1		TCGA-44-7667-01A-31D-2063-08	Splice_Site	Splice_Site	p.X261_splice					-0.247	2201.39
TCGA-44-7669	TCGA-44-7669-01A-21R-2066-07	LUAD	0.176471	0		37	0	49	13	8		TCGA-44-7669-01A-21D-2063-08	Splice_Site	Splice_Site	p.X125_splice					-0.033	984.459
TCGA-44-7670	TCGA-44-7670-01A-11R-2066-07	LUAD	0.038961	0		34	0	37	2	1		TCGA-44-7670-01A-11D-2063-08	Missense	Missense_Mutation	p.R337L					-0.177	1052.32
TCGA-44-7671	TCGA-44-7671-01A-11R-2066-07	LUAD	0.00694444	0		64	0	143	1	1		TCGA-44-7671-01A-11D-2063-08	NONE							0.032	1878.85
TCGA-44-7672	TCGA-44-7672-01A-11R-2066-07	LUAD	0	0		43	0	82	0	0		TCGA-44-7672-01A-11D-2063-08	NONE							0.056	1504.88
TCGA-44-8117	TCGA-44-8117-01A-11R-2241-07	LUAD	0.0232558	0		6	0	21	1	0		TCGA-44-8117-01A-11D-2238-08	Nonsense	Nonsense_Mutation	p.E171*					-0.448	247.145
TCGA-44-8119	TCGA-44-8119-01A-11R-2241-07	LUAD	0	0.0232558		42	1	29	0	0		TCGA-44-8119-01A-11D-2238-08	NONE							-0.117	539.751
TCGA-44-8120	TCGA-44-8120-01A-11R-2241-07	LUAD	0.00546448	0		39	0	91	0	1		TCGA-44-8120-01A-11D-2238-08	Nonsense	Nonsense_Mutation	p.E349*					-0.436	805.145
TCGA-44-A479	TCGA-44-A479-01A-31R-A24H-07	LUAD	0	0		10	0	38	0	0		TCGA-44-A479-01A-31D-A24D-08	Missense	Missense_Mutation	p.S127F					-0.098	1131.1
TCGA-44-A47A	TCGA-44-A47A-01A-21R-A24H-07	LUAD	0.00546448	0		36	0	91	1	0		TCGA-44-A47A-01A-21D-A24D-08	NONE							-0.042	2079.84
TCGA-44-A47B	TCGA-44-A47B-01A-11R-A24H-07	LUAD	0	0		9	0	40	0	0		TCGA-44-A47B-01A-11D-A24D-08	NONE							-0.395	761.755
TCGA-44-A47G	TCGA-44-A47G-01A-21R-A24H-07	LUAD	0	0		23	0	37	0	0		TCGA-44-A47G-01A-21D-A24D-08	Missense	Missense_Mutation	p.H193L					0.064	1219.22
TCGA-44-A4SS	TCGA-44-A4SS-01A-11R-A24X-07	LUAD	0	0		33	0	67	0	0		TCGA-44-A4SS-01A-11D-A24P-08	Missense	Missense_Mutation	p.G245V					-0.012	1248.36
TCGA-44-A4SU	TCGA-44-A4SU-01A-11R-A24X-07	LUAD	0	0		18	0	33	0	0		TCGA-44-A4SU-01A-11D-A24P-08	Nonsense	Nonsense_Mutation	p.W53*					-0.042	900.106
TCGA-46-3765	TCGA-46-3765-01A-01R-0980-07	LUSC	0.011236	0		17	0	44	1	0		TCGA-46-3765-01A-01D-0983-08	Missense	Missense_Mutation	p.R273H					-0.549	1047.12
TCGA-46-3767	TCGA-46-3767-01A-01R-0980-07	LUSC	0	0		44	0	89	0	0		TCGA-46-3767-01A-01D-0983-08	Missense	Missense_Mutation	p.H193R					-0.087	2093.98
TCGA-46-3768	TCGA-46-3768-01A-01R-0980-07	LUSC	0	0.0677966		55	4	203	0	0		TCGA-46-3768-01A-01D-0983-08	Missense	Missense_Mutation	p.R248P					-0.501	2628.54
TCGA-46-3769	TCGA-46-3769-01A-01R-0980-07	LUSC	0	0		3	0	15	0	0		TCGA-46-3769-01A-01D-0983-08	Frame_Shift	Frame_Shift_Del	p.D207Mfs*40					-0.074	237.575
TCGA-46-6025	TCGA-46-6025-01A-11R-1820-07	LUSC	0	0.0515464		92	5	289	0	0		TCGA-46-6025-01A-11D-1817-08	Missense	Missense_Mutation	p.V172F					-0.136	2888.93
TCGA-49-4486	TCGA-49-4486-01A-01R-1206-07	LUAD	0	0.0243902		40	1	91	0	0		TCGA-49-4486-01A-01D-1265-08	NONE							-0.009	1984.97
TCGA-49-4487	TCGA-49-4487-01A-21R-1858-07	LUAD	0.0114943	0		25	0	43	0	1		TCGA-49-4487-01A-21D-1855-08	Frame_Shift	Frame_Shift_Del	p.H178Tfs*69	Missense_Mutation	p.P77L			0.036	2360.57
TCGA-49-4488	TCGA-49-4488-01A-01R-1755-07	LUAD	0	0		4	0	9	0	0		TCGA-49-4488-01A-01D-1753-08	Splice_Site	Splice_Site	p.X125_splice					-0.088	397.725
TCGA-49-4490	TCGA-49-4490-01A-21R-1858-07	LUAD	0	NA		0	0	8	0	0		TCGA-49-4490-01A-21D-1855-08	Nonsense	Nonsense_Mutation	p.R213*					-0.14	507.348
TCGA-49-4494	TCGA-49-4494-01A-01R-1206-07	LUAD	0	0		59	0	138	0	0		TCGA-49-4494-01A-01D-1265-08	NONE							0.047	2167.39
TCGA-49-4501	TCGA-49-4501-01A-01R-1206-07	LUAD	0	0.0126582		78	1	156	0	0		TCGA-49-4501-01A-01D-1265-08	NONE							-0.35	1644.91
TCGA-49-4505	TCGA-49-4505-01A-01R-1206-07	LUAD	0	0		46	0	117	0	0		TCGA-49-4505-01A-01D-1931-08	Missense	Missense_Mutation	p.C277F					-0.34	1531.01
TCGA-49-4506	TCGA-49-4506-01A-01R-1206-07	LUAD	0	0		20	0	51	0	0		TCGA-49-4506-01A-01D-1265-08	NONE							-0.057	924.883
TCGA-49-4507	TCGA-49-4507-01A-01R-1206-07	LUAD	0	0		11	0	16	0	0		TCGA-49-4507-01A-01D-1265-08	NONE							-0.29	1898.65
TCGA-49-4510	TCGA-49-4510-01A-01R-1206-07	LUAD	0.00613497	0		27	0	81	1	0		TCGA-49-4510-01A-01D-1265-08	NONE							-0.186	1140.17
TCGA-49-4512	TCGA-49-4512-01A-21R-1858-07	LUAD	0.0625	0		7	0	15	1	1		TCGA-49-4512-01A-21D-1855-08	NONE							-0.483	1160.65
TCGA-49-4514	TCGA-49-4514-01A-21R-1858-07	LUAD	0	0		7	0	42	0	0		TCGA-49-4514-01A-21D-1855-08	Missense	Missense_Mutation	p.R175H					-0.015	4703.88
TCGA-49-6742	TCGA-49-6742-01A-11R-1858-07	LUAD	0	0.0588235		32	2	65	0	0		TCGA-49-6742-01A-11D-1855-08	NONE							0.195	2706.19
TCGA-49-6743	TCGA-49-6743-01A-11R-1858-07	LUAD	0	0.0232558		42	1	10	0	0		TCGA-49-6743-01A-11D-1855-08	NONE							-0.241	1200.76
TCGA-49-6744	TCGA-49-6744-01A-11R-1858-07	LUAD	0.0208333	0		30	0	47	1	1		TCGA-49-6744-01A-11D-1855-08	NONE							-0.185	1217.41
TCGA-49-6745	TCGA-49-6745-01A-11R-1858-07	LUAD	0	0		35	0	92	0	0		TCGA-49-6745-01A-11D-1855-08	NONE							-0.122	1703.19
TCGA-49-6761	TCGA-49-6761-01A-31R-1949-07	LUAD	0	0		20	0	68	0	0		TCGA-49-6761-01A-31D-1945-08	NONE							-0.184	2579.65
TCGA-49-6767	TCGA-49-6767-01A-11R-1858-07	LUAD	0	0		8	0	6	0	0		TCGA-49-6767-01A-11D-1855-08	Nonsense	Nonsense_Mutation	p.Q331*					-0.359	504.142
TCGA-49-AAQV	TCGA-49-AAQV-01A-11R-A39D-07	LUAD	0.00377358	0.0266667		73	2	132	0	1		TCGA-49-AAQV-01A-11D-A397-08	Missense	Missense_Mutation	p.R273H					0.1	2246.34
TCGA-49-AAR0	TCGA-49-AAR0-01A-21R-A39D-07	LUAD	0.047619	0.0666667		14	1	30	2	1		TCGA-49-AAR0-01A-21D-A397-08	Nonsense	Nonsense_Mutation	p.E339*					-0.22	920.178
TCGA-49-AAR2	TCGA-49-AAR2-01A-11R-A39D-07	LUAD	0.0666667	0		2	0	14	1	1		TCGA-49-AAR2-01A-11D-A397-08	NONE							0.038	1806.6
TCGA-49-AAR3	TCGA-49-AAR3-01A-11R-A41B-07	LUAD	0.04	0		8	0	12	0	1		TCGA-49-AAR3-01A-11D-A410-08	Frame_Shift	Frame_Shift_Del	p.E294Sfs*51					0.071	861.498
TCGA-49-AAR4	TCGA-49-AAR4-01A-12R-A41B-07	LUAD	0	0		12	0	26	0	0		TCGA-49-AAR4-01A-12D-A410-08	Missense	Missense_Mutation	p.G105C					-0.059	936.948
TCGA-49-AAR9	TCGA-49-AAR9-01A-21R-A41B-07	LUAD	0	0		13	0	21	0	0		TCGA-49-AAR9-01A-21D-A410-08	Missense	Missense_Mutation	p.Y205C					-0.731	648.004
TCGA-49-AARE	TCGA-49-AARE-01A-11R-A41B-07	LUAD	0.00729927	0		23	0	68	0	1		TCGA-49-AARE-01A-11D-A410-08	Missense	Missense_Mutation	p.R273G					-0.358	2207.56
TCGA-49-AARN	TCGA-49-AARN-01A-21R-A41B-07	LUAD	0	0.047619		20	1	39	0	0		TCGA-49-AARN-01A-21D-A410-08	Missense	Missense_Mutation	p.M237I					-0.401	1529.85
TCGA-49-AARO	TCGA-49-AARO-01A-12R-A41B-07	LUAD	0.0508475	0		14	0	28	0	3		TCGA-49-AARO-01A-12D-A410-08	NONE							-0.226	1585.47
TCGA-49-AARQ	TCGA-49-AARQ-01A-11R-A41B-07	LUAD	0	0		3	0	7	0	0		TCGA-49-AARQ-01A-11D-A410-08	Missense	Missense_Mutation	p.R158L					-0.394	978.652
TCGA-49-AARR	TCGA-49-AARR-01A-11R-A41B-07	LUAD	0.0123457	0		22	0	40	1	0		TCGA-49-AARR-01A-11D-A410-08	NONE							-0.006	859.803
TCGA-4A-A93W	TCGA-4A-A93W-01A-11R-A37K-07	KIRP	0.0153846	0		12	0	32	0	1		TCGA-4A-A93W-01A-11D-A36X-10	NONE							0.82	1286.74
TCGA-4A-A93X	TCGA-4A-A93X-01A-11R-A37K-07	KIRP	0	0.0363636		53	2	134	0	0		TCGA-4A-A93X-01A-11D-A36X-10	NONE							0.035	2641.45
TCGA-4A-A93Y	TCGA-4A-A93Y-01A-11R-A37K-07	KIRP	0.0265487	0.0222222		44	1	55	1	2		TCGA-4A-A93Y-01A-11D-A36X-10	NONE							-0.001	1326.87
TCGA-4B-A93V	TCGA-4B-A93V-01A-11R-A39D-07	LUAD	0.025641	0		47	0	114	1	5		TCGA-4B-A93V-01A-11D-A397-08	Missense	Missense_Mutation	p.H214R					-0.016	3478.36
TCGA-4C-A93U	TCGA-4C-A93U-01A-11R-A39I-07	THCA	0	0		18	0	47	0	0		TCGA-4C-A93U-01A-11D-A397-08	NONE							0.044	1013.53
TCGA-4E-A92E	TCGA-4E-A92E-01A-11R-A37O-07	UCEC	0	0		113	0	173	0	0		TCGA-4E-A92E-01A-11D-A37N-09	NONE							-0.001	3397.54
TCGA-4G-AAZO	TCGA-4G-AAZO-01A-12R-A41I-07	CHOL	0.0149254	0		20	0	33	1	0		TCGA-4G-AAZO-01A-12D-A417-09	NONE							-0.393	1616.84
TCGA-4G-AAZT	TCGA-4G-AAZT-01A-11R-A41I-07	CHOL	0	NA		0	0	28	0	0		TCGA-4G-AAZT-01A-11D-A417-09	NONE							-0.027	2544.74
TCGA-4H-AAAK	TCGA-4H-AAAK-01A-12R-A41B-07	BRCA	0.00497512	0		43	0	100	0	1		TCGA-4H-AAAK-01A-12D-A41F-09	NONE							-0.669	1484.26
TCGA-4J-AA1J	TCGA-4J-AA1J-01A-21R-A38B-07	CESC	0.0232558	0		45	0	63	2	1		TCGA-4J-AA1J-01A-21D-A387-09	NONE							-0.81	1238.36
TCGA-4K-AA1G	TCGA-4K-AA1G-01A-11R-A430-07	TGCT	0	0		29	0	53	0	0		TCGA-4K-AA1G-01A-11D-A435-10	NONE							-0.438	1300.93
TCGA-4K-AA1H	TCGA-4K-AA1H-01A-11R-A430-07	TGCT	0.043956	0.0227273		43	1	87	4	4		TCGA-4K-AA1H-01A-11D-A435-10	NONE							-0.01	1896.71
TCGA-4K-AA1I	TCGA-4K-AA1I-01A-11R-A430-07	TGCT	0	0		46	0	84	0	0		TCGA-4K-AA1I-01A-11D-A435-10	NONE							0.044	2562.71
TCGA-4K-AAAL	TCGA-4K-AAAL-01A-11R-A430-07	TGCT	0.025641	0		12	0	19	1	0		TCGA-4K-AAAL-01A-11D-A435-10	NONE							-0.28	1465.27
TCGA-4N-A93T	TCGA-4N-A93T-01A-11R-A37K-07	COAD	0.00869565	0.0588235		16	1	57	1	0		TCGA-4N-A93T-01A-11D-A36X-10	Missense	Missense_Mutation	p.R273H					-0.835	1828.74
TCGA-4P-AA8J	TCGA-4P-AA8J-01A-11R-A39I-07	HNSC	0	0		4	0	18	0	0		TCGA-4P-AA8J-01A-11D-A391-08	Nonsense	Nonsense_Mutation	p.E343*	Silent	p.S314S			0.02	822.678
TCGA-4T-AA8H	TCGA-4T-AA8H-01A-11R-A41B-07	COAD	0	0		48	0	85	0	0		TCGA-4T-AA8H-01A-11D-A40P-10	NONE							0.553	3122.65
TCGA-4V-A9QI	TCGA-4V-A9QI-01A-11R-A42C-07	THYM	0	0		6	0	9	0	0		TCGA-4V-A9QI-01A-11D-A423-09	NONE							0.001	3136.59
TCGA-4V-A9QJ	TCGA-4V-A9QJ-01A-11R-A42C-07	THYM	0.00740741	0		40	0	134	2	0		TCGA-4V-A9QJ-01A-11D-A423-09	Missense	Missense_Mutation	p.L194R					-0.128	3033.26
TCGA-4V-A9QL	TCGA-4V-A9QL-01A-11R-A42C-07	THYM	0.0205479	0		39	0	143	1	5		TCGA-4V-A9QL-01A-11D-A423-09	NONE							0	2321.13
TCGA-4V-A9QM	TCGA-4V-A9QM-01A-11R-A42C-07	THYM	0	0		50	0	130	0	0		TCGA-4V-A9QM-01A-11D-A423-09	NONE							0.002	1630.22
TCGA-4V-A9QN	TCGA-4V-A9QN-01A-11R-A42C-07	THYM	0	0		26	0	78	0	0		TCGA-4V-A9QN-01A-11D-A423-09	NONE							0.059	2562.6
TCGA-4V-A9QR	TCGA-4V-A9QR-01A-11R-A42C-07	THYM	0	0		2	0	13	0	0		TCGA-4V-A9QR-01A-11D-A423-09	NONE							-0.057	2323.41
TCGA-4V-A9QS	TCGA-4V-A9QS-01A-11R-A42C-07	THYM	0.00943396	0		31	0	105	1	1		TCGA-4V-A9QS-01A-11D-A423-09	NONE							0.007	2768.99
TCGA-4V-A9QT	TCGA-4V-A9QT-01A-11R-A42C-07	THYM	0.00719425	0.0298507		65	2	207	1	2		TCGA-4V-A9QT-01A-11D-A423-09	NONE							-0.008	3747.71
TCGA-4V-A9QU	TCGA-4V-A9QU-01A-11R-A42C-07	THYM	0.037037	NA		0	0	13	1	0		TCGA-4V-A9QU-01A-11D-A423-09	NONE							-0.001	3549.94
TCGA-4V-A9QW	TCGA-4V-A9QW-01A-11R-A42C-07	THYM	0	NA		0	0	14	0	0		TCGA-4V-A9QW-01A-11D-A423-09	NONE							0.005	3565.6
TCGA-4V-A9QX	TCGA-4V-A9QX-01A-11R-A42C-07	THYM	0.0192308	0		15	0	51	1	1		TCGA-4V-A9QX-01A-11D-A423-09	NONE							-0.014	2687.39
TCGA-4X-A9F9	TCGA-4X-A9F9-01A-11R-A42C-07	THYM	0.12	0		1	0	11	1	2		TCGA-4X-A9F9-01A-11D-A423-09	NONE							-0.008	2961.62
TCGA-4X-A9FA	TCGA-4X-A9FA-01A-11R-A42C-07	THYM	0.015873	0		7	0	31	1	0		TCGA-4X-A9FA-01A-11D-A423-09	NONE							-0.001	885.565
TCGA-4X-A9FB	TCGA-4X-A9FB-01A-11R-A42C-07	THYM	0.014218	0.0119048		83	1	208	3	3		TCGA-4X-A9FB-01A-11D-A423-09	NONE							-0.029	3167.94
TCGA-4X-A9FC	TCGA-4X-A9FC-01A-11R-A42C-07	THYM	0.00436681	0		51	0	114	0	1		TCGA-4X-A9FC-01A-11D-A423-09	NONE							-0.002	3508.16
TCGA-4X-A9FD	TCGA-4X-A9FD-01A-11R-A42C-07	THYM	0.00448431	0.0188679		52	1	111	1	0		TCGA-4X-A9FD-01A-11D-A423-09	NONE							-0.277	2214.95
TCGA-4Z-AA7M	TCGA-4Z-AA7M-01A-11R-A39I-07	BLCA	0	0		27	0	61	0	0		TCGA-4Z-AA7M-01A-11D-A391-08	Missense	Missense_Mutation	p.R280K					-0.468	2077.34
TCGA-4Z-AA7N	TCGA-4Z-AA7N-01A-11R-A39I-07	BLCA	0.012987	0		17	0	38	0	1		TCGA-4Z-AA7N-01A-11D-A391-08	NONE							0.007	1575.48
TCGA-4Z-AA7O	TCGA-4Z-AA7O-01A-31R-A39I-07	BLCA	0.0232558	0		17	0	42	1	1		TCGA-4Z-AA7O-01A-31D-A391-08	NONE							-0.037	1877.31
TCGA-4Z-AA7Q	TCGA-4Z-AA7Q-01A-11R-A39I-07	BLCA	0.00884956	0		17	0	56	1	0		TCGA-4Z-AA7Q-01A-11D-A391-08	Missense	Missense_Mutation	p.K132N					-0.074	1566.89
TCGA-4Z-AA7R	TCGA-4Z-AA7R-01A-11R-A39I-07	BLCA	0.047619	0		10	0	10	1	0		TCGA-4Z-AA7R-01A-11D-A391-08	Nonsense	Nonsense_Mutation	p.E336*					-0.145	710.725
TCGA-4Z-AA7S	TCGA-4Z-AA7S-01A-11R-A39I-07	BLCA	0.00478469	0		48	0	104	0	1		TCGA-4Z-AA7S-01A-11D-A391-08	NONE							-0.453	2073.87
TCGA-4Z-AA7W	TCGA-4Z-AA7W-01A-11R-A39I-07	BLCA	0	0		1	0	24	0	0		TCGA-4Z-AA7W-01A-11D-A391-08	Missense	Missense_Mutation	p.G245S					0.016	1727.67
TCGA-4Z-AA7Y	TCGA-4Z-AA7Y-01A-11R-A39I-07	BLCA	0.00584795	0.0192308		51	1	85	1	0		TCGA-4Z-AA7Y-01A-11D-A391-08	NONE							0.007	1736.12
TCGA-4Z-AA80	TCGA-4Z-AA80-01A-11R-A39I-07	BLCA	0.117647	0		6	0	15	2	2		TCGA-4Z-AA80-01A-11D-A391-08	Splice_Site	Splice_Site	p.X125_splice					-0.512	331.719
TCGA-4Z-AA81	TCGA-4Z-AA81-01A-11R-A39I-07	BLCA	0.00813008	0		35	0	61	0	1		TCGA-4Z-AA81-01A-11D-A391-08	NONE							0.418	1773
TCGA-4Z-AA82	TCGA-4Z-AA82-01A-11R-A39I-07	BLCA	0	0.0172414		57	1	113	0	0		TCGA-4Z-AA82-01A-11D-A391-08	NONE							-0.375	2407.66
TCGA-4Z-AA83	TCGA-4Z-AA83-01A-11R-A39I-07	BLCA	0	0.0625		15	1	20	0	0		TCGA-4Z-AA83-01A-11D-A391-08	NONE							-0.006	1904.29
TCGA-4Z-AA84	TCGA-4Z-AA84-01A-11R-A39I-07	BLCA	0	0		57	0	101	0	0		TCGA-4Z-AA84-01A-11D-A391-08	Missense	Missense_Mutation	p.R273L					-0.161	3239.48
TCGA-4Z-AA87	TCGA-4Z-AA87-01A-11R-A39I-07	BLCA	0	0.015873		62	1	182	0	0		TCGA-4Z-AA87-01A-11D-A391-08	Splice_Site	Splice_Site	p.X33_splice					-0.115	3268.15
TCGA-4Z-AA89	TCGA-4Z-AA89-01A-11R-A39I-07	BLCA	0	0		22	0	63	0	0		TCGA-4Z-AA89-01A-11D-A391-08	NONE							-0.024	2605.88
TCGA-50-5044	TCGA-50-5044-01A-21R-1858-07	LUAD	0	0		2	0	9	0	0		TCGA-50-5044-01A-21D-1855-08	NONE							-0.065	935.517
TCGA-50-5045	TCGA-50-5045-01A-01R-1628-07	LUAD	0	0		15	0	48	0	0		TCGA-50-5045-01A-01D-1625-08	Nonsense	Nonsense_Mutation	p.R209*					0.077	868.02
TCGA-50-5049	TCGA-50-5049-01A-01R-1628-07	LUAD	0	0.0526316		18	1	35	0	0		TCGA-50-5049-01A-01D-1625-08	Nonsense	Nonsense_Mutation	p.E298*					-0.271	839.286
TCGA-50-5051	TCGA-50-5051-01A-21R-1858-07	LUAD	0	0		13	0	35	0	0		TCGA-50-5051-01A-21D-1855-08	NONE							-0.144	1920.99
TCGA-50-5055	TCGA-50-5055-01A-01R-1628-07	LUAD	0.025641	0		14	0	38	1	1		TCGA-50-5055-01A-01D-1625-08	NONE							0.027	1745.85
TCGA-50-5066	TCGA-50-5066-01A-01R-1628-07	LUAD	0	0		10	0	29	0	0		TCGA-50-5066-01A-01D-1625-08	Missense	Missense_Mutation	p.H179Q					0.007	1134.15
TCGA-50-5068	TCGA-50-5068-01A-01R-1628-07	LUAD	0	0		6	0	30	0	0		TCGA-50-5068-01A-01D-1625-08	Missense	Missense_Mutation	p.V216M					-0.242	836.264
TCGA-50-5072	TCGA-50-5072-01A-21R-1858-07	LUAD	0.010101	0		27	0	49	1	0		TCGA-50-5072-01A-21D-1855-08	NONE							0.083	1060.97
TCGA-50-5930	TCGA-50-5930-01A-11R-1755-07	LUAD	0	0		15	0	26	0	0		TCGA-50-5930-01A-11D-1753-08	Missense	Missense_Mutation	p.G262V					0.225	1568.43
TCGA-50-5931	TCGA-50-5931-01A-11R-1755-07	LUAD	0.173913	0		6	0	19	3	5		TCGA-50-5931-01A-11D-1753-08	Nonsense	Nonsense_Mutation	p.W91*					-0.754	728.535
TCGA-50-5932	TCGA-50-5932-01A-11R-1755-07	LUAD	0.00540541	0.0153846		64	1	92	1	0		TCGA-50-5932-01A-11D-1753-08	NONE							0.053	1738.57
TCGA-50-5933	TCGA-50-5933-01A-11R-1755-07	LUAD	0.00826446	0		24	0	60	0	1		TCGA-50-5933-01A-11D-1753-08	Splice_Site	Splice_Site	p.X187_splice	Missense_Mutation	p.R158L			-0.052	1280.25
TCGA-50-5935	TCGA-50-5935-01A-11R-1755-07	LUAD	0.00546448	0		41	0	91	0	1		TCGA-50-5935-01A-11D-1753-08	NONE							0.349	2815.22
TCGA-50-5936	TCGA-50-5936-01A-11R-1628-07	LUAD	0	0		32	0	52	0	0		TCGA-50-5936-01A-11D-1625-08	NONE							-0.503	1393.27
TCGA-50-5939	TCGA-50-5939-01A-11R-1628-07	LUAD	0	0		36	0	45	0	0		TCGA-50-5939-01A-11D-1625-08	Missense	Missense_Mutation	p.E285K					0.011	1253.98
TCGA-50-5941	TCGA-50-5941-01A-11R-1755-07	LUAD	0	0		13	0	23	0	0		TCGA-50-5941-01A-11D-1753-08	Frame_Shift	Frame_Shift	p.V73Wfs*50					-0.287	673.077
TCGA-50-5942	TCGA-50-5942-01A-21R-1755-07	LUAD	0.0117647	0		37	0	84	0	2		TCGA-50-5942-01A-21D-1753-08	NONE							-0.021	1737.65
TCGA-50-5944	TCGA-50-5944-01A-11R-1755-07	LUAD	0	0		7	0	19	0	0		TCGA-50-5944-01A-11D-1753-08	Nonsense	Nonsense_Mutation	p.E285*					-0.57	426.894
TCGA-50-5946	TCGA-50-5946-01A-11R-1755-07	LUAD	0.0588235	0		8	0	16	1	1		TCGA-50-5946-01A-11D-1753-08	Frame_Shift	Frame_Shift_Del	p.R158Afs*12					-0.084	271.148
TCGA-50-6590	TCGA-50-6590-01A-12R-1858-07	LUAD	0.0625	0		9	0	15	2	0		TCGA-50-6590-01A-12D-1855-08	Splice_Site	Splice_Site	p.X187_splice					0.04	430.978
TCGA-50-6591	TCGA-50-6591-01A-11R-1755-07	LUAD	0.0526316	0		7	0	9	0	1		TCGA-50-6591-01A-11D-1753-08	Frame_Shift	Frame_Shift_Del	p.F54Sfs*69					-0.522	354.839
TCGA-50-6592	TCGA-50-6592-01A-11R-1755-07	LUAD	0.0134529	0		38	0	110	2	1		TCGA-50-6592-01A-11D-1753-08	Missense	Missense_Mutation	p.R249G					0.121	1407.73
TCGA-50-6593	TCGA-50-6593-01A-11R-1755-07	LUAD	0	0		8	0	27	0	0		TCGA-50-6593-01A-11D-1753-08	Splice_Site	Splice_Site	p.X225_splice					-0.195	513.791
TCGA-50-6594	TCGA-50-6594-01A-11R-1755-07	LUAD	0	0.0434783		22	1	34	0	0		TCGA-50-6594-01A-11D-1753-08	Missense	Missense_Mutation	p.V272M					-0.709	948.591
TCGA-50-6595	TCGA-50-6595-01A-12R-1858-07	LUAD	0	0		39	0	74	0	0		TCGA-50-6595-01A-12D-1855-08	Nonsense	Nonsense_Mutation	p.S183*	Missense_Mutation	p.R175H			-0.07	1854.02
TCGA-50-6597	TCGA-50-6597-01A-11R-1858-07	LUAD	0	0		1	0	4	0	0		TCGA-50-6597-01A-11D-1855-08	NONE							-0.176	2977.38
TCGA-50-6673	TCGA-50-6673-01A-11R-1949-07	LUAD	0.03125	0		33	0	31	1	1		TCGA-50-6673-01A-11D-1945-08	Missense	Missense_Mutation	p.R337C					0.11	1595.63
TCGA-50-7109	TCGA-50-7109-01A-11R-2039-07	LUAD	0	0		22	0	40	0	0		TCGA-50-7109-01A-11D-2036-08	NONE							-0.325	1951.4
TCGA-50-8457	TCGA-50-8457-01A-11R-2326-07	LUAD	0	0.0192308		51	1	82	0	0		TCGA-50-8457-01A-11D-2323-08	NONE							0.074	1514.87
TCGA-50-8459	TCGA-50-8459-01A-11R-2326-07	LUAD	0	0		11	0	30	0	0		TCGA-50-8459-01A-11D-2323-08	NONE							-0.002	1152.57
TCGA-50-8460	TCGA-50-8460-01A-11R-2326-07	LUAD	0.0238095	0		30	0	41	0	2		TCGA-50-8460-01A-11D-2323-08	Missense	Missense_Mutation	p.R282W					-0.012	1856.26
TCGA-51-4079	TCGA-51-4079-01A-01R-1100-07	LUSC	0.0357143	0		6	0	27	2	0		TCGA-51-4079-01A-01D-1458-08	Frame_Shift	Frame_Shift_Del	p.D48Tfs*75					0.014	418.749
TCGA-51-4080	TCGA-51-4080-01A-01R-1100-07	LUSC	0.0217391	0.047619		40	2	45	1	1		TCGA-51-4080-01A-01D-1458-08	Missense	Missense_Mutation	p.R337L					-0.918	1907.11
TCGA-51-4081	TCGA-51-4081-01A-01R-1100-07	LUSC	0.00416667	0.025		78	2	239	2	0		TCGA-51-4081-01A-01D-1458-08	Missense	Missense_Mutation	p.R273L	Missense_Mutation	p.G154V			0.001	3721.41
TCGA-51-6867	TCGA-51-6867-01A-11R-2045-07	LUSC	0	0.0117647		84	1	166	0	0		TCGA-51-6867-01A-11D-2042-08	Missense	Missense_Mutation	p.Y220C						1719.89
TCGA-52-7622	TCGA-52-7622-01A-11R-2125-07	LUSC	0.00840336	0.0181818		54	1	118	1	1		TCGA-52-7622-01A-11D-2122-08	Missense	Missense_Mutation	p.K132E					-0.305	1295.85
TCGA-52-7809	TCGA-52-7809-01A-21R-2125-07	LUSC	0.0165746	0.0186916		105	2	178	3	3		TCGA-52-7809-01A-21D-2122-08	Missense	Missense_Mutation	p.V157F					-0.005	3172.24
TCGA-52-7810	TCGA-52-7810-01A-11R-2125-07	LUSC	0	0		1	0	7	0	0		TCGA-52-7810-01A-11D-2122-08	Splice_Site	Splice_Site	p.X225_splice					-0.171	219.032
TCGA-52-7811	TCGA-52-7811-01A-11R-2125-07	LUSC	0.0434783	0		9	0	22	0	2		TCGA-52-7811-01A-11D-2122-08	NONE							0.04	394.375
TCGA-52-7812	TCGA-52-7812-01A-11R-2125-07	LUSC	0	0.0163934		60	1	146	0	0		TCGA-52-7812-01A-11D-2122-08	NONE							-0.569	2497.6
TCGA-53-7624	TCGA-53-7624-01A-11R-2066-07	LUAD	0.217391	0		2	0	9	0	5		TCGA-53-7624-01A-11D-2063-08	Splice_Site	Splice_Site	p.X331_splice					-0.501	208.169
TCGA-53-7626	TCGA-53-7626-01A-12R-2066-07	LUAD	0	0.0138889		71	1	131	0	0		TCGA-53-7626-01A-12D-2063-08	Missense	Missense_Mutation	p.M237I					-0.451	1542.77
TCGA-53-7813	TCGA-53-7813-01A-11R-2170-07	LUAD	0	0		1	0	16	0	0		TCGA-53-7813-01A-11D-2167-08	NONE							-0.349	1499.49
TCGA-53-A4EZ	TCGA-53-A4EZ-01A-12R-A24X-07	LUAD	0	0		18	0	72	0	0		TCGA-53-A4EZ-01A-12D-A24P-08	Missense	Missense_Mutation	p.V157F					0.014	2095.41
TCGA-55-1592	TCGA-55-1592-01A-01R-0946-07	LUAD	0	0		45	0	74	0	0		TCGA-55-1592-01A-01D-0969-08	Missense	Missense_Mutation	p.G244C					-0.446	1139.16
TCGA-55-1594	TCGA-55-1594-01A-01R-0946-07	LUAD	0	0		7	0	18	0	0		TCGA-55-1594-01A-01D-1040-01	Nonsense	Nonsense_Mutation	p.S166*					-0.523	325.079
TCGA-55-1596	TCGA-55-1596-01A-01R-0946-07	LUAD	0	0		15	0	34	0	0		TCGA-55-1596-01A-01D-1040-01	Missense	Missense_Mutation	p.D281Y					-0.671	921.255
TCGA-55-5899	TCGA-55-5899-01A-11R-1628-07	LUAD	0.0344828	0		9	0	14	0	1		TCGA-55-5899-01A-11D-1625-08	Frame_Shift	Frame_Shift_Del	p.P152Lfs*18					-0.422	337.191
TCGA-55-6543	TCGA-55-6543-01A-11R-1755-07	LUAD	0.0153846	0.030303		32	1	64	1	1		TCGA-55-6543-01A-11D-1753-08	NONE							0.008	1429.21
TCGA-55-6642	TCGA-55-6642-01A-11R-1858-07	LUAD	0.0052356	0.0153846		64	1	95	1	0		TCGA-55-6642-01A-11D-1855-08	NONE							0.108	2428.57
TCGA-55-6712	TCGA-55-6712-01A-11R-1858-07	LUAD	0	0		6	0	11	0	0		TCGA-55-6712-01A-11D-1855-08	Frame_Shift	Frame_Shift_Del	p.E339Rfs*6					-0.284	623.796
TCGA-55-6968	TCGA-55-6968-01A-11R-1949-07	LUAD	0	0		9	0	16	0	0		TCGA-55-6968-01A-11D-1945-08	Frame_Shift	Frame_Shift_Del	p.S313Afs*32					-0.649	665.713
TCGA-55-6970	TCGA-55-6970-01A-11R-1949-07	LUAD	0.00469484	0.0175439		56	1	106	1	0		TCGA-55-6970-01A-11D-1945-08	NONE							0.057	1377.45
TCGA-55-6971	TCGA-55-6971-01A-11R-1949-07	LUAD	0.0114943	0.0555556		17	1	43	0	1		TCGA-55-6971-01A-11D-1945-08	NONE							-0.106	1670.86
TCGA-55-6972	TCGA-55-6972-01A-11R-1949-07	LUAD	0	0		13	0	20	0	0		TCGA-55-6972-01A-11D-1945-08	NONE							-0.661	1517.12
TCGA-55-6975	TCGA-55-6975-01A-11R-1949-07	LUAD	0	0		8	0	18	0	0		TCGA-55-6975-01A-11D-1945-08	Frame_Shift	Frame_Shift_Del	p.K305Efs*39					-0.278	746.857
TCGA-55-6978	TCGA-55-6978-01A-11R-1949-07	LUAD	0	0.0416667		23	1	44	0	0		TCGA-55-6978-01A-11D-1945-08	NONE							-0.131	697.454
TCGA-55-6979	TCGA-55-6979-01A-11R-1949-07	LUAD	0	0		22	0	49	0	0		TCGA-55-6979-01A-11D-1945-08	Missense	Missense_Mutation	p.Q144L	Missense_Mutation	p.C141F			-0.178	1791.33
TCGA-55-6980	TCGA-55-6980-01A-11R-1949-07	LUAD	0	0		5	0	13	0	0		TCGA-55-6980-01A-11D-1945-08	Frame_Shift	Frame_Shift_Del	p.A138Cfs*27					-0.288	615.385
TCGA-55-6982	TCGA-55-6982-01A-11R-1949-07	LUAD	0	0		16	0	26	0	0		TCGA-55-6982-01A-11D-1945-08	NONE							-0.37	955.981
TCGA-55-6983	TCGA-55-6983-01A-11R-1949-07	LUAD	0	0.031746		61	2	154	0	0		TCGA-55-6983-01A-11D-1945-08	NONE							0.007	2613.83
TCGA-55-6984	TCGA-55-6984-01A-11R-1949-07	LUAD	0	0		14	0	28	0	0		TCGA-55-6984-01A-11D-1945-08	NONE							-0.402	1284.28
TCGA-55-6985	TCGA-55-6985-01A-11R-1949-07	LUAD	0	0.0625		15	1	12	0	0		TCGA-55-6985-01A-11D-1945-08	Missense	Missense_Mutation	p.G334V					-0.325	1488.81
TCGA-55-6986	TCGA-55-6986-01A-11R-1949-07	LUAD	0.0113636	0		38	0	87	1	1		TCGA-55-6986-01A-11D-1945-08	NONE							0.01	3026.16
TCGA-55-6987	TCGA-55-6987-01A-11R-1949-07	LUAD	0	0		45	0	73	0	0		TCGA-55-6987-01A-11D-1945-08	NONE							0.018	1372.53
TCGA-55-7227	TCGA-55-7227-01A-11R-2039-07	LUAD	0	0		20	0	45	0	0		TCGA-55-7227-01A-11D-2036-08	Missense	Missense_Mutation	p.V157F						1513.48
TCGA-55-7281	TCGA-55-7281-01A-11R-2039-07	LUAD	0.0277778	0		5	0	35	2	0		TCGA-55-7281-01A-11D-2036-08	NONE							-0.345	1593.73
TCGA-55-7283	TCGA-55-7283-01A-11R-2039-07	LUAD	0.00469484	0.037037		52	2	106	1	0		TCGA-55-7283-01A-11D-2036-08	Nonsense	Nonsense_Mutation	p.Q144*					0.028	2520.8
TCGA-55-7284	TCGA-55-7284-01B-11R-2241-07	LUAD	0.025641	0.0185185		53	1	114	2	4		TCGA-55-7284-01B-11D-2238-08	NONE							-0.021	1232.32
TCGA-55-7570	TCGA-55-7570-01A-11R-2039-07	LUAD	0.0143541	0		56	0	103	2	1		TCGA-55-7570-01A-11D-2036-08	Missense	Missense_Mutation	p.Y163C					0.026	2282.35
TCGA-55-7573	TCGA-55-7573-01A-11R-2039-07	LUAD	0	0		13	0	25	0	0		TCGA-55-7573-01A-11D-2036-08	Missense	Missense_Mutation	p.C135F					-0.321	1293.03
TCGA-55-7574	TCGA-55-7574-01A-11R-2039-07	LUAD	0	0		7	0	27	0	0		TCGA-55-7574-01A-11D-2036-08	Nonsense	Nonsense_Mutation	p.E346*					-0.101	1031.95
TCGA-55-7576	TCGA-55-7576-01A-11R-2066-07	LUAD	0	0		25	0	31	0	0		TCGA-55-7576-01A-11D-2063-08	Nonsense	Nonsense_Mutation	p.Q317*					-0.467	401.284
TCGA-55-7725	TCGA-55-7725-01A-11R-2170-07	LUAD	0	0		22	0	50	0	0		TCGA-55-7725-01A-11D-2167-08	NONE							-0.013	2226.89
TCGA-55-7726	TCGA-55-7726-01A-11R-2170-07	LUAD	0	0.5		1	1	13	0	0		TCGA-55-7726-01A-11D-2167-08	Nonsense	Nonsense_Mutation	p.C141*					-0.352	617.569
TCGA-55-7727	TCGA-55-7727-01A-11R-2170-07	LUAD	0	0		5	0	9	0	0		TCGA-55-7727-01A-11D-2167-08	Nonsense	Nonsense_Mutation	p.Q52*					-0.535	546.789
TCGA-55-7728	TCGA-55-7728-01A-11R-2187-07	LUAD	0	0		20	0	37	0	0		TCGA-55-7728-01A-11D-2184-08	NONE							-0.011	1342.1
TCGA-55-7815	TCGA-55-7815-01A-11R-2170-07	LUAD	0	0		12	0	22	0	0		TCGA-55-7815-01A-11D-2167-08	NONE							0.106	1325.65
TCGA-55-7903	TCGA-55-7903-01A-11R-2170-07	LUAD	0	0.0333333		29	1	63	0	0		TCGA-55-7903-01A-11D-2167-08	Frame_Shift	Missense_Mutation	p.A355T	Frame_Shift_Del	p.L35Cfs*9			-0.579	1740.91
TCGA-55-7907	TCGA-55-7907-01A-11R-2170-07	LUAD	0	0		14	0	50	0	0		TCGA-55-7907-01A-11D-2167-08	Missense	Missense_Mutation	p.R158P					0.494	2385.46
TCGA-55-7910	TCGA-55-7910-01A-11R-2170-07	LUAD	0	0		5	0	18	0	0		TCGA-55-7910-01A-11D-2167-08	Missense	Missense_Mutation	p.K120E					-0.467	1225.93
TCGA-55-7911	TCGA-55-7911-01A-11R-2170-07	LUAD	0	0		15	0	46	0	0		TCGA-55-7911-01A-11D-2167-08	Missense	Missense_Mutation	p.Q144H					-0.36	1122.77
TCGA-55-7913	TCGA-55-7913-01B-11R-2241-07	LUAD	0.111111	0		23	0	40	4	6		TCGA-55-7913-01B-11D-2238-08	Splice_Site	Splice_Site	p.X125_splice					-0.091	443.073
TCGA-55-7914	TCGA-55-7914-01A-11R-2170-07	LUAD	0	0		6	0	30	0	0		TCGA-55-7914-01A-11D-2167-08	Frame_Shift	Frame_Shift_Del	p.E294Sfs*51					-0.499	632.684
TCGA-55-7994	TCGA-55-7994-01A-11R-2187-07	LUAD	0	0.030303		64	2	157	0	0		TCGA-55-7994-01A-11D-2184-08	Missense	Missense_Mutation	p.R273L					-0.335	1774.92
TCGA-55-7995	TCGA-55-7995-01A-11R-2187-07	LUAD	0	0.0116279		85	1	185	0	0		TCGA-55-7995-01A-11D-2184-08	Missense	Missense_Mutation	p.H179Y					-0.096	1858.97
TCGA-55-8085	TCGA-55-8085-01A-11R-2241-07	LUAD	0.0461538	0		19	0	31	2	1		TCGA-55-8085-01A-11D-2238-08	Nonsense	Nonsense_Mutation	p.Q331*					-0.513	658.664
TCGA-55-8087	TCGA-55-8087-01A-11R-2241-07	LUAD	0.00694444	0.0114943		86	1	143	1	1		TCGA-55-8087-01A-11D-2238-08	NONE							-0.004	2344.85
TCGA-55-8089	TCGA-55-8089-01A-11R-2241-07	LUAD	0.028169	0.0344828		28	1	69	3	1		TCGA-55-8089-01A-11D-2238-08	Missense	Missense_Mutation	p.R249S					-0.223	1172.63
TCGA-55-8090	TCGA-55-8090-01A-11R-2241-07	LUAD	0	0.0175439		112	2	196	0	0		TCGA-55-8090-01A-11D-2238-08	NONE							0.003	2650.67
TCGA-55-8091	TCGA-55-8091-01A-11R-2241-07	LUAD	0	0		34	0	52	0	0		TCGA-55-8091-01A-11D-2238-08	NONE							-0.608	739.754
TCGA-55-8092	TCGA-55-8092-01A-11R-2241-07	LUAD	0.00775194	0		37	0	64	0	1		TCGA-55-8092-01A-11D-2238-08	Missense	Missense_Mutation	p.R158L					-0.109	1032.97
TCGA-55-8094	TCGA-55-8094-01A-11R-2241-07	LUAD	0	0		4	0	8	0	0		TCGA-55-8094-01A-11D-2238-08	Nonsense	Nonsense_Mutation	p.Q317*					0.939	288.482
TCGA-55-8096	TCGA-55-8096-01A-11R-2241-07	LUAD	0	0		16	0	42	0	0		TCGA-55-8096-01A-11D-2238-08	Nonsense	Nonsense_Mutation	p.E339*					-0.045	599.063
TCGA-55-8097	TCGA-55-8097-01A-11R-2241-07	LUAD	0	0		32	0	92	0	0		TCGA-55-8097-01A-11D-2238-08	NONE							-0.587	1351.1
TCGA-55-8203	TCGA-55-8203-01A-11R-2241-07	LUAD	0.00456621	0		53	0	109	0	1		TCGA-55-8203-01A-11D-2238-08	NONE							0.054	1803.66
TCGA-55-8204	TCGA-55-8204-01A-11R-2241-07	LUAD	0.0869565	0		16	0	21	3	1		TCGA-55-8204-01A-11D-2238-08	Splice_Site	Splice_Site	p.X307_splice					-0.027	609.442
TCGA-55-8205	TCGA-55-8205-01A-11R-2241-07	LUAD	0.01	0.0212766		46	1	99	0	2		TCGA-55-8205-01A-11D-2238-08	Missense	Missense_Mutation	p.Y205C					-0.146	1044.64
TCGA-55-8206	TCGA-55-8206-01A-11R-2241-07	LUAD	0.00408163	0		57	0	122	0	1		TCGA-55-8206-01A-11D-2238-08	NONE							-0.026	1380.69
TCGA-55-8207	TCGA-55-8207-01A-11R-2241-07	LUAD	0.0131579	0.0188679		52	1	75	0	2		TCGA-55-8207-01A-11D-2238-08	NONE							-0.468	1231.02
TCGA-55-8208	TCGA-55-8208-01A-11R-2241-07	LUAD	0	0.037037		26	1	62	0	0		TCGA-55-8208-01A-11D-2238-08	Missense	Missense_Mutation	p.C275F					0.137	1471.38
TCGA-55-8301	TCGA-55-8301-01A-11R-2287-07	LUAD	0.00900901	0		45	0	110	0	2		TCGA-55-8301-01A-11D-2284-08	Missense	Missense_Mutation	p.G245V	Missense_Mutation	p.G245S			-0.072	2077.85
TCGA-55-8302	TCGA-55-8302-01A-11R-2326-07	LUAD	0	0		6	0	12	0	0		TCGA-55-8302-01A-11D-2323-08	Nonsense	Nonsense_Mutation	p.E343*					-0.209	480.133
TCGA-55-8505	TCGA-55-8505-01A-11R-2403-07	LUAD	0	0		18	0	41	0	0		TCGA-55-8505-01A-11D-2393-08	NONE							0.024	1073.66
TCGA-55-8506	TCGA-55-8506-01A-11R-2403-07	LUAD	0	0		12	0	31	0	0		TCGA-55-8506-01A-11D-2393-08	Missense	Missense_Mutation	p.G154V					-0.619	727.477
TCGA-55-8507	TCGA-55-8507-01A-11R-2403-07	LUAD	0	0.0833333		11	1	40	0	0		TCGA-55-8507-01A-11D-2393-08	Nonsense	Nonsense_Mutation	p.Q317*					0.324	535.714
TCGA-55-8508	TCGA-55-8508-01A-11R-2403-07	LUAD	0	0		30	0	68	0	0		TCGA-55-8508-01A-11D-2393-08	NONE							0.014	2778.96
TCGA-55-8510	TCGA-55-8510-01A-11R-2403-07	LUAD	0	0.2		4	1	22	0	0		TCGA-55-8510-01A-11D-2393-08	Nonsense	Nonsense_Mutation	p.R213*					-0.122	654.223
TCGA-55-8511	TCGA-55-8511-01A-11R-2403-07	LUAD	0	0		12	0	19	0	0		TCGA-55-8511-01A-11D-2393-08	Frame_Shift	Frame_Shift_Del	p.H296Tfs*49					-0.218	559.794
TCGA-55-8512	TCGA-55-8512-01A-11R-2403-07	LUAD	0	0		38	0	57	0	0		TCGA-55-8512-01A-11D-2393-08	NONE							-0.015	1109.57
TCGA-55-8513	TCGA-55-8513-01A-11R-2403-07	LUAD	0	0		16	0	41	0	0		TCGA-55-8513-01A-11D-2393-08	NONE							0.005	1023
TCGA-55-8514	TCGA-55-8514-01A-11R-2403-07	LUAD	0	0		7	0	8	0	0		TCGA-55-8514-01A-11D-2393-08	Missense	Missense_Mutation	p.R337P					-0.397	805.807
TCGA-55-8614	TCGA-55-8614-01A-11R-2403-07	LUAD	0.0163934	0		22	0	60	1	1		TCGA-55-8614-01A-11D-2393-08	Missense	Missense_Mutation	p.G266V					-0.256	1790.98
TCGA-55-8615	TCGA-55-8615-01A-11R-2403-07	LUAD	0	0		27	0	66	0	0		TCGA-55-8615-01A-11D-2393-08	NONE							0.098	1529.41
TCGA-55-8616	TCGA-55-8616-01A-11R-2403-07	LUAD	0	0		8	0	13	0	0		TCGA-55-8616-01A-11D-2393-08	Nonsense	Nonsense_Mutation	p.Q144*					0.076	333.508
TCGA-55-8620	TCGA-55-8620-01A-11R-2403-07	LUAD	0.00952381	0		32	0	52	1	0		TCGA-55-8620-01A-11D-2393-08	Missense	Missense_Mutation	p.R280G					-0.405	1446.64
TCGA-55-A48X	TCGA-55-A48X-01A-11R-A24H-07	LUAD	0.00606061	0		29	0	82	1	0		TCGA-55-A48X-01A-11D-A24D-08	Missense	Missense_Mutation	p.R110L					-0.218	1523.95
TCGA-55-A48Y	TCGA-55-A48Y-01A-11R-A24H-07	LUAD	0	0.0714286		26	2	56	0	0		TCGA-55-A48Y-01A-11D-A24D-08	NONE							-0.368	1526.79
TCGA-55-A48Z	TCGA-55-A48Z-01A-12R-A24X-07	LUAD	0.0169492	0		20	0	29	1	0		TCGA-55-A48Z-01A-12D-A24P-08	Missense	Missense_Mutation	p.R337C					-0.644	1098.51
TCGA-55-A490	TCGA-55-A490-01A-11R-A466-07	LUAD	0	0		6	0	4	0	0		TCGA-55-A490-01A-11D-A24D-08	NONE							-0.059	266.179
TCGA-55-A491	TCGA-55-A491-01A-11R-A24H-07	LUAD	0	0		24	0	66	0	0		TCGA-55-A491-01A-11D-A24D-08	Missense	Missense_Mutation	p.H193R					-0.224	1781.37
TCGA-55-A492	TCGA-55-A492-01A-11R-A24H-07	LUAD	0	0		1	0	20	0	0		TCGA-55-A492-01A-11D-A24D-08	NONE							0.035	1313.34
TCGA-55-A493	TCGA-55-A493-01A-11R-A24H-07	LUAD	0	0		16	0	59	0	0		TCGA-55-A493-01A-11D-A24D-08	Missense	Missense_Mutation	p.R273S					0.079	1105.75
TCGA-55-A494	TCGA-55-A494-01A-11R-A24X-07	LUAD	0.00689655	0		38	0	72	1	0		TCGA-55-A494-01A-11D-A24P-08	NONE							-0.01	1580.92
TCGA-55-A4DF	TCGA-55-A4DF-01A-11R-A24H-07	LUAD	0.00558659	0		45	0	89	1	0		TCGA-55-A4DF-01A-11D-A24D-08	Splice_Site	Splice_Site	p.X126_splice					-0.014	1831.25
TCGA-55-A4DG	TCGA-55-A4DG-01A-11R-A24H-07	LUAD	0	0		41	0	90	0	0		TCGA-55-A4DG-01A-11D-A24D-08	Missense	Missense_Mutation	p.R158L					0.124	2232.59
TCGA-55-A57B	TCGA-55-A57B-01A-12R-A39D-07	LUAD	0.00492611	0		53	0	101	0	1		TCGA-55-A57B-01A-12D-A397-08	Missense	Missense_Mutation	p.G266V					-0.239	1407.26
TCGA-56-1622	TCGA-56-1622-01A-01R-0692-07	LUSC	0	0		49	0	68	0	0		TCGA-56-1622-01A-01D-1521-08	Missense	Missense_Mutation	p.R337L					-0.374	3307.13
TCGA-56-5897	TCGA-56-5897-01A-11R-1635-07	LUSC	0.0105263	0		11	0	47	1	0		TCGA-56-5897-01A-11D-1632-08	Nonsense	Nonsense_Mutation	p.R213*					-0.139	747.555
TCGA-56-5898	TCGA-56-5898-01A-11R-1635-07	LUSC	0.00952381	0.0666667		14	1	104	0	2		TCGA-56-5898-01A-11D-1632-08	Missense	Missense_Mutation	p.Y163C					-0.412	1914.59
TCGA-56-6545	TCGA-56-6545-01A-11R-1820-07	LUSC	0.00497512	0.028169		69	2	300	1	2		TCGA-56-6545-01A-11D-1817-08	Missense	Missense_Mutation	p.V157F					0	3567.07
TCGA-56-6546	TCGA-56-6546-01A-11R-1820-07	LUSC	0.00804289	0.0222222		44	1	185	2	1		TCGA-56-6546-01A-11D-1817-08	Missense	Missense_Mutation	p.H179Y					-0.045	2790.33
[truncated: 7,807 more rows]

## Sheet: Supp. Table 4
Supplemental Table S4. Comparison of exonic fractions for NM_001126112.2 alternative isoform across TCGA tumor types between TP53 WT tumors and TP53 tumors with missense mutations.
[truncated: 23 more rows]

[truncated: 3 more sheets: Supp. Table 5, Supp. Table 6, Supp. Table 7]
